# Supplementary material for: Self-assembled genistein nanoparticles suppress the epithelial-mesenchymal transition in glioblastoma by targeting MMP9
Source: Mater Today Bio. 2025 Feb 27;31:101606. doi: 10.1016/j.mtbio.2025.101606 (PMC11919400; doi:10.1016/j.mtbio.2025.101606)
Supplement: Multimedia component 2 [file mmc2.xlsx]

## Sheet: S1
gene	conMean	treatMean	logFC	pValue	fdr
RAB4B	5.28731	2.96778	-2.31953	2.81431e-55	2.67135e-54
CALB2	4.41667	1.56092	-2.85576	3.99667e-40	1.01544e-39
TUBB4A	8.04461	5.27438	-2.77023	4.94672e-35	1.07873e-34
MTND2P28	9.3809	6.73709	-2.64382	5.7112e-46	1.85228e-45
ESM1	0.144675	2.43849	2.29381	4.22967e-50	1.79229e-49
MYOM2	3.51014	1.50153	-2.00861	1.0363e-54	8.15119e-54
HLA-DRB1	3.49385	8.38274	4.88889	1.10138e-55	1.32016e-54
NCAPG	0.188469	2.40636	2.2179	2.81338e-55	2.67135e-54
MIR4292	0.0161209	2.13993	2.12381	6.93541e-58	5.41594e-56
SNORD99	0.00811104	2.56739	2.55928	8.61873e-63	2.47001e-60
TNNT1	3.2724	0.752644	-2.51975	2.39924e-46	7.91688e-46
WFDC1	2.85352	0.501222	-2.3523	7.42013e-55	6.06839e-54
CENPH	1.1282	3.14786	2.01966	3.54029e-55	3.21053e-54
MTND4P24	0.0404494	2.19558	2.15513	4.18636e-61	6.77418e-59
CYP2E1	2.56769	0.140772	-2.42692	1.79449e-56	5.00587e-55
RPS13P2	0.475071	3.40754	2.93247	1.80218e-56	5.00587e-55
MZT2A	5.80869	3.34697	-2.46172	9.16249e-55	7.31082e-54
OGDHL	4.38641	1.29561	-3.09081	7.13574e-53	3.98697e-52
PLOD1	3.70042	5.74514	2.04472	9.38705e-54	5.97381e-53
ZFYVE28	3.70964	1.30097	-2.40867	3.79458e-56	6.49324e-55
UQCRB	7.61495	4.41104	-3.20391	1.7297e-56	5.00587e-55
PRRT1	5.47707	2.1953	-3.28177	9.22665e-56	1.16773e-54
NPIPB14P	2.26926	0.192274	-2.07699	1.94175e-55	2.04704e-54
PCBP3	3.22148	0.714474	-2.507	1.10179e-55	1.32016e-54
NCAN	3.88353	5.97774	2.09421	1.50632e-27	2.74801e-27
EEF1A1P11	0.27988	3.67124	3.39136	5.12614e-56	7.71029e-55
SKP1P1	0.929769	3.16651	2.23674	1.58353e-56	5.00587e-55
CAPN3	5.118	0.930645	-4.18735	5.61199e-56	8.26281e-55
CA10	3.89737	1.60246	-2.29491	1.91619e-28	3.56203e-28
CHORDC1	3.8371	1.69426	-2.14284	2.30367e-56	5.15414e-55
ATP6V0E1	5.36578	7.42601	2.06024	1.52424e-54	1.14731e-53
AKR1C2	2.29122	0.230625	-2.06059	2.8532e-53	1.68334e-52
EIF3I	5.55021	7.65349	2.10328	1.52679e-56	5.00587e-55
LSM2	4.1501	6.15086	2.00076	1.96153e-56	5.00587e-55
ABCA1	1.57545	3.83149	2.25604	2.57632e-49	1.0231e-48
CSPG4	1.96511	4.46667	2.50156	5.68689e-51	2.57498e-50
LYZ	1.35833	4.57269	3.21435	4.60268e-50	1.94406e-49
LINC01145	2.54697	0.372324	-2.17465	2.61014e-56	5.39752e-55
CCDC167	3.54447	6.11667	2.57221	5.22635e-56	7.81311e-55
RPL10P16	2.17285	4.48746	2.3146	1.45931e-54	1.10306e-53
WIF1	3.46108	0.713611	-2.74747	1.55321e-37	3.63355e-37
SPI1	2.24539	4.8846	2.63921	1.06376e-49	4.35618e-49
SLPI	1.10246	4.57308	3.47061	4.17369e-49	1.63798e-48
HAUS7	4.33001	1.09578	-3.23423	6.46971e-56	9.13045e-55
TIMP4	2.34655	5.96614	3.61959	1.44118e-50	6.31445e-50
FTH1P7	1.98268	3.99561	2.01292	1.15653e-49	4.7187e-49
ANXA3	2.64199	0.309275	-2.33272	1.54274e-55	1.72338e-54
PHACTR3	5.01862	2.09832	-2.92029	1.88179e-54	1.38416e-53
NPIPB3	5.50933	0.50419	-5.00514	1.36272e-55	1.56326e-54
RPL38	9.13706	6.71966	-2.4174	2.6947e-55	2.60061e-54
PRRT2	5.8912	2.76588	-3.12532	5.77236e-47	1.97228e-46
RPS10-NUDT3	2.70821	0.237989	-2.47022	2.04019e-50	8.85056e-50
BDH1	4.64408	1.90298	-2.74111	1.962e-56	5.00587e-55
DPYSL3	4.47863	7.23545	2.75682	9.40132e-53	5.16453e-52
CXCL8	1.12257	3.92177	2.79919	4.39194e-34	9.31896e-34
RPS2P5	5.01344	7.5622	2.54876	1.22649e-47	4.3622e-47
MICOS10	6.3747	3.22753	-3.14717	3.7933e-56	6.49324e-55
SERPINI1	5.68401	3.10747	-2.57654	6.18326e-36	1.37949e-35
VCAM1	1.10541	3.69795	2.59254	1.01844e-46	3.43836e-46
SORBS2	3.45955	1.16853	-2.29102	2.08408e-55	2.16016e-54
PRDM16-DT	3.3383	0.768823	-2.56948	4.38787e-37	1.01154e-36
NDUFA3	7.33437	5.23132	-2.10305	1.07893e-52	5.89326e-52
RPS24	9.63103	6.96525	-2.66578	2.27777e-55	2.30438e-54
ECE2	3.97371	1.91238	-2.06133	1.78535e-49	7.17888e-49
CMTM3	2.26636	5.26969	3.00333	4.53328e-56	7.2379e-55
NEK2	0.305458	2.33944	2.03398	8.6785e-53	4.79114e-52
NOMO3	3.61237	0.7343	-2.87807	1.67074e-56	5.00587e-55
SCN2B	3.57593	1.29203	-2.2839	7.245e-45	2.23243e-44
CRIP1	3.12117	0.463346	-2.65782	5.79995e-53	3.28039e-52
CRIP3	3.05856	0.777428	-2.28114	3.53387e-54	2.45208e-53
RPL37AP1	0.136824	3.5069	3.37007	2.46658e-59	2.56941e-57
PBK	0.0965502	4.00689	3.91034	1.29874e-56	5.00587e-55
ZNF23	3.07105	0.282806	-2.78825	1.85965e-56	5.00587e-55
LY86	1.49474	4.60269	3.10795	7.9017e-52	3.89185e-51
SPNS1	3.48756	1.31039	-2.17717	3.72404e-54	2.568e-53
HLA-DRB6	0.480774	3.78241	3.30164	1.80269e-50	7.8468e-50
AKR1C1	2.87502	0.531494	-2.34353	9.60946e-51	4.27666e-50
RPS19P1	0.0598633	2.467	2.40713	2.46653e-59	2.56941e-57
RNA5SP216	4.50417	0	-4.50417	8.83834e-48	3.16984e-47
MTATP8P2	0.0902226	3.23474	3.14452	4.94882e-61	7.78133e-59
SRXN1	3.52132	0.73502	-2.7863	2.38738e-56	5.21532e-55
RBM4	5.25999	2.29202	-2.96797	9.90451e-56	1.22476e-54
VIPR1	2.9862	0.474158	-2.51204	2.39291e-51	1.12536e-50
P2RY12	1.95535	4.00067	2.04532	2.42476e-30	4.70525e-30
SPTSSA	3.13965	5.16233	2.02268	1.00046e-54	7.89956e-54
FPR3	0.221149	2.67677	2.45562	5.89619e-55	4.97614e-54
SALL1	2.46407	4.6428	2.17874	5.72239e-49	2.22379e-48
FAM95B1	2.26489	0.038911	-2.22598	1.48656e-55	1.68025e-54
LINC01001	2.87366	0.203122	-2.67054	8.29481e-56	1.08869e-54
SRRM2	7.51899	5.42581	-2.09318	2.51669e-51	1.18024e-50
ZCCHC12	3.93098	1.92175	-2.00923	1.21818e-30	2.37836e-30
FKBP10	3.25756	6.10053	2.84297	2.56381e-56	5.38216e-55
CAMKK1	4.19116	1.73086	-2.46029	7.1348e-44	2.09704e-43
C1QTNF4	4.15719	1.49552	-2.66166	7.88315e-48	2.84022e-47
RRP9	2.71579	4.76755	2.05175	1.64106e-56	5.00587e-55
WSCD2	3.25551	0.306055	-2.94945	1.64557e-51	7.8654e-51
BCL11A	3.22554	0.829125	-2.39641	2.13485e-37	4.97227e-37
BPTFP1	2.30156	0.000373476	-2.30119	8.8778e-56	1.1374e-54
S100A6	7.00899	9.52127	2.51228	5.18087e-52	2.60089e-51
S100A3	0.501854	2.62527	2.12342	7.06504e-49	2.73399e-48
FTH1P16	0.500788	3.32055	2.81977	1.60941e-56	5.00587e-55
SDR39U1	5.4815	2.637	-2.8445	1.33877e-55	1.54432e-54
DLGAP5	0.0359032	2.36706	2.33116	2.14246e-57	1.49407e-55
RCC1	1.68866	3.69216	2.00349	3.238e-54	2.26099e-53
ODF2L	3.37824	1.29836	-2.07988	1.85965e-56	5.00587e-55
PDIA4	3.2234	6.72119	3.49778	4.61456e-56	7.27046e-55
PPFIA3	4.74383	2.05181	-2.69202	3.65952e-54	2.53294e-53
GAD1	4.09819	1.9003	-2.19789	1.81051e-36	4.10276e-36
EGFL8	3.87102	0.999151	-2.87187	9.90567e-56	1.22476e-54
CBWD3	3.50255	0.108157	-3.3944	4.61483e-56	7.27046e-55
DNLZ	3.24041	0.13423	-3.10618	1.94178e-55	2.04704e-54
FCGBP	0.680891	5.24282	4.56193	9.39272e-56	1.18328e-54
SLC25A48	3.22548	0.857702	-2.36778	4.05365e-44	1.20496e-43
PDZD4	6.85485	4.63666	-2.21819	6.59061e-42	1.7909e-41
PTX3	0.645948	4.14107	3.49512	1.02409e-53	6.48004e-53
BSCL2	7.34051	2.13678	-5.20372	1.39608e-56	5.00587e-55
PCBP1-AS1	3.75184	1.15917	-2.59267	2.31726e-55	2.33232e-54
DYNC1I1	4.34338	1.98017	-2.36321	5.64332e-41	1.47912e-40
PROCR	1.34111	3.66187	2.32075	1.06036e-53	6.68165e-53
HLA-H	1.71633	4.06623	2.3499	9.72667e-49	3.72591e-48
SNX15	3.57622	0.343592	-3.23263	8.69247e-55	6.97573e-54
ITPR1	3.87303	1.72844	-2.14459	3.90743e-47	1.34874e-46
CD248	1.17744	4.31103	3.13359	2.24224e-54	1.62062e-53
SNX7	2.18292	4.37556	2.19264	3.93573e-55	3.50973e-54
SLC35F6	2.64851	4.65981	2.0113	1.58346e-56	5.00587e-55
FIBIN	2.52165	5.93872	3.41707	1.47421e-56	5.00587e-55
RAP1GAP	5.79426	3.37658	-2.41768	1.11141e-44	3.38584e-44
RPL23AP42	7.88144	4.75372	-3.12772	2.7631e-55	2.63498e-54
FBP1	0.719006	3.02839	2.30938	9.22503e-54	5.88193e-53
WASH9P	4.13141	1.8094	-2.32201	5.18942e-54	3.47917e-53
AGAP4	3.541	0.831567	-2.70943	4.95523e-56	7.56353e-55
NEFL	4.93954	2.35142	-2.58811	5.45256e-27	9.83633e-27
FAM156A	3.43607	0.114087	-3.32199	3.40992e-56	6.1981e-55
TMSB4XP1	0.489031	4.49581	4.00678	3.48426e-58	2.84667e-56
ANO6	1.77227	4.11627	2.344	6.3554e-56	9.02279e-55
TMSB15A	0.578425	3.45974	2.88132	7.07988e-41	1.84843e-40
PRMT8	2.57245	0.32973	-2.24272	1.67378e-47	5.90285e-47
SUMO2P1	0.837914	2.98884	2.15093	4.54621e-55	3.97961e-54
HSPA5	5.27804	7.93408	2.65604	4.83788e-54	3.26964e-53
MFSD4A	3.47241	1.46734	-2.00507	6.89671e-43	1.93906e-42
SKP1	8.2976	5.5505	-2.74709	4.8625e-56	7.47769e-55
DPY19L1	2.73759	5.03473	2.29715	2.19961e-53	1.31826e-52
HHATL	5.68966	2.20907	-3.48059	4.36481e-48	1.59795e-47
PTPRZ1	5.25154	7.80957	2.55803	8.02992e-45	2.46973e-44
C21orf62	0.387175	3.52914	3.14196	5.32013e-53	3.02424e-52
BEGAIN	4.09518	1.19374	-2.90144	1.07949e-52	5.89326e-52
EIF4A1	6.29585	1.89677	-4.39909	2.35826e-55	2.36099e-54
DOCK9	4.64171	1.81608	-2.82564	1.79445e-56	5.00587e-55
PI3	0.301605	3.33658	3.03497	9.67104e-50	3.98092e-49
DOC2A	4.48301	0.991502	-3.49151	6.32719e-52	3.14792e-51
SOX2	4.48445	7.56595	3.0815	8.03451e-52	3.9541e-51
UNC13C	3.21861	0.142795	-3.07581	2.19761e-55	2.24438e-54
POLR2J3	4.91192	0.707796	-4.20412	1.874e-55	1.9935e-54
LINC02381	0.822371	3.83752	3.01515	7.84475e-51	3.51474e-50
H3P16	0.218665	2.61066	2.39199	1.62715e-57	1.16396e-55
DMRTA2	0.174721	2.33205	2.15733	2.52523e-44	7.57523e-44
HERC2P3	5.15194	0.742026	-4.40991	1.85969e-56	5.00587e-55
RPL37	8.58874	5.92463	-2.66411	5.67706e-55	4.83246e-54
AFG3L1P	3.5223	1.49675	-2.02555	2.66911e-55	2.57746e-54
TOGARAM2	2.70232	0.198194	-2.50413	3.23261e-56	6.0537e-55
DBNDD2	7.21567	2.43709	-4.77857	2.60972e-56	5.39752e-55
ZNF638	5.93935	2.97297	-2.96638	1.61181e-56	5.00587e-55
TOP2A	0.194455	4.45939	4.26494	1.72159e-56	5.00587e-55
ANXA1	3.40019	6.43546	3.03527	6.46614e-41	1.69014e-40
HOTAIRM1	0.563213	2.70713	2.14391	2.37321e-41	6.32665e-41
SLC8A2	3.74335	1.01862	-2.72473	5.07562e-41	1.33477e-40
HAPLN2	5.56767	2.71632	-2.85135	2.1932e-40	5.62127e-40
LTF	0.659775	5.35131	4.69153	6.98063e-54	4.57704e-53
RPPH1	3.09657	0	-3.09657	3.06937e-63	1.06577e-60
SDC3	5.09175	7.2128	2.12106	1.38686e-44	4.20957e-44
SLC25A27	4.80918	1.82194	-2.98724	3.06418e-56	5.85709e-55
RPL13P12	2.8667	6.08138	3.21467	6.9081e-45	2.13027e-44
NCAPH	0.355077	2.71898	2.3639	2.04747e-55	2.13287e-54
LINC00632	3.48162	0.540624	-2.94099	9.2272e-56	1.16773e-54
CCDC92	5.62662	3.35398	-2.27263	1.85954e-56	5.00587e-55
EMP1	2.83767	5.54931	2.71165	2.16058e-40	5.54176e-40
NEURL1	4.27993	1.14848	-3.13145	3.78547e-51	1.7415e-50
RPH3A	4.60078	1.97099	-2.62979	4.07161e-36	9.14699e-36
PLA2G4C	4.84614	2.35655	-2.48959	2.61003e-56	5.39752e-55
PLA2G4A	0.876465	2.99929	2.12283	5.66274e-54	3.76777e-53
ALYREF	3.9022	5.98651	2.08431	2.95643e-56	5.79831e-55
SLC6A15	2.69624	0.431794	-2.26444	2.434e-51	1.14274e-50
PMS2P6	2.72379	0.0628667	-2.66093	6.62863e-56	9.29961e-55
NAPSB	1.35113	4.0263	2.67518	1.29079e-42	3.59277e-42
SULT1A3	4.01106	0.0240023	-3.98706	2.03878e-55	2.13176e-54
MICAL3	3.84352	1.04176	-2.80176	2.10727e-56	5.04127e-55
FOXJ1	1.38055	3.71196	2.33141	1.2158e-32	2.483e-32
GTF2IP4	5.89756	3.15863	-2.73893	1.04461e-55	1.27749e-54
APOBEC3C	0.878217	4.24281	3.36459	1.82682e-56	5.00587e-55
ALDH1B1	1.40164	3.59766	2.19602	3.06412e-56	5.85709e-55
HRH1	0.976217	3.51848	2.54227	6.66016e-52	3.30771e-51
ERCC5	4.27857	1.85721	-2.42137	2.75354e-56	5.59685e-55
MIR3682	0.0298658	5.76357	5.7337	7.80924e-64	4.63725e-61
EGLN2	5.30204	2.238	-3.06404	3.06406e-56	5.85709e-55
NME2P1	0.129829	2.78721	2.65738	2.17572e-57	1.50468e-55
MATR3	5.00474	0.374447	-4.6303	1.42242e-56	5.00587e-55
PDXP	6.10838	1.22742	-4.88096	1.39717e-56	5.00587e-55
CENPA	0.122855	2.42458	2.30172	3.74283e-56	6.46444e-55
DAD1	6.15409	8.23618	2.08208	1.95892e-56	5.00587e-55
ZACN	4.1682	0.148836	-4.01936	8.74838e-56	1.12427e-54
CCDC71	1.84439	4.33527	2.49088	1.39731e-56	5.00587e-55
PCLO	2.60599	0.314448	-2.29155	1.50132e-53	9.27824e-53
TNK2	6.16174	3.62113	-2.54062	6.2856e-54	4.14986e-53
RGS11	5.44885	1.99095	-3.4579	3.53366e-54	2.45208e-53
MTURN	7.69035	5.10293	-2.58743	7.04937e-46	2.27275e-45
GRN	4.27385	6.79232	2.51847	3.44008e-56	6.23944e-55
SHANK1	3.80633	1.03341	-2.77291	3.37816e-45	1.05774e-44
KCNN1	3.59736	1.54451	-2.05285	2.56078e-32	5.19797e-32
MIR4477B	0.0151734	3.6206	3.60543	7.65329e-64	4.63725e-61
CCDC136	4.57015	2.48309	-2.08706	4.87109e-45	1.51496e-44
SEPTIN5	7.20984	4.11681	-3.09303	1.02177e-48	3.91023e-48
TBCAP1	0.182363	2.4406	2.25824	7.22502e-58	5.6009e-56
C3	5.00175	7.32882	2.32707	3.47456e-34	7.396e-34
RAB3A	6.23428	3.66591	-2.56837	1.18859e-39	2.97386e-39
EML2	4.95926	2.42339	-2.53587	1.42254e-56	5.00587e-55
USP34	4.81585	2.04105	-2.7748	1.50088e-56	5.00587e-55
GABARAP	8.3336	5.60387	-2.72973	1.96942e-55	2.07486e-54
RFX5-AS1	1.16918	3.26201	2.09283	2.15906e-55	2.21865e-54
DCTN1	6.77294	4.60881	-2.16413	2.47256e-56	5.28025e-55
HLA-DPB1	3.93966	6.63119	2.69152	9.14994e-50	3.77426e-49
SYP	6.63884	3.8863	-2.75254	2.53549e-45	7.97893e-45
RPL13	9.65876	7.47688	-2.18187	3.19892e-54	2.23643e-53
TTLL3	4.45314	2.02438	-2.42876	1.54256e-55	1.72338e-54
CACNA1B	2.64403	0.328462	-2.31557	3.53463e-52	1.8071e-51
GABRG2	3.42476	1.06449	-2.36028	6.22762e-36	1.38894e-35
KIAA1109	4.47071	1.97543	-2.49528	1.44819e-56	5.00587e-55
PNMT	3.13156	0.85371	-2.27785	1.61237e-39	4.01753e-39
NME2	6.93517	4.78792	-2.14725	1.13074e-54	8.78733e-54
KCNIP2	5.31006	1.99965	-3.31041	5.53582e-50	2.32232e-49
MUC20-OT1	4.74501	0.973618	-3.77139	7.32594e-56	1.00085e-54
MTCO2P2	1.09012	3.82392	2.7338	5.12432e-53	2.92791e-52
CENPF	0.464956	2.53726	2.0723	1.29623e-51	6.24581e-51
ST14	0.529793	2.57027	2.04048	2.12378e-50	9.19882e-50
DMTN	6.33698	3.28978	-3.0472	8.55653e-50	3.54201e-49
GAPDHP1	0.843632	5.09506	4.25142	1.61201e-56	5.00587e-55
LPCAT4	5.92765	2.72381	-3.20384	2.86412e-55	2.69744e-54
CDKN1A	3.58631	5.97738	2.39108	1.58065e-34	3.39776e-34
NEFH	3.53364	1.41073	-2.12291	5.17661e-37	1.19021e-36
C12orf76	5.17001	3.05229	-2.11772	3.59713e-56	6.31088e-55
PRMT7	4.7904	2.62374	-2.16666	1.2252e-55	1.43516e-54
ANXA2P2	0.358888	3.67245	3.31357	3.05915e-56	5.85709e-55
CORO6	4.60401	0.622558	-3.98145	3.72761e-56	6.44483e-55
GTF2IP1	5.87865	0.830906	-5.04774	2.71647e-55	2.61254e-54
NAP1L2	4.40056	2.33205	-2.06851	4.29616e-43	1.21796e-42
YBX1P10	0.365742	3.35191	2.98617	1.39686e-56	5.00587e-55
VAT1	4.31631	6.51146	2.19515	7.23824e-50	3.00863e-49
APBA1	3.88298	1.76661	-2.11637	1.4717e-52	7.87249e-52
POLR2F	5.37009	0.384952	-4.98513	1.44813e-56	5.00587e-55
MRPL38	5.24474	2.17483	-3.06991	1.06334e-55	1.29462e-54
FAIM2	6.81397	4.72732	-2.08665	1.24636e-48	4.74269e-48
TMEM158	3.37479	5.42938	2.05459	3.51594e-31	6.94981e-31
RPS15P4	1.85435	5.2477	3.39336	1.3972e-56	5.00587e-55
SLC31A1	1.99537	4.10185	2.10648	1.50091e-56	5.00587e-55
EZH2	0.949299	3.5	2.5507	1.63756e-53	1.00565e-52
SCN1B	5.90443	2.58753	-3.31691	4.75542e-54	3.21952e-53
TPX2	0.606948	4.45542	3.84847	1.39723e-56	5.00587e-55
TLR2	1.11513	3.2415	2.12637	3.54416e-47	1.22706e-46
ATP8A1	4.15077	1.82015	-2.33062	2.78852e-51	1.30222e-50
DLG2	4.13878	1.20764	-2.93114	2.04751e-55	2.13287e-54
DGCR5	3.09263	1.06132	-2.03131	2.60067e-46	8.56628e-46
NKX6-2	3.8618	1.77749	-2.08431	1.43963e-26	2.572e-26
MYC	1.21875	4.38825	3.1695	7.59076e-56	1.02278e-54
SFI1	4.41381	1.47174	-2.94207	2.90467e-56	5.75695e-55
NAMPT	3.53596	5.6347	2.09874	1.83648e-36	4.15991e-36
FMOD	0.756271	4.53266	3.77639	5.66264e-54	3.76777e-53
CBFA2T3	2.72622	0.462819	-2.2634	6.11426e-55	5.12628e-54
TAGLN2P1	0.134579	2.39706	2.26248	1.48576e-56	5.00587e-55
TREX1	3.86418	0	-3.86418	8.06844e-64	4.63725e-61
TPM1	5.72634	3.26694	-2.45939	1.07931e-52	5.89326e-52
GAL3ST4	1.66479	4.76557	3.10078	1.89311e-56	5.00587e-55
JMJD7-PLA2G4B	2.67409	0.616638	-2.05745	2.09048e-54	1.52148e-53
GSTM5	4.48712	1.49784	-2.98928	5.71002e-45	1.7696e-44
RNF220	5.8563	3.53745	-2.31886	1.50061e-56	5.00587e-55
NGRN	6.62809	3.8605	-2.76759	1.39703e-56	5.00587e-55
NKAIN2	3.26437	1.22738	-2.037	1.5081e-39	3.75998e-39
L3MBTL1	3.46789	0.958419	-2.50947	4.61465e-56	7.27046e-55
RGS19	2.18994	4.29588	2.10594	1.57926e-54	1.18461e-53
DRAXIN	0.542951	2.62383	2.08088	2.75326e-48	1.02042e-47
SOWAHA	4.42605	1.36262	-3.06342	2.93436e-51	1.36535e-50
NOP10	5.3486	7.47053	2.12194	1.55474e-56	5.00587e-55
CKMT1A	4.11798	0.407473	-3.71051	1.09227e-54	8.54005e-54
SAA1	0.792872	3.92845	3.13558	1.84373e-37	4.30263e-37
AP3B2	5.37802	2.16402	-3.214	3.41753e-55	3.11779e-54
SNAP25	8.82819	4.58464	-4.24356	2.83167e-45	8.89642e-45
ACLY	3.82123	5.85314	2.0319	1.43714e-55	1.63402e-54
CBWD1	3.4285	0.819321	-2.60918	2.23677e-55	2.27457e-54
ZDHHC11	3.31795	0.551673	-2.76628	3.53364e-56	6.30582e-55
CCDC180	2.58627	0.127767	-2.45851	1.64122e-56	5.00587e-55
LAPTM4A	5.3312	7.91563	2.58444	1.49993e-56	5.00587e-55
PPP1R13B	3.90524	1.60216	-2.30307	2.56396e-56	5.38216e-55
SCN2A	3.40836	1.29657	-2.11179	3.5813e-41	9.47453e-41
CAPN5	2.53743	4.72077	2.18334	3.12896e-55	2.90699e-54
TGFBR1	1.87825	4.13386	2.25561	1.10179e-55	1.32016e-54
MS4A7	1.30369	3.71402	2.41033	3.52476e-48	1.2983e-47
TTC4	3.35946	1.15899	-2.20047	7.59032e-56	1.02278e-54
HSD17B10	4.52238	6.95312	2.43074	1.39681e-56	5.00587e-55
ABCA5	3.61253	1.03558	-2.57695	4.61511e-56	7.27046e-55
RPS7P10	0.522163	2.88626	2.3641	3.6577e-56	6.38407e-55
MMP2	1.26719	5.19856	3.93137	1.47427e-56	5.00587e-55
CES4A	5.03062	0.662156	-4.36847	1.61207e-56	5.00587e-55
ACAP3	6.33606	4.11517	-2.22089	3.20108e-44	9.55793e-44
MIR3151	0.00371783	2.22902	2.2253	2.45032e-59	2.56941e-57
CABP1	5.17961	0.923654	-4.25595	1.32508e-54	1.01032e-53
CDK4	3.96876	6.31873	2.34998	3.53343e-56	6.30582e-55
GARNL3	4.09102	1.12281	-2.96821	1.99737e-56	5.00587e-55
PFN1P1	0.141079	2.90152	2.76044	2.02884e-57	1.42678e-55
NDC80	0.0856034	2.56813	2.48252	1.39513e-56	5.00587e-55
RPL32P16	0.738486	2.87666	2.13818	5.02128e-54	3.38004e-53
SEC61A1	4.53112	7.16011	2.62899	2.30285e-56	5.15414e-55
PKD1P4	4.24361	0.51363	-3.72998	9.83073e-55	7.78749e-54
SERTAD1	2.01358	4.15585	2.14228	2.14484e-49	8.57472e-49
VSTM2B	4.09267	1.84743	-2.24524	3.00062e-36	6.76012e-36
RGPD6	3.19807	0.00236524	-3.19571	5.04374e-56	7.6431e-55
RNF207	2.63593	0.378444	-2.25749	2.01682e-53	1.21621e-52
RP2	1.08967	3.60597	2.5163	1.39734e-56	5.00587e-55
CAMK4	2.80253	0.604496	-2.19803	1.78535e-49	7.17888e-49
LHPP	5.87947	3.48918	-2.39029	5.45332e-46	1.77008e-45
HLA-B	6.45724	9.08282	2.62559	3.53093e-52	1.80632e-51
PPIAP29	1.08326	3.58023	2.49698	1.73139e-56	5.00587e-55
SLN	1.34906	3.64108	2.29202	7.95047e-27	1.4287e-26
GDF1	3.87695	0	-3.87695	3.06913e-63	1.06577e-60
TPT1P9	0.622256	3.74252	3.12026	6.94311e-56	9.63115e-55
FBXL16	7.08628	3.72766	-3.35862	7.35958e-45	2.2673e-44
KREMEN1	2.49182	0	-2.49182	8.06844e-64	4.63725e-61
ABCC8	4.87467	1.03679	-3.83789	9.73173e-56	1.21225e-54
EIF4EBP1	2.27505	5.71993	3.44488	3.72747e-56	6.44483e-55
SRRM3	5.28323	1.24916	-4.03407	6.89253e-53	3.86591e-52
RNASE2	0.817954	3.82365	3.00569	2.44378e-49	9.73016e-49
ASB3	3.29126	1.17653	-2.11473	2.27666e-55	2.30438e-54
KALRN	3.46532	1.23065	-2.23467	1.51255e-43	4.37288e-43
ZFR2	2.84801	0.456805	-2.39121	6.43359e-53	3.62137e-52
DNAJB6	5.88035	3.51604	-2.36431	1.87385e-55	1.9935e-54
MT-TY	0.0226197	3.46872	3.4461	3.55846e-63	1.18618e-60
TSPAN12	1.55698	3.86602	2.30904	2.68599e-48	9.97048e-48
RNVU1-18	3.72827	0.134356	-3.59391	8.55758e-55	6.88365e-54
FAAH	4.38756	2.25426	-2.1333	6.18951e-51	2.79114e-50
MAL	5.41762	3.13681	-2.28081	2.83196e-29	5.36429e-29
NAGA	2.07528	4.37632	2.30104	1.92725e-56	5.00587e-55
PLCH2	3.98836	0.578402	-3.40996	4.00584e-55	3.56082e-54
CA3	1.01043	3.4322	2.42177	1.20115e-40	3.10679e-40
NDUFA11	6.91654	3.94931	-2.96723	2.62324e-54	1.86959e-53
RAPGEF4	5.3551	2.26001	-3.09509	2.23376e-50	9.66064e-50
MTCO1P53	0.0446726	2.41306	2.36839	7.21115e-59	6.76803e-57
COL6A2	2.71914	5.52232	2.80318	2.65226e-43	7.58887e-43
RCC2	3.2307	5.51516	2.28446	1.92721e-56	5.00587e-55
AQP4	5.73269	8.05739	2.3247	1.12496e-34	2.42903e-34
HPCA	6.16201	2.98453	-3.17748	1.00817e-36	2.30274e-36
TIMP2	5.33223	7.3363	2.00407	2.00271e-47	7.02571e-47
FCGR3A	2.58685	6.35912	3.77227	5.01097e-49	1.95181e-48
TUT4	4.47561	1.97153	-2.50409	2.12122e-55	2.19048e-54
SH3BP5	4.22254	1.4825	-2.74004	3.18457e-55	2.94563e-54
BAIAP2	5.31018	2.93354	-2.37664	1.77827e-52	9.43297e-52
LTO1	3.80171	1.64563	-2.15609	3.59628e-56	6.31088e-55
CAMTA2	5.86043	3.5904	-2.27003	1.05463e-54	8.27613e-54
SLC40A1	2.02891	4.56529	2.53639	1.72512e-53	1.05438e-52
SPC24	0.322613	3.03333	2.71072	2.62064e-55	2.5456e-54
ALDH2	6.81459	4.01095	-2.80364	1.88157e-54	1.38416e-53
CNDP1	4.32456	2.03253	-2.29203	1.15989e-28	2.16919e-28
RPL37A	10.3232	7.04966	-3.27354	2.61167e-55	2.5456e-54
PENK	3.98886	0.757693	-3.23116	2.61155e-39	6.47456e-39
DNAJC12	4.40051	2.29972	-2.10079	1.88555e-51	8.95932e-51
SLC16A4	1.25992	3.56332	2.3034	1.689e-52	8.98518e-52
GRASLND	2.3595	0.210193	-2.14931	5.01149e-54	3.37481e-53
RPL10P9	1.79507	4.40834	2.61327	2.56407e-31	5.08694e-31
SMG1P7	3.32753	1.13999	-2.18753	8.90946e-54	5.70254e-53
ARC	2.44767	4.9819	2.53423	9.73647e-34	2.04844e-33
BCHE	2.2614	4.7056	2.4442	7.28128e-46	2.34461e-45
ACTBP2	0.0392147	2.98675	2.94754	1.62718e-57	1.16396e-55
ZNF337	3.70215	1.00398	-2.69817	2.47428e-56	5.28025e-55
CBX7	5.33507	2.2673	-3.06777	3.59692e-56	6.31088e-55
C1QTNF5	2.90557	0	-2.90557	8.06823e-64	4.63725e-61
MAST3-AS1	4.65787	0	-4.65787	3.06929e-63	1.06577e-60
RPE65	0.344652	2.59112	2.24646	2.66331e-49	1.05639e-48
DGKZ	6.11284	3.61464	-2.4982	5.50002e-55	4.69252e-54
ARHGAP18	1.06019	3.16562	2.10543	5.80027e-53	3.28039e-52
HDDC2	6.24812	3.80355	-2.44456	1.26947e-55	1.4767e-54
L1CAM	4.58086	1.81712	-2.76374	1.7596e-36	3.98961e-36
CASP3	2.75381	4.86946	2.11564	1.41194e-55	1.61183e-54
PTMAP2	1.12016	4.14833	3.02817	3.91504e-56	6.6448e-55
S100A13	6.7933	4.76571	-2.02759	6.52834e-39	1.5986e-38
GOLGA8B	4.8099	1.92923	-2.88068	2.12378e-50	9.19882e-50
CFI	1.37526	4.08246	2.7072	1.14688e-49	4.68507e-49
MCF2L2	3.17742	0.232515	-2.9449	1.39737e-56	5.00587e-55
S100A4	2.37193	5.17363	2.8017	1.76377e-48	6.61939e-48
STX16-NPEPL1	2.9316	0.58652	-2.34508	3.65786e-52	1.86496e-51
AIFM3	5.26952	1.02333	-4.24619	1.57026e-55	1.74827e-54
GAPDHP63	0.0123552	2.36741	2.35506	1.17222e-60	1.71388e-58
PDLIM1	2.16965	4.30963	2.13998	3.8505e-38	9.17985e-38
MTPN	5.08196	7.10074	2.01877	8.539e-55	6.87388e-54
BICDL1	3.98552	0.571555	-3.41396	1.54268e-55	1.72338e-54
B4GALT5	3.10976	5.50965	2.39989	4.07413e-56	6.80464e-55
5_8S_rRNA	2.80734	0.102391	-2.70495	8.07068e-54	5.20767e-53
TPPP	5.68761	3.00921	-2.6784	6.06281e-48	2.19877e-47
TMEM235	2.94469	0.753033	-2.19166	1.03301e-40	2.67555e-40
KCNT1	3.80235	0.299672	-3.50268	7.48508e-54	4.86749e-53
RAB40B	5.29179	2.27445	-3.01735	6.46945e-56	9.13045e-55
KCNAB2	5.24468	2.52887	-2.71581	4.46069e-49	1.74364e-48
CTSS	1.80855	4.65195	2.84341	9.30482e-50	3.83497e-49
STX1B	5.11109	2.6861	-2.42499	2.10377e-41	5.62096e-41
DTNB	4.66959	1.95771	-2.71188	1.79434e-56	5.00587e-55
GAPDHP65	0.184184	3.50435	3.32016	1.37064e-56	5.00587e-55
RAB20	1.3736	4.20715	2.83355	1.63756e-53	1.00565e-52
MDFI	1.58639	4.40404	2.81764	4.43754e-48	1.62372e-47
NNMT	1.68329	4.88201	3.19872	4.9728e-44	1.47345e-43
MSANTD3-TMEFF1	3.65483	0.0658836	-3.58895	1.39497e-56	5.00587e-55
SNRPGP2	1.07838	4.83784	3.75945	1.24825e-56	5.00587e-55
GTSE1	0.215648	2.37431	2.15866	1.12149e-55	1.33609e-54
BANF1P3	0.183249	2.6981	2.51485	8.57768e-59	7.89857e-57
SYNPR	4.96374	0.956014	-4.00773	1.54176e-50	6.7445e-50
TMSB4XP6	3.16018	0	-3.16018	1.20142e-41	3.23125e-41
MIR25	0.0093716	3.12122	3.11185	4.99816e-64	4.63725e-61
RND3	1.97156	4.17366	2.20209	9.78379e-50	4.01952e-49
RAB32	1.65774	4.86044	3.2027	1.51561e-55	1.70108e-54
FTL	10.2334	14.043	3.80962	1.68113e-54	1.25254e-53
HLA-DMA	2.99771	5.38616	2.38845	1.17823e-46	3.96099e-46
ATP1A3	6.22337	4.13275	-2.09062	2.90866e-25	5.0542e-25
DST	6.80693	2.88861	-3.91832	1.4741e-56	5.00587e-55
ACTG1	8.69883	10.8964	2.19755	2.32767e-56	5.20045e-55
MRC2	2.12641	5.18877	3.06236	1.28242e-52	6.92168e-52
FTH1P23	0.955937	3.22589	2.26996	1.43689e-55	1.63402e-54
UPK3BL1	4.18024	0.562864	-3.61738	3.07391e-55	2.86245e-54
GPX1	6.03174	8.63305	2.6013	2.3853e-56	5.21532e-55
EPB41L3	5.16695	2.44174	-2.72521	4.39846e-53	2.53227e-52
RELN	3.407	0.318541	-3.08846	2.39894e-53	1.42955e-52
FCGR2A	2.01588	4.12389	2.10801	1.17543e-35	2.60208e-35
CHIC2	2.16048	4.39279	2.23231	2.61009e-56	5.39752e-55
LPL	3.16024	5.27853	2.1183	1.24547e-33	2.61244e-33
ARL17A	2.44863	0.177791	-2.27083	3.79458e-56	6.49324e-55
SCRT1	3.7463	1.08751	-2.65879	3.50992e-43	9.99144e-43
ACSL6	3.86041	1.6159	-2.2445	7.84419e-51	3.51474e-50
ZNF280D	3.81861	1.56755	-2.25106	1.73156e-56	5.00587e-55
ADARB2	2.79743	0.442463	-2.35497	3.2773e-53	1.91861e-52
TNFRSF1B	2.12252	4.21577	2.09325	1.25151e-42	3.48578e-42
RPL41P1	0.0316761	6.4849	6.45322	4.89668e-64	4.63725e-61
RBP4	3.66164	1.21234	-2.44929	2.5483e-23	4.25406e-23
ASPSCR1	4.21334	2.17999	-2.03335	2.20318e-54	1.59389e-53
GABRA2	3.29111	0.759948	-2.53116	7.94805e-48	2.86298e-47
NPIPP1	5.30184	2.7345	-2.56734	3.16542e-53	1.85582e-52
PCP4	6.51567	2.46268	-4.05299	3.97167e-47	1.37051e-46
ACTL6B	4.06553	1.81558	-2.24995	1.39719e-31	2.78885e-31
SLC6A13	2.44546	0.325284	-2.12018	1.11167e-54	8.66665e-54
PLP2	2.98773	6.33108	3.34335	1.91442e-53	1.16078e-52
EIF3C	6.9968	1.56373	-5.43306	1.08202e-55	1.3073e-54
INAFM2	3.2222	5.26015	2.03795	2.19736e-55	2.24438e-54
MOBP	6.40399	1.98771	-4.41628	5.19392e-47	1.77975e-46
CLIC4	4.06454	7.51897	3.45443	3.47661e-55	3.16619e-54
GCSHP5	4.14826	1.77454	-2.37372	1.76443e-50	7.68627e-50
GNG3	6.95372	3.43663	-3.51709	8.01186e-48	2.88472e-47
MAGT1	2.50492	5.14519	2.64026	5.32053e-56	7.91086e-55
MTND4P12	0.815667	4.30255	3.48688	3.29518e-54	2.2989e-53
MMP14	1.71171	6.09167	4.37996	5.13454e-56	7.71029e-55
PI4KA	5.7627	3.54848	-2.21421	6.21943e-52	3.09708e-51
NPIPA8	2.49135	0.0422147	-2.44913	7.5982e-52	3.75673e-51
GABRB3	3.36227	0.9844	-2.37787	4.82782e-47	1.656e-46
CYP51A1	3.84313	1.64473	-2.1984	3.73273e-55	3.35945e-54
NPIPA7	2.4667	0.0264071	-2.44029	9.0718e-56	1.15244e-54
CHI3L2	1.57205	6.17937	4.60732	4.18909e-48	1.53686e-47
RNASEH2A	2.27774	4.84925	2.5715	1.61207e-56	5.00587e-55
RRM2	0.154946	3.88963	3.73469	1.90142e-56	5.00587e-55
PTPRN	5.5733	2.48475	-3.08856	1.87244e-45	5.9387e-45
LYRM9	4.45232	2.14572	-2.3066	2.23549e-51	1.05581e-50
GLS2	3.65573	0.0610014	-3.59473	1.47433e-56	5.00587e-55
OSTC	3.67665	5.84087	2.16421	7.86497e-56	1.04959e-54
SARS2	3.644	1.50457	-2.13943	1.54268e-55	1.72338e-54
CDT1	0.810388	2.88281	2.07243	2.70854e-53	1.60481e-52
ECHDC2	5.79309	2.10956	-3.68353	1.36277e-55	1.56326e-54
SAMHD1	2.85043	4.9439	2.09347	2.01154e-55	2.10605e-54
PIK3R2	4.02486	0.484177	-3.54068	1.00831e-55	1.24209e-54
EGR2	0.792005	3.02616	2.23416	4.74997e-47	1.62964e-46
GRIN1	6.18723	1.23353	-4.9537	1.32728e-52	7.14596e-52
PLEKHF2	1.51512	3.56977	2.05465	2.75359e-56	5.59685e-55
ST8SIA3	5.32088	0.803078	-4.5178	4.2087e-54	2.87485e-53
CD163	1.66846	4.88856	3.2201	3.07769e-44	9.20434e-44
TUBA8	3.82705	0.0563053	-3.77075	1.39731e-56	5.00587e-55
ARPP21	5.86283	1.20799	-4.65484	9.30776e-56	1.17703e-54
CARMIL2	4.35524	0.330421	-4.02482	4.53373e-56	7.2379e-55
GPSM3	2.30291	4.54134	2.23843	1.02808e-50	4.55839e-50
SYT4	3.93013	1.29658	-2.63355	1.75962e-36	3.98961e-36
PAGR1	4.93397	2.72801	-2.20596	3.4105e-48	1.25816e-47
NDC1	1.27176	3.35657	2.0848	1.55543e-56	5.00587e-55
EPB41L4A-AS1	5.32366	2.84998	-2.47367	1.96173e-56	5.00587e-55
PKD1P3	3.17656	0.569811	-2.60675	2.44744e-54	1.75447e-53
MAML2	1.48504	3.54468	2.05964	1.76273e-56	5.00587e-55
HSF4	5.31345	1.57354	-3.7399	4.14932e-55	3.67681e-54
CCR1	0.704941	3.382	2.67706	8.0522e-53	4.46164e-52
IGFBP3	2.43372	6.02095	3.58724	1.47783e-46	4.93606e-46
FUCA1	2.2161	4.47778	2.26167	3.34979e-56	6.18993e-55
ADCY5	3.81623	1.55522	-2.26101	7.80129e-42	2.11593e-41
RAB11FIP4	4.44306	1.39193	-3.05113	2.31712e-55	2.33232e-54
PKD1P6-NPIPP1	3.80677	0.803537	-3.00323	2.86462e-55	2.69744e-54
RPL7AP50	0.200733	2.32994	2.12921	1.36083e-56	5.00587e-55
ARHGEF4	5.7627	3.4945	-2.2682	2.7989e-48	1.03647e-47
ZNF410	3.46724	0.685948	-2.78129	2.08396e-55	2.16016e-54
TK1	1.14077	3.97103	2.83026	1.44665e-54	1.09448e-53
CLK1	6.4933	4.13202	-2.36127	1.1714e-54	9.06798e-54
MSI1	2.08326	4.26145	2.17819	2.57113e-53	1.52562e-52
CKMT1B	5.22697	0.516332	-4.71064	9.3905e-56	1.18328e-54
NMB	2.32375	6.57902	4.25528	1.0923e-54	8.54005e-54
MTCO1P40	0.353932	4.35885	4.00492	1.32399e-56	5.00587e-55
CCND2	2.86716	5.59561	2.72845	2.39274e-51	1.12536e-50
NACA	8.9631	5.82167	-3.14143	2.57003e-55	2.52005e-54
MRPL53	4.66188	2.46894	-2.19294	5.28038e-54	3.53771e-53
RPL5P34	0.479116	3.26169	2.78258	1.39739e-56	5.00587e-55
PMS2P1	1.7555	4.47499	2.71948	1.50079e-56	5.00587e-55
STMN4	6.05734	3.81302	-2.24432	2.38929e-39	5.93299e-39
MAFB	1.4204	4.78781	3.36741	4.77769e-55	4.14131e-54
PDE4DIP	5.90676	2.85792	-3.04885	2.43044e-56	5.25419e-55
STXBP5	3.41114	1.05801	-2.35314	1.65581e-55	1.81218e-54
HCG25	4.30502	0.778764	-3.52625	2.57645e-55	2.52005e-54
LMO3	4.74802	2.74022	-2.00781	3.19582e-25	5.54899e-25
SOX4	1.42181	4.91324	3.49143	5.81531e-56	8.48719e-55
MOK	3.75055	1.36129	-2.38926	2.61009e-56	5.39752e-55
CBS	4.4973	0.761112	-3.73619	1.20389e-55	1.41404e-54
ELK3	1.77002	3.92513	2.15511	8.39244e-55	6.76727e-54
DCHS1-AS1	2.58914	0	-2.58914	3.06937e-63	1.06577e-60
PRCD	3.41144	0.406191	-3.00525	7.72704e-56	1.03693e-54
PLEK	1.43983	3.51488	2.07506	1.25386e-43	3.64079e-43
PLAAT4	3.77075	5.86104	2.09029	2.83473e-36	6.39069e-36
NDUFB8	7.60406	4.33507	-3.26899	1.66821e-56	5.00587e-55
RPS20P14	0.9419	3.21515	2.27325	3.86054e-55	3.45556e-54
MTCP1	3.50359	0.520384	-2.9832	1.57023e-55	1.74827e-54
RAB26	5.18562	1.81518	-3.37044	2.88487e-51	1.3446e-50
HAVCR2	1.5535	4.11635	2.56285	1.72037e-50	7.49826e-50
MIR103A2	0.0163305	2.08557	2.06924	8.45843e-63	2.47001e-60
CHGB	5.27385	2.3328	-2.94105	2.29671e-34	4.91401e-34
C11orf98	4.91652	2.46388	-2.45264	2.12114e-55	2.19048e-54
STX1A	4.82755	2.71974	-2.10781	1.3261e-29	2.5303e-29
HLA-DQB1	2.19798	4.3519	2.15392	2.13714e-32	4.34449e-32
INSYN1	5.05021	2.85032	-2.19988	2.04616e-48	7.65335e-48
CPVL	2.35162	4.73561	2.38398	1.11141e-44	3.38584e-44
STMN2	6.69	3.89022	-2.79978	1.97042e-30	3.8294e-30
NIBAN1	0.658268	2.93454	2.27627	1.98344e-54	1.44994e-53
S100A9	3.80326	6.15978	2.35652	9.89142e-27	1.77349e-26
FAM228B	4.39177	2.09022	-2.30155	3.5335e-56	6.30582e-55
ATP6V0C	7.78442	5.19048	-2.59394	2.01017e-55	2.10605e-54
CDC20	0.512587	4.41482	3.90224	1.9973e-56	5.00587e-55
HERC1	4.62977	2.08646	-2.54331	3.59706e-56	6.31088e-55
DNM1	6.73163	3.53505	-3.19658	1.76783e-43	5.09323e-43
GSTM2	6.03943	2.97624	-3.06319	1.26942e-55	1.4767e-54
HAGH	5.74851	3.47284	-2.27567	1.84117e-55	1.97116e-54
CALB1	3.63238	0.458397	-3.17398	1.23643e-49	5.03001e-49
SERF1B	5.04552	0.647648	-4.39787	9.90548e-56	1.22476e-54
MCM6	2.14115	4.41259	2.27144	1.44816e-56	5.00587e-55
MAPK8IP3	6.0269	3.69564	-2.33126	1.50118e-53	9.27824e-53
CHD5	3.76699	0.75724	-3.00975	8.98772e-48	3.2195e-47
HECTD4	4.95576	2.03211	-2.92365	1.92729e-56	5.00587e-55
PPP1R14BP3	1.0798	3.54345	2.46364	1.52788e-56	5.00587e-55
LRRC37A2	3.39067	0.693917	-2.69675	1.70091e-56	5.00587e-55
KIF4A	0.239392	2.9066	2.6672	2.30381e-56	5.15414e-55
GRM5-AS1	2.18352	0.00279746	-2.18072	7.37894e-56	1.00725e-54
RPS23	9.38204	7.27027	-2.11176	2.59599e-55	2.53767e-54
PTN	6.12741	9.37338	3.24597	2.31963e-54	1.67258e-53
CD58	1.67501	3.81521	2.1402	4.1954e-52	2.12408e-51
HSPA1A	7.12981	4.75699	-2.37283	1.48264e-36	3.36879e-36
NDUFA13	7.24597	4.67288	-2.57309	2.24086e-54	1.62032e-53
INO80B-WBP1	2.54695	0.0113057	-2.53565	1.14293e-45	3.64927e-45
ADORA2A	3.04443	0.0308663	-3.01357	2.85336e-56	5.70261e-55
KPNA2P3	2.65567	0	-2.65567	8.06865e-64	4.63725e-61
LRCH4	4.24769	2.04713	-2.20055	1.55172e-54	1.16552e-53
PRR11	0.529968	2.7559	2.22593	1.55543e-56	5.00587e-55
GPNMB	2.7532	4.81118	2.05797	1.55899e-34	3.3523e-34
TMEM37	0.397241	2.4211	2.02386	2.62227e-55	2.5456e-54
C2CD2L	4.11428	1.97092	-2.14335	5.41607e-56	8.01005e-55
DGKA	3.92451	1.72321	-2.20131	6.2436e-56	8.92506e-55
CMTM6	2.24094	4.65129	2.41035	1.9271e-56	5.00587e-55
NPIPA5	4.82276	1.59923	-3.22353	3.77774e-49	1.48747e-48
RGS7	3.7658	1.42566	-2.34013	1.97678e-46	6.5475e-46
LGI4	4.81483	2.38257	-2.43227	8.01671e-46	2.57707e-45
HRH3	3.60397	0.545668	-3.0583	9.30125e-50	3.83497e-49
SDC1	0.626631	3.00824	2.38161	5.7008e-53	3.22858e-52
SST	4.61233	1.87781	-2.73451	6.10647e-16	8.83399e-16
NCF4	1.26707	3.33822	2.07115	1.70135e-47	5.99374e-47
ADAM11	3.48839	1.4048	-2.08359	6.80856e-33	1.39752e-32
SNRPB	4.62057	7.33214	2.71157	1.39684e-56	5.00587e-55
MUL1	2.92923	5.02658	2.09736	1.528e-56	5.00587e-55
SPSB3	4.79516	0.668234	-4.12693	3.41006e-56	6.1981e-55
YPEL4	4.1953	1.33021	-2.86508	2.19766e-55	2.24438e-54
IFI6	5.85888	8.62564	2.76675	3.32591e-48	1.2283e-47
MBP	11.3903	4.82878	-6.56157	3.689e-55	3.32708e-54
FN1	4.64243	6.734	2.09157	1.57533e-40	4.05562e-40
MYH7B	2.69727	0.304776	-2.39249	1.96204e-56	5.00587e-55
RPL35P1	0.301749	2.91288	2.61113	1.01998e-56	5.00587e-55
PTMAP4	0.0549889	2.67545	2.62046	2.28979e-61	4.01726e-59
DIABLO	4.71304	2.0689	-2.64414	2.66911e-55	2.57746e-54
GBP1	1.99815	4.41279	2.41464	2.23198e-45	7.04953e-45
MAGED4B	5.52963	0.554141	-4.97549	2.76477e-55	2.63498e-54
GNG12	2.49932	5.37834	2.87902	8.74821e-56	1.12427e-54
CKAP4	2.63481	5.17415	2.53934	1.73142e-56	5.00587e-55
NPIPB5	6.17862	0.928971	-5.24965	2.71642e-55	2.61254e-54
DOC2B	3.52668	0.909346	-2.61733	2.51328e-50	1.08072e-49
AHI1	4.17028	1.83982	-2.33046	6.24373e-56	8.92506e-55
PPP1R16B	4.55239	2.05024	-2.50215	3.79381e-43	1.07793e-42
CLK4	4.20318	1.9877	-2.21548	4.53337e-56	7.2379e-55
NAP1L1	6.95674	4.82874	-2.128	2.04667e-55	2.13287e-54
UBBP1	0.0111345	2.59134	2.5802	1.13669e-62	3.05568e-60
FSCN1	4.97248	7.18845	2.21597	2.14406e-49	8.57472e-49
TEN1	2.60813	0.108257	-2.49987	2.91543e-55	2.7376e-54
FGF17	3.29315	0.434248	-2.8589	3.19454e-51	1.48145e-50
BBIP1	4.0551	1.53613	-2.51898	1.96184e-56	5.00587e-55
CACNB3	4.49166	2.25631	-2.23535	1.46861e-47	5.20352e-47
LPAR5	1.01484	3.17487	2.16002	3.70007e-50	1.5752e-49
NTN1	1.46079	4.37259	2.9118	5.90247e-55	4.97614e-54
MNDA	1.24755	3.26854	2.021	2.96285e-47	1.02945e-46
AQP1	4.94629	8.1984	3.25211	6.81595e-41	1.78114e-40
ANAPC15	4.92047	2.6626	-2.25786	1.02401e-53	6.48004e-53
MKI67	0.0875071	2.29036	2.20285	1.34788e-55	1.5536e-54
CPNE6	5.13892	1.0221	-4.11681	2.66916e-55	2.57746e-54
CD276	3.05036	5.14507	2.09471	6.58541e-56	9.25474e-55
RPL12P4	1.28431	3.65934	2.37503	1.31534e-55	1.52144e-54
BBS1	4.13311	0.672927	-3.46018	1.82667e-56	5.00587e-55
NOL12	3.72867	1.64645	-2.08222	1.59831e-55	1.77003e-54
MSR1	1.06694	3.7048	2.63786	8.66203e-49	3.33034e-48
LGI3	4.73204	2.30364	-2.4284	3.87862e-40	9.85741e-40
HLA-DPA1	3.73146	6.11236	2.3809	4.71189e-40	1.19445e-39
GPX8	0.368318	2.73997	2.37165	1.04204e-53	6.58119e-53
SRPX2	0.401814	3.89647	3.49465	5.32032e-56	7.91086e-55
CALR	6.34352	9.08504	2.74152	1.72722e-56	5.00587e-55
PTPRM	4.2562	2.06433	-2.19187	6.08546e-51	2.74719e-50
GET4	4.42124	1.06158	-3.35965	4.69747e-56	7.31781e-55
GUSBP11	3.91275	0.186288	-3.72646	2.06996e-56	5.0365e-55
F13A1	0.954247	3.84779	2.89354	1.15954e-43	3.37278e-43
H4C9	0.237882	2.47542	2.23754	2.74454e-56	5.59685e-55
GRM4	3.10657	0.0321266	-3.07444	1.00821e-55	1.24209e-54
TOP3B	2.71597	0.0402883	-2.67568	1.89319e-56	5.00587e-55
FABP6	3.18604	0.588733	-2.59731	9.94002e-51	4.41787e-50
AGAP2	5.85461	3.30717	-2.54743	2.2873e-30	4.44161e-30
TSKU	1.04351	3.42726	2.38375	4.77759e-55	4.14131e-54
SPP1	6.12275	11.1789	5.05618	4.64978e-48	1.69877e-47
RDH10	1.60118	3.98611	2.38493	1.4657e-50	6.41852e-50
TUBB3	6.00325	2.35429	-3.64896	8.59485e-56	1.11397e-54
CPLX1	5.87032	2.70177	-3.16855	1.97659e-46	6.5475e-46
RALYL	3.96122	0.963332	-2.99789	1.32741e-52	7.14596e-52
ANKRD13D	4.99353	2.94689	-2.04664	2.62217e-55	2.5456e-54
HERC3	4.18657	1.91507	-2.2715	3.06437e-56	5.85709e-55
MACF1	6.27216	3.08758	-3.18458	1.4741e-56	5.00587e-55
CHI3L1	4.62384	10.0989	5.47502	4.17738e-44	1.2413e-43
ATP6V1G2	6.83992	4.19184	-2.64808	4.31437e-49	1.69138e-48
CYTL1	0.997361	4.3234	3.32604	8.39196e-55	6.76727e-54
PMP2	5.76871	8.1994	2.43069	3.46474e-40	8.82304e-40
HJURP	0.112837	2.53103	2.41819	2.17654e-56	5.04127e-55
SFRP4	0.998135	3.67764	2.6795	7.90185e-52	3.89185e-51
FGF13	3.40393	0.390697	-3.01323	4.29603e-43	1.21796e-42
LRP10	3.14676	5.22497	2.07821	6.89148e-52	3.41948e-51
MYBL2	0.0787688	4.26871	4.18994	1.38939e-56	5.00587e-55
CAMKV	4.68502	2.01904	-2.66598	1.43222e-25	2.50324e-25
EZR	4.5013	6.51344	2.01214	2.87523e-38	6.8876e-38
LINC02802	4.1404	0.569752	-3.57064	3.93573e-55	3.50973e-54
ATP5MJ	7.13439	4.76746	-2.36692	3.37782e-56	6.1981e-55
SMN2	3.67279	1.35426	-2.31853	9.57882e-41	2.48483e-40
MEOX2	0.253139	3.56144	3.30831	3.35696e-52	1.7191e-51
TEAD2	1.45219	3.71364	2.26145	7.61166e-50	3.16053e-49
UBL5P2	0.172719	2.46079	2.28808	3.97322e-59	4.01344e-57
SPTBN4	5.24046	1.46391	-3.77655	3.86251e-56	6.56954e-55
MS4A4A	1.09226	3.79637	2.70411	3.51823e-50	1.49932e-49
SRCIN1	4.64588	1.63449	-3.01139	1.91456e-53	1.16078e-52
DOLK	1.98643	4.48694	2.5005	1.58353e-56	5.00587e-55
MIR124-1HG	5.75248	0.950786	-4.80169	3.18156e-54	2.22539e-53
FTH1P11	1.61591	3.68738	2.07146	1.43691e-49	5.82043e-49
PTGFRN	2.65035	4.76713	2.11679	1.85386e-51	8.8205e-51
LOXL2	1.19223	3.67308	2.48085	2.2773e-53	1.36336e-52
CDC42P6	0.551557	2.80835	2.25679	2.57545e-55	2.52005e-54
RPL17-C18orf32	2.65645	0.0241444	-2.63231	1.59535e-54	1.19611e-53
SERGEF	5.64154	3.38903	-2.25251	4.07405e-56	6.80464e-55
NEIL1	4.91199	1.70201	-3.20998	2.14513e-56	5.04127e-55
TPT1-AS1	4.2573	1.33957	-2.91772	8.90517e-56	1.1374e-54
MIR647	0.01558	3.09269	3.07711	1.34948e-63	6.42622e-61
CKS2	2.35765	6.00188	3.64422	3.53343e-56	6.30582e-55
SERPINA1	2.01266	4.27324	2.26059	1.0066e-35	2.23396e-35
RN7SL1	7.3381	0	-7.3381	8.06656e-64	4.63725e-61
CHCHD2	7.34787	9.5116	2.16373	1.49637e-56	5.00587e-55
VIM	6.62335	9.75174	3.12839	2.32936e-53	1.39352e-52
KIF2C	0.41467	3.27157	2.8569	2.14513e-56	5.04127e-55
GNG5	4.47512	7.03016	2.55504	1.10142e-55	1.32016e-54
PPP2R2C	5.61619	1.46828	-4.14791	6.82276e-56	9.51721e-55
CDK2	1.69678	3.821	2.12422	1.37391e-52	7.37962e-52
PHF24	3.30153	1.25904	-2.04249	1.74814e-38	4.21226e-38
CD93	0.990946	3.87707	2.88612	3.12744e-50	1.3362e-49
MT-ND2	14.3462	12.3355	-2.01066	3.63149e-52	1.85265e-51
ZNF177	2.30266	0.0240859	-2.27857	4.15587e-56	6.89213e-55
PYURF	4.83039	2.60311	-2.22729	1.25714e-54	9.63822e-54
RNASEK	7.53319	2.61897	-4.91422	3.40486e-56	6.1981e-55
HK2	0.974452	3.86858	2.89413	2.85309e-53	1.68334e-52
RPL31	9.81808	6.77406	-3.04401	5.05932e-55	4.34882e-54
NBL1	5.32271	2.82019	-2.50253	1.51587e-50	6.6347e-50
FCHO1	3.67981	1.38843	-2.29138	8.14937e-56	1.07542e-54
DEGS2	2.41574	0.380761	-2.03498	8.45592e-54	5.45202e-53
HILPDA	3.09451	5.1623	2.06778	5.12457e-35	1.11679e-34
RPL41P5	0.0223996	4.35085	4.32845	9.00036e-64	4.68778e-61
DMKN	3.36574	0.253703	-3.11204	8.29562e-56	1.08869e-54
SPOCD1	0.767924	3.61804	2.85012	9.79191e-45	2.99398e-44
SCAPER	3.67909	1.61032	-2.06877	1.47439e-56	5.00587e-55
SLC17A7	4.59758	2.3291	-2.26847	2.14551e-08	2.67719e-08
BRICD5	4.14026	2.12834	-2.01192	4.67359e-47	1.60442e-46
AARSD1	4.81712	1.47223	-3.34489	2.145e-56	5.04127e-55
TCEAL6	4.95269	1.96742	-2.98528	4.46085e-49	1.74364e-48
CPXM1	0.364244	5.25131	4.88706	1.55378e-56	5.00587e-55
UBAP1L	2.933	0.89699	-2.03601	1.04471e-55	1.27749e-54
PSMC1P5	4.09265	0.272359	-3.82029	2.8192e-47	9.81157e-47
NRAS	2.46347	4.90646	2.443	1.50088e-56	5.00587e-55
CA9	1.04719	3.21919	2.17201	4.21998e-27	7.63094e-27
TNFAIP6	0.733164	3.58486	2.85169	6.21898e-52	3.09708e-51
DPYD	1.20329	3.35799	2.1547	2.6205e-48	9.7362e-48
MAPK10	5.12404	2.87982	-2.24423	2.76498e-55	2.63498e-54
FXYD1	6.75393	1.43666	-5.31727	1.67037e-56	5.00587e-55
ARMCX7P	2.36549	0.28702	-2.07847	1.15643e-49	4.7187e-49
GALT	4.55581	2.35361	-2.2022	4.2979e-56	7.03693e-55
HPCAL1	5.9464	3.33039	-2.61601	3.19425e-51	1.48145e-50
SNORD62B	0.0127951	2.02876	2.01597	7.78019e-60	9.60537e-58
RPS6KL1	4.17904	1.67618	-2.50286	4.3748e-55	3.85e-54
NECAB2	4.58792	1.98785	-2.60008	1.18476e-25	2.07376e-25
SNORD14A	0.0124104	2.97333	2.96091	7.34913e-64	4.63725e-61
CCNA2	1.13634	3.45521	2.31887	1.66016e-52	8.84025e-52
PCNA	3.82679	7.07295	3.24616	1.39714e-56	5.00587e-55
UHRF1	0.658902	3.30136	2.64245	1.3725e-54	1.04359e-53
FLNC	1.36229	4.1475	2.78521	4.22382e-48	1.54758e-47
ROGDI	6.30894	3.75198	-2.55696	3.02023e-55	2.81865e-54
PRR4	2.96481	0.42733	-2.53748	1.31536e-55	1.52144e-54
ATXN2	4.56204	2.51224	-2.04981	1.55552e-56	5.00587e-55
PRSS3	3.81681	1.21396	-2.60285	1.61988e-47	5.71762e-47
ID4	4.32182	6.83941	2.51759	1.68183e-46	5.59399e-46
ENOSF1	3.74092	1.43721	-2.3037	2.42999e-50	1.04572e-49
ZFP36L2	3.25978	6.50496	3.24518	3.29013e-56	6.1143e-55
ABCC5	4.60029	2.56956	-2.03073	2.05413e-54	1.49634e-53
B3GNT9	1.51524	3.61843	2.10319	1.37383e-52	7.37962e-52
LRRFIP2	4.87787	2.73373	-2.14414	8.00583e-56	1.06323e-54
MTND6P4	0.299979	3.07343	2.77345	1.32968e-55	1.53687e-54
SMIM11B	3.95197	0.00521843	-3.94675	1.283e-55	1.4912e-54
GPS2	5.23282	2.41525	-2.81757	1.87407e-55	1.9935e-54
RPL27A	8.83716	6.69544	-2.14172	7.26387e-55	5.96389e-54
HPCAL4	5.11125	2.44637	-2.66487	3.07448e-40	7.85083e-40
CCDC78	3.38104	1.11743	-2.26361	1.51091e-49	6.11074e-49
NDST2	3.30505	0.635575	-2.66947	1.70067e-56	5.00587e-55
RGS16	1.97517	4.18125	2.20608	4.64318e-43	1.31456e-42
FRA10AC1	3.81942	1.57093	-2.24849	1.70071e-56	5.00587e-55
KIF11	0.343872	2.52224	2.17837	2.1071e-56	5.04127e-55
FSTL1	2.72425	5.44657	2.72232	6.44523e-55	5.37413e-54
OSMR	1.7275	3.73894	2.01144	1.23211e-37	2.8899e-37
TMEM60	2.82016	4.98149	2.16133	1.58327e-56	5.00587e-55
RNA5-8SN3	8.4051	0.0577065	-8.34739	1.85637e-60	2.49518e-58
NDUFA6-DT	3.02581	0.650333	-2.37548	1.44822e-56	5.00587e-55
MAPK8IP2	5.60435	3.14606	-2.45829	1.62393e-48	6.11427e-48
FBLIM1	0.994138	3.03078	2.03664	1.03603e-45	3.315e-45
COL5A2	1.20522	4.3951	3.18988	2.52713e-53	1.50159e-52
RPL23P8	0.082664	2.14093	2.05826	2.63934e-58	2.19949e-56
COL3A1	0.704326	5.52009	4.81577	1.92733e-56	5.00587e-55
TGIF2	1.05568	3.13133	2.07565	4.95552e-56	7.56353e-55
TTN-AS1	2.47385	0.130304	-2.34355	3.72754e-56	6.44483e-55
ZWINT	1.10001	3.57885	2.47884	6.11414e-55	5.12628e-54
ISG15	4.11587	6.38189	2.26602	9.65772e-37	2.20682e-36
RPL13AP7	0.209553	2.4998	2.29025	1.1471e-56	5.00587e-55
TGFBR3L	3.01048	0.61963	-2.39085	1.19585e-49	4.87434e-49
IDH3A	5.18634	2.52737	-2.65897	1.39734e-56	5.00587e-55
RALGAPA1	3.8921	1.50423	-2.38787	1.39737e-56	5.00587e-55
CACNG3	2.79797	0.646489	-2.15148	2.12265e-32	4.31623e-32
PSPHP1	0.109742	4.09393	3.98419	6.53556e-59	6.26024e-57
SMIM3	2.41767	5.33521	2.91753	1.21851e-53	7.60716e-53
ADAP1	5.35275	1.36394	-3.98881	1.85961e-56	5.00587e-55
THY1-AS1	3.96911	0	-3.96911	8.02072e-53	4.44863e-52
TNFRSF19	0.758034	3.94095	3.18292	1.6706e-56	5.00587e-55
SHANK3	4.65206	2.50988	-2.14219	3.46728e-48	1.27852e-47
CYBB	1.32668	4.60941	3.28272	8.604e-54	5.54107e-53
SH3PXD2B	2.09932	4.23276	2.13344	3.59562e-52	1.83495e-51
ETV4	0.687404	2.81271	2.1253	9.60982e-44	2.80703e-43
TGFB1	2.53077	5.14723	2.61647	3.01933e-54	2.12424e-53
RTEL1	2.85592	0.184314	-2.67161	1.82678e-56	5.00587e-55
ARPC3P3	0.389577	2.40262	2.01305	1.3819e-56	5.00587e-55
ARL6IP4	6.9338	1.3613	-5.57251	2.4854e-55	2.45712e-54
RPL35P5	0.887612	3.57271	2.6851	8.00536e-56	1.06323e-54
H2AX	4.21123	6.33638	2.12514	8.29465e-56	1.08869e-54
TTC9B	5.0994	2.0832	-3.01619	5.29523e-44	1.56592e-43
KCNH3	4.11723	1.75006	-2.36717	1.7188e-37	4.01391e-37
GARS1-DT	4.82924	1.25477	-3.57447	4.86759e-56	7.47769e-55
EDEM2	2.45717	4.87541	2.41824	2.26312e-56	5.14589e-55
PPP1R18	2.99671	5.00144	2.00473	4.12058e-51	1.88883e-50
PPP1R12C	6.05915	3.68187	-2.37727	2.76445e-55	2.63498e-54
COQ6	3.69842	1.64786	-2.05056	7.45689e-56	1.00886e-54
LY96	1.71266	4.45914	2.74648	8.41611e-50	3.48587e-49
PHYHIP	6.5395	2.75949	-3.78	2.17682e-46	7.20289e-46
ABHD4	2.93126	5.03125	2.09999	1.7543e-54	1.30195e-53
CDK10	5.43297	3.27227	-2.16071	9.55118e-54	6.06933e-53
RPL37P2	0.449541	3.16843	2.71889	1.39312e-56	5.00587e-55
FXYD7	5.48862	2.01073	-3.47789	9.23026e-42	2.49296e-41
IGFBP7	5.63942	9.10927	3.46985	6.10728e-55	5.12628e-54
OAS3	1.41397	3.49517	2.0812	3.95704e-50	1.67988e-49
MAST1	4.51035	2.14175	-2.3686	2.00798e-33	4.18914e-33
PIK3AP1	0.729264	2.76155	2.03228	6.54628e-50	2.73109e-49
GIMAP2	1.24273	3.24641	2.00369	1.13783e-50	5.02898e-50
CDRT4	2.86829	0.0951711	-2.77312	2.30353e-56	5.15414e-55
LHFPL3	2.04506	4.28858	2.24351	3.34969e-25	5.81318e-25
PPT1	5.12668	7.18535	2.05866	7.19359e-56	9.89725e-55
LY6H	5.29506	2.92576	-2.3693	1.98897e-19	3.08949e-19
HBA1	6.49847	2.53856	-3.95991	2.70808e-48	1.00444e-47
RASGRF1	3.45441	0.672914	-2.78149	2.06965e-47	7.2514e-47
MAP4K3-DT	3.59008	1.10266	-2.48742	1.92729e-56	5.00587e-55
BLOC1S5-TXNDC5	2.28672	0.0386429	-2.24808	3.83036e-55	3.43784e-54
CDH18	2.40967	0.390499	-2.01917	3.80638e-44	1.13267e-43
SERF1A	2.31177	0.137167	-2.17461	4.37505e-55	3.85e-54
RPS2P46	2.13262	4.45043	2.31781	1.09825e-52	5.9897e-52
ZNF276	4.11639	2.08814	-2.02825	1.01827e-54	8.0168e-54
MTMR3	3.37132	1.18972	-2.1816	2.65704e-56	5.46727e-55
CCN1	3.22936	5.63358	2.40422	5.07199e-36	1.135e-35
PTPN5	4.42852	1.24394	-3.18457	8.00481e-35	1.73606e-34
TP53I3	1.75871	3.75993	2.00122	4.07711e-55	3.62224e-54
COL4A1	1.68516	6.1482	4.46304	1.68547e-55	1.83606e-54
ILF2	5.06727	7.23195	2.16468	1.42208e-56	5.00587e-55
RPL24P8	0.972041	3.49963	2.52759	5.71275e-56	8.36682e-55
PPP1R1A	4.54405	1.25208	-3.29197	5.77171e-48	2.09671e-47
TOMM5	5.17552	3.0272	-2.14832	3.4783e-55	3.16619e-54
DTL	0.120132	2.35607	2.23593	2.18283e-56	5.04127e-55
KCNK1	4.06181	1.61041	-2.4514	1.0558e-42	2.94658e-42
GABRA5	3.15762	0.72892	-2.4287	1.55593e-25	2.71691e-25
ILK	5.25237	2.61718	-2.63519	1.74613e-55	1.88989e-54
ACAD11	3.25109	0.15729	-3.0938	5.04424e-56	7.6431e-55
IGSF3	1.00389	3.19555	2.19166	1.31593e-52	7.09105e-52
AK1	6.68953	3.15876	-3.53076	2.35807e-55	2.36099e-54
AK5	4.38535	1.64105	-2.7443	1.76593e-34	3.79141e-34
EMILIN1	1.95483	4.72466	2.76983	1.07897e-53	6.79123e-53
SMO	2.01471	4.43178	2.41707	9.73153e-56	1.21225e-54
EEF1A1P12	0.100052	3.34364	3.24359	1.30887e-56	5.00587e-55
STAG3L5P-PVRIG2P-PILRB	5.11961	0.995893	-4.12371	1.26955e-55	1.4767e-54
SYK	0.773078	3.09669	2.32361	4.63263e-53	2.6607e-52
C1orf226	1.26974	3.35087	2.08113	4.05384e-52	2.05498e-51
BTG3	2.9514	4.99834	2.04694	1.06351e-50	4.71047e-50
UBE2C	0.284118	5.09675	4.81263	1.57603e-56	5.00587e-55
SELPLG	1.98233	4.49691	2.51458	3.60245e-47	1.24646e-46
XRN2	3.01358	5.44724	2.43366	1.39734e-56	5.00587e-55
CDCA5	0.736957	3.15062	2.41367	1.21376e-54	9.36846e-54
CACNA2D2	2.80537	0.762461	-2.04291	1.5424e-47	5.45578e-47
CSF1R	2.74535	5.5481	2.80275	2.11484e-48	7.90313e-48
PLA2G2A	0.63795	3.47746	2.83951	3.20456e-42	8.80344e-42
TUNAR	2.81464	0.368947	-2.44569	7.96561e-49	3.07321e-48
BEX5	5.17913	2.83234	-2.34679	7.99121e-41	2.08076e-40
INA	4.92381	2.01248	-2.91133	4.31924e-39	1.06492e-38
SOX11	0.550503	3.10308	2.55258	3.41245e-54	2.37773e-53
RPL15P3	1.83249	4.70167	2.86918	4.78178e-56	7.40072e-55
COX4I1	8.76258	6.46139	-2.30119	2.89851e-56	5.75695e-55
CENPW	1.00589	3.13344	2.12755	2.1275e-54	1.54506e-53
CLASRP	5.43748	3.39731	-2.04018	1.19248e-54	9.21542e-54
SH3GL2	5.11369	2.86363	-2.25006	3.44739e-28	6.37434e-28
GDPD5	3.17976	1.01969	-2.16006	3.07249e-54	2.15717e-53
SRGAP2B	3.19481	1.0233	-2.17151	2.62237e-55	2.5456e-54
ACSBG1	4.21959	2.2166	-2.00299	7.39388e-32	1.48421e-31
DAG1	3.33614	5.59141	2.25527	8.74873e-56	1.12427e-54
ARHGAP44	3.51206	0.585421	-2.92664	7.29073e-55	5.98005e-54
PPFIA2	3.40018	0.828325	-2.57185	2.76509e-55	2.63498e-54
TMX1	2.21248	4.53911	2.32663	1.73142e-56	5.00587e-55
PSD	6.53842	2.51297	-4.02545	5.13666e-51	2.33935e-50
DNAAF1	2.64771	0.430022	-2.21768	2.31039e-50	9.97082e-50
PCBP2P2	0.840221	3.43979	2.59957	1.39728e-56	5.00587e-55
PYGL	2.2909	4.46681	2.1759	6.26548e-48	2.27015e-47
DNAJC7	5.74653	3.39893	-2.3476	1.4481e-56	5.00587e-55
RIMS1	3.33341	0.400294	-2.93312	3.72404e-54	2.568e-53
KPNA2	3.35985	5.84226	2.48241	1.82674e-56	5.00587e-55
RPS28P4	0.251698	4.07318	3.82148	8.11083e-58	6.17275e-56
MDH1	7.46428	5.37672	-2.08757	1.15115e-54	8.9307e-54
GINS1	0.78676	3.14839	2.36163	1.74619e-55	1.88989e-54
ITGAV	3.47485	5.55379	2.07893	9.6593e-55	7.67036e-54
SPIRE2	3.56239	1.44848	-2.11391	4.81155e-52	2.42132e-51
RPS18P12	0.121177	4.18156	4.06038	1.62711e-57	1.16396e-55
SOCS3	2.37163	5.2611	2.88946	4.58304e-35	9.9981e-35
SLC12A5	6.06485	1.17703	-4.88782	7.45586e-56	1.00886e-54
JPH3	5.18888	1.23756	-3.95132	2.35773e-53	1.4085e-52
CHPF	4.15895	6.30375	2.1448	4.94917e-55	4.26514e-54
CAMK2A	5.1941	2.4527	-2.7414	1.53156e-23	2.56702e-23
C5orf15	3.13529	5.39708	2.26179	2.14513e-56	5.04127e-55
RNVU1-29	3.70581	0.413829	-3.29198	1.26473e-48	4.81041e-48
GRIK3	1.69814	3.83795	2.1398	5.97657e-39	1.46444e-38
S100A10	4.67823	7.34924	2.67101	1.1115e-39	2.78369e-39
PNMA3	3.52785	1.15305	-2.3748	1.45415e-46	4.85989e-46
DBP	4.62381	1.91221	-2.71161	4.29818e-55	3.79459e-54
MTCO2P12	2.39091	4.68449	2.29359	2.38939e-50	1.02957e-49
KIF5C	6.45054	3.90748	-2.54306	1.55429e-53	9.58482e-53
MTATP6P1	11.9561	9.52418	-2.4319	1.10921e-52	6.04749e-52
PRDX4	3.63522	6.46719	2.83197	1.89289e-56	5.00587e-55
OBSCN	3.0247	0.184079	-2.84062	3.86281e-56	6.56954e-55
MELK	0.0728443	2.89885	2.826	1.16607e-56	5.00587e-55
TRIM21	1.57107	3.97183	2.40076	1.13141e-54	8.78733e-54
STAG3L3	2.99252	0.881529	-2.11099	1.74623e-55	1.88989e-54
C3orf14	4.56583	2.55972	-2.00611	4.87895e-53	2.79467e-52
LUM	0.998408	3.35099	2.35258	5.98848e-45	1.85216e-44
PRKCG	3.90185	0.855115	-3.04673	6.5873e-45	2.03316e-44
ADIRF	5.04809	0	-5.04809	8.06865e-64	4.63725e-61
DLGAP3	3.9183	1.27798	-2.64032	5.80134e-45	1.79629e-44
GNB3	3.27474	1.15537	-2.11937	1.7306e-44	5.23007e-44
CALCRL	1.37954	3.40773	2.02819	1.14767e-48	4.37315e-48
OPALIN	4.32104	1.01264	-3.30839	6.10605e-42	1.66209e-41
SPINT2	5.07484	2.34863	-2.72621	1.39677e-54	1.06011e-53
ABCC3	0.605853	2.94727	2.34142	4.87325e-46	1.58514e-45
FOXM1	0.62374	3.7499	3.12616	2.61019e-56	5.39752e-55
F2R	0.524384	5.02975	4.50537	1.39737e-56	5.00587e-55
IL13RA2	1.00319	3.78161	2.77841	8.86294e-37	2.02693e-36
RPL18AP3	3.85828	5.97262	2.11434	2.12451e-53	1.27567e-52
MSN	4.35037	7.0962	2.74583	2.12991e-52	1.11985e-51
TRIB2	3.60559	5.72088	2.11528	8.00355e-50	3.31911e-49
SHTN1	5.1875	2.77982	-2.40769	3.15565e-46	1.03595e-45
SNRPGP10	2.66303	5.15814	2.4951	3.7945e-56	6.49324e-55
TYMS	1.99109	4.77126	2.78017	5.05089e-53	2.88793e-52
BRSK2	5.28735	2.18835	-3.099	5.21771e-55	4.4714e-54
N4BP2L2	4.44867	2.43193	-2.01673	5.13444e-56	7.71029e-55
RNF122	1.52432	3.73055	2.20623	2.13598e-41	5.70609e-41
PDE1B	4.34742	1.26647	-3.08095	2.31035e-50	9.97082e-50
CD99	5.74363	8.14713	2.40351	4.62122e-48	1.68907e-47
UCP2	2.41552	4.82714	2.41161	2.37037e-49	9.44464e-49
HERC2P2	5.54864	2.58234	-2.9663	2.39898e-53	1.42955e-52
PDLIM2	4.71106	1.75131	-2.95975	3.99327e-54	2.73913e-53
TCIM	1.79755	4.82676	3.02922	7.20809e-51	3.23733e-50
BGN	3.85149	7.50472	3.65323	1.00817e-55	1.24209e-54
DTX3L	1.29582	3.78945	2.49363	4.83963e-54	3.26964e-53
TNNI3K	2.18667	0.0638897	-2.12278	1.39734e-56	5.00587e-55
GAS1	1.14424	4.05776	2.91352	8.90535e-56	1.1374e-54
HSPB1P1	0.307796	3.18033	2.87254	9.78931e-58	7.31652e-56
GALNT9	3.84133	0.834511	-3.00682	5.33956e-43	1.50787e-42
ANK3	5.09578	0.710365	-4.38541	1.39734e-56	5.00587e-55
AS3MT	2.34274	0.211015	-2.13173	5.13495e-56	7.71029e-55
TROAP	0.184074	2.48916	2.30508	4.51731e-55	3.96263e-54
NDUFA10	5.94522	3.87976	-2.06546	1.39692e-56	5.00587e-55
LRRC55	0.736494	3.21431	2.47782	5.3531e-50	2.24849e-49
KCNC4	2.88819	0.452559	-2.43563	2.26307e-56	5.14589e-55
IBSP	0.145462	3.11711	2.97164	9.692e-52	4.73021e-51
RNA5-8SN2	8.4051	0.114162	-8.29094	9.0478e-58	6.79565e-56
ARHGDIG	6.05167	1.94293	-4.10874	4.87904e-53	2.79467e-52
RPS7P11	0.58473	2.98824	2.40351	2.95368e-56	5.79831e-55
CNNM1	2.49163	0.286835	-2.20479	4.41667e-52	2.22866e-51
MEST	2.49154	5.83193	3.34039	1.82246e-51	8.67904e-51
RPL39P15	0.0144495	2.32315	2.3087	8.35536e-64	4.64196e-61
RPL4P4	1.58509	3.81577	2.23068	3.35794e-55	3.07679e-54
SLC26A10	3.00497	0.812774	-2.19219	3.05133e-43	8.71128e-43
KDELR1	4.62538	6.79728	2.1719	1.397e-56	5.00587e-55
C4A	4.68573	2.29498	-2.39075	1.02358e-42	2.8597e-42
HCK	1.40927	3.64377	2.2345	1.07621e-47	3.83684e-47
STEAP3	1.1893	4.61762	3.42832	1.09234e-54	8.54005e-54
CNPY3	4.0276	6.20919	2.18159	2.10673e-56	5.04127e-55
PLVAP	0.685266	4.5588	3.87354	2.30385e-56	5.15414e-55
RAPGEFL1	4.50118	1.99896	-2.50222	2.0406e-52	1.07461e-51
MIR7-3HG	3.20643	0.84628	-2.36015	5.56868e-42	1.51874e-41
CPT1B	3.92985	0.383713	-3.54613	3.34992e-56	6.18993e-55
GEM	2.02712	4.13557	2.10846	2.23579e-41	5.96603e-41
SH2D5	2.97736	0.707097	-2.27026	2.6339e-38	6.31733e-38
GATD3B	5.13194	1.25766	-3.87428	6.65956e-53	3.74224e-52
EVI2B	1.48162	3.67466	2.19304	3.16231e-47	1.09805e-46
RNU1-28P	3.72662	0.185755	-3.54087	3.08848e-52	1.58876e-51
KLHDC8A	2.56561	5.53538	2.96977	1.008e-47	3.59755e-47
TSPOAP1	5.70404	1.77326	-3.93078	9.55932e-56	1.1972e-54
RPS10P3	0.0415951	2.96057	2.91897	1.76678e-59	1.97631e-57
MTRNR2L2	0.00327265	2.48017	2.4769	1.80887e-63	7.54452e-61
RPS3AP47	0.106469	2.17724	2.07077	9.88668e-57	5.00587e-55
DDN	4.37802	1.41051	-2.96751	4.60348e-15	6.56232e-15
SH3YL1	4.23206	2.1062	-2.12586	6.24311e-56	8.92506e-55
SLC35B2	3.50146	5.76244	2.26098	1.70067e-56	5.00587e-55
PNCK	4.87177	1.2965	-3.57527	3.54002e-55	3.21053e-54
SOAT1	1.40234	3.59216	2.18981	1.57023e-55	1.74827e-54
RNU1-2	3.70516	0.155	-3.55016	3.68845e-52	1.87998e-51
RPS29P3	0.148354	2.28676	2.13841	3.53528e-57	2.38553e-55
KCNJ9	4.53241	1.82599	-2.70641	1.93866e-47	6.80698e-47
SEPTIN7P14	3.62335	1.58922	-2.03413	7.32594e-56	1.00085e-54
RBM34	4.619	0.816739	-3.80227	3.06424e-56	5.85709e-55
LDLRAD3	2.56756	4.68647	2.11892	1.52324e-52	8.13711e-52
PSMD9	3.998	1.98972	-2.00828	2.46497e-55	2.44692e-54
YJEFN3	5.59341	1.93008	-3.66333	5.76229e-54	3.82783e-53
USP32P1	4.094	0.139234	-3.95477	2.80312e-56	5.64246e-55
MATK	3.54091	0.826968	-2.71395	1.33136e-47	4.72727e-47
DISP2	3.53205	1.06379	-2.46826	2.71845e-54	1.92802e-53
RNA5-8SN1	8.4051	0.135767	-8.26933	2.71793e-59	2.79628e-57
TGFB2-OT1	2.28947	0	-2.28947	8.06865e-64	4.63725e-61
SIGLEC8	0.901067	3.06883	2.16776	7.88941e-46	2.53749e-45
IFI35	2.74002	4.7927	2.05268	7.24573e-47	2.46408e-46
PLA2G4B	3.43714	0.146253	-3.29088	1.55555e-56	5.00587e-55
TMEM119	1.23296	3.94417	2.71121	4.92253e-50	2.07234e-49
GNAL	3.08752	0.734868	-2.35265	2.43386e-51	1.14274e-50
RYR1	3.1167	0.945717	-2.17099	9.06579e-54	5.79148e-53
PKP4	5.95415	3.25406	-2.7001	3.29893e-55	3.03793e-54
JMJD7	2.69735	0.0340652	-2.66329	1.89247e-56	5.00587e-55
SLC27A5	4.07193	1.6657	-2.40622	1.17188e-54	9.06798e-54
OLFML3	1.61735	5.41607	3.79872	1.89319e-56	5.00587e-55
CD14	2.98013	6.87282	3.89269	2.80386e-53	1.65673e-52
MTG1	3.66832	1.40292	-2.2654	1.06338e-55	1.29462e-54
SERPINE1	1.06667	6.00553	4.93886	6.86e-54	4.50495e-53
CADPS	4.71336	1.98571	-2.72764	4.02435e-50	1.70802e-49
CENPU	0.733903	3.32108	2.58718	2.81522e-54	1.99072e-53
BCO2	2.75563	0.410508	-2.34512	3.17547e-56	5.98705e-55
CELF3	5.10701	2.08906	-3.01795	3.00397e-43	8.57793e-43
MT2P1	0.934413	4.47971	3.5453	1.97593e-54	1.44759e-53
TTC7B	5.49051	1.48047	-4.01005	1.39734e-56	5.00587e-55
TLCD3A	2.10255	4.2294	2.12685	5.04414e-56	7.6431e-55
PTTG1	2.00683	4.54313	2.53629	1.17694e-50	5.19083e-50
RNU2-2P	2.16638	0	-2.16638	9.03813e-51	4.03208e-50
GABRA1	3.3599	0.906057	-2.45384	1.78491e-36	4.04584e-36
CCDC85C	3.79346	1.36994	-2.42352	2.08408e-55	2.16016e-54
GOLGA7B	3.85225	1.60215	-2.2501	3.51836e-44	1.04921e-43
SCHIP1	4.84293	2.09641	-2.74653	5.61188e-56	8.26281e-55
ASIC3	4.24596	2.05616	-2.1898	1.78523e-49	7.17888e-49
GPC4	1.40104	3.5354	2.13436	2.63907e-53	1.5642e-52
CBWD2	3.88523	1.3843	-2.50093	1.08236e-55	1.3073e-54
ARPIN-AP3S2	2.78444	0.186865	-2.59757	2.47413e-56	5.28025e-55
FAM156B	4.15774	0.0642988	-4.09345	2.57645e-55	2.52005e-54
AIF1	3.30731	5.72925	2.42194	6.35407e-40	1.60221e-39
GAK	5.25434	2.88747	-2.36687	1.42254e-56	5.00587e-55
TCF19	1.13097	3.4724	2.34143	3.9649e-53	2.29216e-52
C1R	2.95963	5.86369	2.90406	1.18718e-47	4.22612e-47
SPTB	2.83278	0.227123	-2.60565	1.11171e-54	8.66665e-54
RASA4B	3.30669	0.03454	-3.27215	9.55687e-56	1.1972e-54
PCSK7	3.93198	1.22538	-2.70661	5.32053e-56	7.91086e-55
TPD52L1	5.04108	1.71486	-3.32622	1.02681e-44	3.13441e-44
BOLA2B	4.67377	0.538955	-4.13482	9.72905e-56	1.21225e-54
RNU1-3	3.72662	0.0500869	-3.67654	6.64955e-58	5.23747e-56
OLFML2B	0.857532	3.78093	2.9234	3.41753e-55	3.11779e-54
NPM3	2.53415	4.58448	2.05033	5.21782e-55	4.4714e-54
CAV1	2.24074	4.82686	2.58612	4.71911e-46	1.5362e-45
LMO7	3.29551	0.96741	-2.3281	1.84135e-55	1.97116e-54
SNAP91	4.66768	1.62839	-3.03929	3.21435e-47	1.11565e-46
TACC2	3.38815	1.27225	-2.1159	1.16192e-55	1.37448e-54
RPL36A	8.36126	4.1163	-4.24496	2.7596e-55	2.63498e-54
TNFRSF6B	2.92029	0	-2.92029	5.96053e-61	9.11414e-59
CALY	5.79267	1.17865	-4.61402	6.17881e-54	4.08336e-53
RPS3AP20	0.298499	2.47845	2.17996	2.17668e-56	5.04127e-55
FBXL2	3.25547	1.24429	-2.01117	1.06106e-52	5.80017e-52
TWSG1	2.3264	4.62476	2.29837	1.16192e-55	1.37448e-54
ARHGEF6	2.9987	5.02295	2.02425	4.26278e-51	1.95301e-50
TIMELESS	1.36949	3.39654	2.02705	1.75447e-54	1.30195e-53
MAN2C1	6.31854	3.20916	-3.10938	3.93141e-56	6.65293e-55
XBP1	3.63781	0	-3.63781	8.06844e-64	4.63725e-61
STK17A	2.207	4.50611	2.29911	2.91549e-55	2.7376e-54
GFAP	10.2894	12.4908	2.20137	2.63594e-21	4.23576e-21
FRRS1L	3.23349	1.20906	-2.02443	2.23441e-43	6.40871e-43
TGFB2-AS1	0.464316	2.47926	2.01494	5.07811e-54	3.41691e-53
SRSF5	7.55421	5.32813	-2.22608	3.5314e-56	6.30582e-55
C1QA	3.49116	8.12623	4.63507	2.71741e-54	1.92802e-53
CAMTA1	5.2269	2.9735	-2.2534	1.55543e-56	5.00587e-55
U2AF1	4.44574	0.116737	-4.329	6.7033e-56	9.38857e-55
TIMP3	4.36696	1.68886	-2.6781	1.53717e-51	7.36841e-51
TMSB4XP2	0.551022	3.7967	3.24568	7.12251e-57	4.4461e-55
FTH1P4	0.0806719	2.31313	2.23246	1.01284e-57	7.50265e-56
IGSF6	0.703554	2.89121	2.18766	9.3867e-54	5.97381e-53
SOX10	4.04483	0	-4.04483	8.06865e-64	4.63725e-61
GNS	3.0887	5.49439	2.40569	1.52773e-56	5.00587e-55
SLIRP	6.47378	3.97756	-2.49622	9.5565e-56	1.1972e-54
ITGB2	2.28586	4.89636	2.61051	5.67954e-47	1.94109e-46
SLCO1A2	3.48197	1.04693	-2.43503	5.05162e-44	1.49654e-43
TNC	1.14596	6.4248	5.27884	3.66161e-56	6.38407e-55
NUSAP1	0.659175	4.58093	3.92175	1.89315e-56	5.00587e-55
BCRP2	2.03163	0.00344394	-2.02818	1.38471e-56	5.00587e-55
JAG1	2.19306	4.2154	2.02234	2.14469e-49	8.57472e-49
PLIN3	2.96025	5.70167	2.74142	6.74182e-54	4.42909e-53
HNRNPUL2-BSCL2	2.30331	0.234913	-2.0684	6.37764e-45	1.97064e-44
CCDC57	4.42898	1.60695	-2.82203	2.47408e-56	5.28025e-55
LCP1	1.80871	4.11289	2.30419	4.66187e-48	1.70244e-47
CD22	3.45105	0.522767	-2.92829	9.69877e-52	4.73212e-51
TM2D3	5.10567	2.70178	-2.40389	1.39728e-56	5.00587e-55
SLC6A17	3.68385	1.22657	-2.45728	4.51511e-39	1.1119e-38
RNU4ATAC	0.114571	2.23614	2.12157	1.32999e-56	5.00587e-55
SELENOM	6.34033	3.38603	-2.95429	3.39173e-53	1.9792e-52
PLSCR3	2.98192	0.519361	-2.46256	6.56044e-55	5.44276e-54
JUN	4.68747	6.85507	2.1676	7.02767e-48	2.54087e-47
EEF1A1P9	0.102934	3.42873	3.3258	1.28861e-56	5.00587e-55
RPS24P19	1.0146	3.06488	2.05028	5.03706e-55	4.33217e-54
PTTG1IP	5.21585	7.80538	2.58953	1.61133e-56	5.00587e-55
APOL4	0.828199	3.50217	2.67397	1.03923e-43	3.02971e-43
ZNF692	5.30649	3.20561	-2.10088	4.33524e-51	1.98536e-50
GPX1P1	1.0254	4.41583	3.39042	3.01919e-53	1.77816e-52
RPL10P6	0.396174	2.89726	2.50109	1.80352e-55	1.94056e-54
LAPTM4B	3.52945	6.34612	2.81668	1.58321e-56	5.00587e-55
KCNK4	2.17245	0.0233135	-2.14914	1.81831e-56	5.00587e-55
PI4KAP2	3.69966	1.17906	-2.52061	1.22532e-55	1.43516e-54
GRIN2C	3.81242	0.852066	-2.96035	6.11542e-49	2.37423e-48
SLC1A6	3.14054	0.235757	-2.90478	2.48364e-53	1.47733e-52
RAPGEF3	4.35136	1.2454	-3.10596	3.12902e-55	2.90699e-54
TCEAL2	6.71201	4.54052	-2.1715	1.02177e-48	3.91023e-48
CCNB2	0.242783	3.49085	3.24807	1.70088e-56	5.00587e-55
GAPDHP72	0.0432471	2.04675	2.0035	1.50621e-57	1.09148e-55
YPEL3	7.1582	4.6337	-2.5245	8.00394e-56	1.06323e-54
MYCBP2	5.03567	2.12627	-2.9094	2.34532e-56	5.20498e-55
ABLIM2	4.23453	1.44841	-2.78612	6.3335e-55	5.2886e-54
IL13RA1	2.37337	4.83468	2.46131	4.72986e-52	2.38093e-51
PPFIA4	4.5934	1.71525	-2.87814	6.48346e-45	2.00148e-44
C17orf49	5.10952	1.01699	-4.09253	2.57635e-55	2.52005e-54
CHCHD10	6.74285	4.46873	-2.27412	3.08347e-53	1.8115e-52
SEC31B	3.66617	1.20263	-2.46354	1.11715e-53	7.02362e-53
SLX1B-SULT1A4	2.19529	0.00116317	-2.19412	2.91648e-56	5.77304e-55
ARL4C	3.17507	5.46515	2.29008	2.61954e-49	1.03952e-48
PRKCZ	6.103	1.68804	-4.41495	1.64103e-56	5.00587e-55
CDK1	0.394523	3.37473	2.9802	2.10727e-56	5.04127e-55
CRISPLD1	1.10761	5.12983	4.02222	3.41013e-56	6.1981e-55
PVALB	3.81338	0.700265	-3.11312	2.11428e-31	4.20108e-31
KIAA0930	6.11084	3.77332	-2.33752	3.06989e-45	9.63351e-45
MEMO1	3.55705	1.07695	-2.4801	1.65568e-55	1.81218e-54
LFNG	2.9775	5.36247	2.38497	1.27847e-49	5.19588e-49
AP1G2	6.067	1.52677	-4.54024	1.70074e-56	5.00587e-55
FUCA2	2.81919	4.85739	2.03821	7.42027e-55	6.06839e-54
SPTAN1	7.93244	5.43087	-2.50157	2.6674e-55	2.57746e-54
NPIPA1	6.98017	1.04254	-5.93763	8.14792e-56	1.07542e-54
MPRIP	6.05606	3.85608	-2.19998	1.55521e-56	5.00587e-55
GINS2	0.867528	2.97497	2.10744	2.12471e-53	1.27567e-52
RTN1	7.70205	4.36633	-3.33572	2.49104e-49	9.90958e-49
CDCA8	0.510087	3.38553	2.87544	1.42257e-56	5.00587e-55
PSMB8	3.34042	5.83778	2.49736	6.43275e-53	3.62137e-52
CELF4	5.03551	1.14684	-3.88867	5.15252e-52	2.58744e-51
PIMREG	0.264644	3.67277	3.40813	8.74563e-56	1.12427e-54
SV2B	3.04214	0.710246	-2.3319	5.07813e-40	1.28511e-39
AGAP2-AS1	1.52638	3.73867	2.21229	5.21254e-44	1.54284e-43
VWA5B2	4.43323	0.63714	-3.79609	4.69766e-56	7.31781e-55
DDOST	4.73334	6.93708	2.20374	1.55477e-56	5.00587e-55
PCLAF	0.610943	2.69237	2.08143	3.53679e-51	1.63293e-50
SYT5	4.62403	1.42606	-3.19797	4.65035e-39	1.14439e-38
SLC2A10	1.00318	3.22623	2.22305	4.12058e-51	1.88883e-50
LCN12	3.03082	0.459333	-2.57149	1.30645e-53	8.12484e-53
ALOX5AP	2.31578	5.73743	3.42166	3.64264e-48	1.34081e-47
HLA-A	6.26613	9.19678	2.93065	3.59063e-54	2.49043e-53
NEAT1	6.85088	3.46223	-3.38865	7.13494e-53	3.98697e-52
NAIP	2.85883	0.263112	-2.59572	2.81447e-55	2.67135e-54
PTAFR	0.692167	2.99842	2.30625	1.71824e-52	9.1294e-52
TMCC2	4.96326	2.46139	-2.50186	7.51471e-53	4.17516e-52
ADAM9	3.25138	5.27118	2.0198	1.21782e-52	6.59437e-52
NFIA-AS2	0.542832	2.77844	2.23561	6.43227e-53	3.62137e-52
NDUFA5	5.97849	3.74744	-2.23105	1.52773e-56	5.00587e-55
NDUFB2	7.27176	5.25153	-2.02023	9.15754e-55	7.31082e-54
SH3GLB2	6.28935	3.80405	-2.4853	1.36272e-55	1.56326e-54
LINC02210	4.14786	1.80643	-2.34143	2.5412e-56	5.3749e-55
MRPS31P5	2.18106	0.147017	-2.03404	1.79449e-56	5.00587e-55
HLA-DRA	4.51289	9.83275	5.31985	8.56987e-56	1.11397e-54
LINC02193	2.2256	0.0492464	-2.17635	3.66752e-55	3.30951e-54
PPIC	1.44683	3.78852	2.34169	2.53465e-54	1.81076e-53
CDCA7	0.495709	3.10622	2.61051	3.23255e-56	6.0537e-55
USP32P2	2.31272	0.00786888	-2.30485	2.16326e-56	5.04127e-55
NEFM	5.56963	1.13829	-4.43133	3.47744e-51	1.60686e-50
LMNB1	1.48929	4.32906	2.83977	1.24002e-53	7.73482e-53
FTCD	2.72946	0.25219	-2.47727	7.82267e-55	6.34764e-54
SELENOW	8.88629	6.34884	-2.53745	4.21142e-56	6.97461e-55
PPIP5K1	3.78008	1.45475	-2.32534	2.80273e-56	5.64246e-55
WBP1	5.99402	3.67897	-2.31505	3.18126e-54	2.22539e-53
TMEM179	4.51981	1.71194	-2.80787	3.25251e-49	1.28489e-48
RPL34	9.44494	6.8526	-2.59233	2.74352e-55	2.63498e-54
CXCL16	2.76009	5.54597	2.78588	1.80924e-52	9.58526e-52
ZNRF3	2.11274	0.0124725	-2.10027	1.39497e-56	5.00587e-55
ATP2B3	2.6624	0.399378	-2.26302	4.58586e-48	1.67652e-47
CHCHD2P2	0.0448726	2.75971	2.71484	2.28232e-61	4.01726e-59
LRRC37B	4.00561	1.79615	-2.20946	3.06437e-56	5.85709e-55
KCNC1	3.80855	1.11456	-2.69399	3.8905e-46	1.27043e-45
RYR2	2.91862	0.145807	-2.77281	3.02041e-55	2.81865e-54
SYNDIG1L	3.05265	0.312278	-2.74037	3.63076e-44	1.0818e-43
FAM204A	4.29036	1.83791	-2.45245	2.80306e-56	5.64246e-55
RNASE6	1.3964	4.78855	3.39215	2.57123e-53	1.52562e-52
BST2	4.00365	6.78873	2.78508	2.02788e-45	6.42315e-45
SPARC	7.70077	10.1543	2.45357	6.05384e-51	2.73366e-50
EVL	7.04447	3.76944	-3.27503	1.5549e-56	5.00587e-55
SGSM1	2.83554	0.67803	-2.15751	4.24904e-53	2.44709e-52
SEPTIN4	8.20547	3.47428	-4.73119	2.95461e-56	5.79831e-55
MUSTN1	3.22441	0.0523082	-3.1721	1.00822e-54	7.95646e-54
IGFBP5	3.61332	7.85072	4.2374	4.00155e-56	6.73194e-55
CLIC1	3.94096	7.49953	3.55857	5.09798e-54	3.42316e-53
NDUFA7	5.5213	2.39453	-3.12677	6.67667e-55	5.51448e-54
APLP1	8.62585	6.29252	-2.33333	1.59198e-47	5.62628e-47
RBM5	5.92597	3.81436	-2.11162	4.69404e-55	4.0858e-54
ASPDH	4.55139	1.32926	-3.22214	7.0385e-55	5.78763e-54
CCZ1B	4.7535	1.87716	-2.87633	2.76482e-55	2.63498e-54
SNCA	5.97367	2.50551	-3.46817	3.23794e-54	2.26099e-53
CALN1	3.11846	0.593278	-2.52518	5.88297e-51	2.65866e-50
ACKR3	2.26016	5.08114	2.82098	1.13672e-53	7.13598e-53
DDX25	3.63487	0.983566	-2.65131	9.06476e-56	1.15244e-54
RBFOX3	5.06233	0.469987	-4.59235	4.5924e-54	3.11796e-53
CYFIP2	6.08773	3.57956	-2.50817	5.37293e-54	3.59709e-53
PACSIN1	5.82915	1.60784	-4.22131	4.24356e-49	1.66432e-48
HAGHL	4.67508	1.91959	-2.75549	7.68569e-55	6.26393e-54
TSPYL2	6.72124	3.80041	-2.92084	1.00623e-53	6.3755e-53
LRRC17	0.968036	3.35938	2.39134	9.71983e-54	6.16909e-53
PAM16	4.6699	2.30007	-2.36983	1.13143e-54	8.78733e-54
KCNA1	3.76866	0.363308	-3.40536	6.89356e-53	3.86591e-52
NMNAT2	3.98929	1.862	-2.12729	4.39194e-34	9.31896e-34
C1QL1	3.55507	6.4448	2.88972	2.76607e-41	7.35397e-41
MDK	3.81544	6.62772	2.81228	3.47675e-51	1.60686e-50
CAVIN1	3.58874	5.97393	2.38519	9.59598e-48	3.42917e-47
HLA-E	5.80099	8.2189	2.41791	4.63935e-50	1.95906e-49
PDIA2	5.22514	1.42148	-3.80366	2.39903e-53	1.42955e-52
NXT1	2.31471	5.12136	2.80665	1.50085e-56	5.00587e-55
RNU1-4	3.70516	0.0415774	-3.66358	1.24161e-55	1.45323e-54
RPS7P1	2.45545	4.90379	2.44834	4.86788e-56	7.47769e-55
CBLN1	2.871	0.453299	-2.4177	1.14244e-35	2.53071e-35
C9orf24	4.1336	1.54497	-2.58862	4.86215e-38	1.15619e-37
DNASE2	2.87754	5.44871	2.57117	1.42234e-56	5.00587e-55
FAM153A	3.22461	0.0357671	-3.18884	2.88824e-56	5.75695e-55
EEF1A1P6	1.8155	4.75086	2.93535	1.1214e-55	1.33609e-54
SH3GL3	4.71445	1.21246	-3.50199	2.09048e-54	1.52148e-53
NRXN2	5.99	3.84313	-2.14686	1.42637e-41	3.827e-41
EEF1A1P5	4.34896	6.75267	2.40372	8.75109e-52	4.28911e-51
NPIPA3	3.28156	0.570287	-2.71127	4.53188e-55	3.96915e-54
CHN1	6.86104	4.61534	-2.2457	9.28632e-33	1.90118e-32
YBX1	6.30932	8.96223	2.65291	1.55254e-56	5.00587e-55
ANGPTL2	2.44113	5.09846	2.65733	1.00642e-53	6.3755e-53
NPEPL1	4.6468	2.10866	-2.53814	7.35563e-54	4.79079e-53
AGT	6.20356	8.34768	2.14412	2.4661e-42	6.79717e-42
ANKRD36	2.58647	0.293102	-2.29337	1.67074e-56	5.00587e-55
GPR183	1.05581	3.18315	2.12734	1.48585e-39	3.70616e-39
C3AR1	1.24066	4.59639	3.35573	5.46855e-54	3.65747e-53
POFUT1	2.05948	4.52981	2.47033	1.39739e-56	5.00587e-55
KIFC1	0.21702	3.34835	3.13133	1.67074e-56	5.00587e-55
ZFYVE21	5.67798	3.2917	-2.38627	4.69747e-56	7.31781e-55
ARHGDIB	3.66487	6.53411	2.86923	4.20814e-54	2.87485e-53
SLC6A7	2.41127	0.313613	-2.09766	1.26581e-32	2.58481e-32
ANKS1B	4.83366	1.39427	-3.4394	2.145e-56	5.04127e-55
RHOA	6.54413	8.67624	2.13211	1.52472e-56	5.00587e-55
LINC01106	3.88002	0.0536931	-3.82633	1.55509e-56	5.00587e-55
MIR3936	0.513548	2.78562	2.27207	8.3517e-37	1.91153e-36
STXBP1	6.76216	3.99069	-2.77147	2.39627e-47	8.36852e-47
SKA3	0.221117	2.32834	2.10722	3.86662e-55	3.45556e-54
COL1A2	2.0967	5.18932	3.09262	3.65773e-52	1.86496e-51
EGR1	3.60985	6.97077	3.36092	1.00714e-43	2.9382e-43
TRHDE-AS1	2.03377	0.0168505	-2.01692	1.35661e-56	5.00587e-55
ID3	4.3292	7.85241	3.52321	8.90609e-54	5.70254e-53
NUF2	0.413046	2.59761	2.18456	4.6123e-55	4.02282e-54
HLA-DQA1	1.25433	3.69334	2.43902	1.35229e-41	3.62999e-41
GNB5	4.24618	1.88288	-2.3633	1.01825e-54	8.0168e-54
CARTPT	2.68442	0.314129	-2.37029	6.32536e-30	1.21611e-29
VASH1-AS1	3.81651	0.833228	-2.98329	6.24385e-56	8.92506e-55
NEMF	4.19231	1.92755	-2.26476	1.44822e-56	5.00587e-55
TMEM97	2.03838	4.05496	2.01657	1.36283e-55	1.56326e-54
CCL2	2.34448	5.18064	2.83616	4.17084e-32	8.42203e-32
ABI3	1.25781	3.86151	2.6037	1.11723e-52	6.08163e-52
RTEL1-TNFRSF6B	2.55023	0.401744	-2.14848	1.302e-54	9.946e-54
SLC16A1	3.20484	5.38013	2.17529	7.21798e-49	2.79008e-48
SHOX2	0.0838236	2.10893	2.0251	9.08366e-54	5.80066e-53
CCM2	5.57843	3.55611	-2.02232	7.55124e-55	6.16689e-54
LIME1	3.81391	1.55957	-2.25433	2.39287e-51	1.12536e-50
MCTP1	2.88245	0.709756	-2.17269	2.96698e-54	2.09182e-53
CEP55	0.0799484	2.11105	2.03111	1.99878e-56	5.00587e-55
CTSO	2.54173	4.85201	2.31028	1.91513e-54	1.40493e-53
CMC1	3.7554	1.48931	-2.26609	6.11391e-55	5.12628e-54
NPM2	4.38909	0.964036	-3.42506	7.75039e-54	5.02434e-53
ETFB	5.88271	3.52155	-2.36116	2.05378e-54	1.49634e-53
PRODH	4.92684	1.21683	-3.71002	2.44343e-55	2.42698e-54
HERC2	4.6849	2.40004	-2.28486	1.67074e-56	5.00587e-55
HEPN1	5.54491	0	-5.54491	8.06719e-64	4.63725e-61
SDHC	5.63801	3.49295	-2.14506	4.07381e-56	6.80464e-55
ABCB6	4.52319	1.89455	-2.62864	5.41586e-56	8.01005e-55
MDN1	4.01994	1.6288	-2.39114	1.47436e-56	5.00587e-55
SNCG	6.66336	2.59626	-4.0671	4.41634e-52	2.22866e-51
TOMM6	6.25988	0	-6.25988	8.06427e-64	4.63725e-61
MAPRE1	4.1139	6.80063	2.68672	1.39692e-56	5.00587e-55
ASPHD1	5.7518	3.09728	-2.65452	2.96652e-54	2.09182e-53
LINC01736	1.41156	3.63219	2.22063	1.25672e-40	3.24796e-40
CD300A	1.57279	3.74091	2.16812	5.67991e-47	1.94109e-46
TNFAIP8L2	0.917325	3.42736	2.51004	2.23818e-53	1.34044e-52
KCNMA1	3.75614	1.62608	-2.13006	1.60718e-54	1.20336e-53
BUB1	0.173981	2.44506	2.27108	2.26222e-56	5.14589e-55
CXCL10	0.635506	3.87541	3.2399	2.59047e-48	9.63951e-48
KIF1A	7.01338	4.46926	-2.54412	1.68797e-52	8.98518e-52
IGFBP2	2.39748	7.02724	4.62976	1.17174e-54	9.06798e-54
NOMO2	6.01545	1.77906	-4.23639	1.42245e-56	5.00587e-55
PDZD7	2.65863	0.409185	-2.24944	2.40063e-55	2.39164e-54
TYROBP	3.8589	7.31193	3.45302	2.49638e-51	1.17104e-50
LAMC1	2.06403	4.7761	2.71207	6.82371e-56	9.51721e-55
C4B	4.59927	2.49359	-2.10568	3.95778e-36	8.89486e-36
GNAO1	6.44141	3.89329	-2.54812	1.082e-55	1.3073e-54
GDF15	0.706769	2.99107	2.2843	1.84345e-44	5.56307e-44
CRYM	5.06261	1.31625	-3.74636	1.67817e-42	4.64772e-42
UBE2T	2.49794	4.59554	2.0976	8.95348e-49	3.43848e-48
ELMO1	5.44459	3.23464	-2.20994	2.87699e-52	1.48454e-51
KRT222	2.77438	0.137106	-2.63728	2.4756e-55	2.456e-54
TRAPPC5	5.21508	0.704077	-4.511	2.8029e-56	5.64246e-55
S100A11	4.42326	8.27888	3.85563	8.59879e-54	5.54107e-53
PINK1	6.66402	4.13418	-2.52984	1.39622e-56	5.00587e-55
KIAA0408	3.54604	0.0337315	-3.51231	1.47421e-56	5.00587e-55
RELL2	3.68493	1.5698	-2.11513	8.66203e-49	3.33034e-48
TBC1D3L	3.41108	0.241448	-3.16964	2.48116e-44	7.44705e-44
LAPTM5	3.37809	7.55664	4.17856	1.13639e-53	7.13598e-53
MIR621	0.01787	4.34379	4.32592	4.99777e-64	4.63725e-61
OLR1	1.73005	4.0001	2.27005	3.73972e-38	8.9184e-38
AHR	0.995545	3.16701	2.17147	6.22536e-50	2.60176e-49
SPC25	0.41127	2.88752	2.47625	5.77524e-55	4.90101e-54
MCUB	1.16267	3.98849	2.82583	5.01139e-54	3.37481e-53
CELF6	2.90302	0.00788798	-2.89513	1.27747e-56	5.00587e-55
ETNPPL	5.50609	2.53511	-2.97098	1.43154e-35	3.16103e-35
CEMP1	2.70797	0	-2.70797	8.06823e-64	4.63725e-61
NSG2	6.36639	2.96477	-3.40162	2.52478e-41	6.72417e-41
VSIG4	1.72898	6.41452	4.68555	2.76628e-54	1.95944e-53
HDAC10	4.22822	1.58715	-2.64107	4.29826e-55	3.79459e-54
POC1A	0.730823	3.05291	2.32209	2.38743e-56	5.21532e-55
KDELR2	3.85627	6.46911	2.61285	1.47413e-56	5.00587e-55
C10orf95-AS1	3.40468	1.34127	-2.06341	2.26294e-56	5.14589e-55
AOPEP	4.01376	1.90065	-2.11311	1.75444e-54	1.30195e-53
SYCE1	2.88395	0.0162718	-2.86768	1.19645e-56	5.00587e-55
RPS3AP21	0.144566	2.18388	2.03932	1.21172e-56	5.00587e-55
NCDN	7.1508	4.68354	-2.46726	1.7958e-43	5.1717e-43
CARNS1	4.15051	2.01147	-2.13903	3.46707e-26	6.15264e-26
PFN1	6.18247	8.64443	2.46196	1.52542e-56	5.00587e-55
LGALS3BP	4.56809	7.35911	2.79101	9.21314e-52	4.50441e-51
APOC4-APOC2	3.10731	0.600006	-2.5073	4.02068e-48	1.47703e-47
SNRPN	8.0768	5.70745	-2.36935	4.94936e-56	7.56353e-55
GABBR1	6.63728	4.15197	-2.48531	4.23044e-50	1.79229e-49
VAMP5	4.40562	6.67255	2.26693	6.18662e-43	1.74294e-42
DGCR6	4.64551	1.64609	-2.99941	9.73134e-56	1.21225e-54
RGS14	4.00343	1.82028	-2.18316	1.17829e-17	1.76813e-17
TMIGD3	2.13137	4.28422	2.15285	1.39999e-39	3.49359e-39
RPL26	9.33026	6.65891	-2.67135	2.13617e-55	2.20456e-54
SCLY	2.55796	0.447842	-2.11012	1.77726e-55	1.91493e-54
PRKCB	4.1845	1.78007	-2.40443	3.00406e-43	8.57793e-43
SYN2	4.98518	2.26351	-2.72168	1.90183e-37	4.43579e-37
TARBP1	4.83434	2.25484	-2.5795	4.69431e-55	4.0858e-54
MEG3	8.74461	2.75882	-5.98579	1.28809e-55	1.49607e-54
HID1	5.20177	2.32258	-2.87919	8.29546e-56	1.08869e-54
FTH1P3	0.209281	2.34821	2.13893	1.27084e-56	5.00587e-55
NID1	1.4374	4.82318	3.38578	2.43054e-56	5.25419e-55
NEGR1	2.89409	0.841269	-2.05282	7.71332e-49	2.97932e-48
TUBA4A	5.73133	3.20945	-2.52189	4.71881e-46	1.5362e-45
FAM181B	2.90758	5.05705	2.14947	9.16805e-44	2.68184e-43
CERS6-AS1	3.64289	0.00265937	-3.64023	6.62782e-56	9.29961e-55
RGS10	2.78669	4.98491	2.19822	2.86701e-43	8.19222e-43
LRRC25	0.525312	2.91968	2.39437	6.98076e-54	4.57704e-53
TLE5	8.68809	6.56503	-2.12306	1.14526e-53	7.18678e-53
NRM	1.60591	4.17035	2.56444	1.64106e-56	5.00587e-55
STXBP6	2.90427	0.860343	-2.04393	7.90772e-39	1.93167e-38
KIAA0513	4.66461	2.55282	-2.11178	1.07224e-42	2.99096e-42
KIF20A	0.0843418	2.71809	2.63375	1.60966e-56	5.00587e-55
MRNIP	4.60194	2.27982	-2.32212	4.69785e-56	7.31781e-55
CD4	2.1017	4.64241	2.54071	2.95371e-53	1.74202e-52
POGLUT3	1.64137	3.70732	2.06596	1.74808e-52	9.27872e-52
FTH1P12	0.233131	2.50655	2.27342	1.66817e-56	5.00587e-55
CYB5D1	2.84684	0.78737	-2.05947	4.00273e-56	6.73194e-55
SLX1A-SULT1A3	3.13648	0.0228749	-3.11361	4.60736e-56	7.27046e-55
FAM153CP	4.05916	0.0414685	-4.01769	2.65835e-55	2.57746e-54
RRP7BP	3.90022	1.21473	-2.6855	5.04434e-56	7.6431e-55
FOXD3-AS1	0.0628147	2.45266	2.38985	7.82914e-57	4.79736e-55
GP1BB	3.70966	0	-3.70966	8.63104e-52	4.23223e-51
TMEM176B	3.77848	6.11565	2.33717	7.79203e-39	1.90369e-38
FJX1	2.60534	5.33008	2.72474	2.86445e-55	2.69744e-54
CNTNAP4	3.86012	1.15129	-2.70884	1.37665e-48	5.2206e-48
MIB2	5.29384	2.98186	-2.31198	9.65949e-55	7.67036e-54
PLPP2	3.09034	1.05015	-2.04019	3.5273e-41	9.33626e-41
PILRB	4.23186	1.20237	-3.02948	2.47569e-51	1.16167e-50
FAM106A	2.63604	0.0951157	-2.54093	4.45351e-56	7.18555e-55
SPTBN2	5.60504	2.21881	-3.38623	1.04604e-49	4.28574e-49
A2M	4.7751	7.90175	3.12665	2.86367e-55	2.69744e-54
FPR1	1.29324	4.54597	3.25273	4.24392e-49	1.66432e-48
KIF5A	7.10928	4.35573	-2.75354	2.65032e-39	6.56845e-39
AATK	5.48931	2.3496	-3.13971	4.05362e-52	2.05498e-51
FDX2	4.67086	2.45987	-2.21099	4.06388e-54	2.78506e-53
PNISR	5.6489	3.21063	-2.43827	4.00561e-55	3.56082e-54
TNFRSF25	4.77254	1.44798	-3.32455	1.04295e-52	5.70865e-52
FTH1	10.9971	8.94728	-2.0498	2.12264e-52	1.11638e-51
TMSB10P1	0.031287	3.25116	3.21987	1.50395e-63	6.96289e-61
GTF2I	5.20118	3.03486	-2.16633	1.14151e-55	1.35512e-54
ZDHHC11B	4.44338	1.18859	-3.25479	3.41759e-55	3.11779e-54
PPP1R3E	4.69085	1.88255	-2.80831	1.89311e-56	5.00587e-55
GPX7	1.57392	4.45225	2.87833	1.39737e-56	5.00587e-55
SULT4A1	5.07887	1.76559	-3.31328	2.44896e-44	7.35174e-44
PALM	6.45495	4.32007	-2.13488	4.15402e-48	1.52466e-47
PAIP2B	4.22532	1.44698	-2.77834	5.40495e-51	2.45461e-50
TLCD3B	3.98001	1.81453	-2.16548	2.09648e-40	5.37924e-40
S1PR3	1.55837	3.65757	2.09921	2.75326e-48	1.02042e-47
GABRB2	2.85442	0.555067	-2.29935	4.77759e-42	1.30495e-41
TRIM3	4.52245	2.17602	-2.34643	1.85961e-56	5.00587e-55
TAF1D	5.75554	2.90276	-2.85278	3.59678e-56	6.31088e-55
LOXL3	1.52477	3.59292	2.06815	2.85353e-56	5.70261e-55
PITPNM3	3.45936	1.03146	-2.4279	2.7903e-45	8.76808e-45
GOLGA2P7	2.96674	0.223546	-2.7432	6.3554e-56	9.02279e-55
RPL32P18	1.54842	4.90249	3.35406	2.18383e-56	5.04127e-55
WLS	4.22965	6.62222	2.39258	9.94978e-52	4.8475e-51
SIGLEC10	1.16407	3.69405	2.52997	3.68442e-49	1.45208e-48
RPL17	8.9997	4.72536	-4.27434	2.75681e-55	2.63498e-54
SNCB	6.85771	3.18509	-3.67262	1.37674e-43	3.98715e-43
DYNC2I2	3.24129	5.24511	2.00382	1.34852e-54	1.02723e-53
SLC7A10	2.68213	0.60593	-2.07619	8.55131e-42	2.31484e-41
ST18	3.18764	0.501747	-2.6859	8.19234e-53	4.53627e-52
JPH4	5.75606	2.82172	-2.93434	1.73038e-44	5.23007e-44
GALNT17	4.07899	1.405	-2.67399	1.19368e-38	2.89221e-38
NPIPA9	7.7203	0.0522307	-7.66807	5.41244e-56	8.01005e-55
MAL2	3.32025	0.65806	-2.66219	7.59789e-45	2.33872e-44
THOC1	4.34744	2.26486	-2.08258	4.61221e-55	4.02282e-54
GAD2	3.34423	0.726117	-2.61811	5.09668e-43	1.44026e-42
PSPH	2.75559	5.08247	2.32688	2.70483e-56	5.54508e-55
PRPF40B	3.71066	1.10367	-2.607	1.44819e-56	5.00587e-55
CDKN2C	2.09465	5.20811	3.11346	2.38934e-50	1.02957e-49
FKBP1B	4.6111	2.50961	-2.1015	6.06322e-48	2.19877e-47
NPM1P27	1.56013	3.78725	2.22712	7.45733e-56	1.00886e-54
ZSCAN18	5.90934	3.42254	-2.4868	2.80223e-56	5.64246e-55
RNU1-1	3.72662	0.0736958	-3.65293	8.46518e-56	1.10485e-54
SPRY4	2.20712	4.22778	2.02066	3.82073e-40	9.71179e-40
UBE2V1	5.37611	1.64698	-3.72913	2.0329e-56	5.00587e-55
CHMP1B-AS1	2.3633	0	-2.3633	4.34215e-62	8.94995e-60
STRC	2.86349	0.00534596	-2.85814	1.38936e-56	5.00587e-55
FAR2P2	3.55099	0.744332	-2.80666	7.45718e-56	1.00886e-54
H2BC12	2.37575	5.10188	2.72612	3.11141e-53	1.82662e-52
RPS3AP5	0.609475	3.23654	2.62707	1.64119e-56	5.00587e-55
MMP17	4.11649	1.84692	-2.26957	6.02857e-33	1.23925e-32
MIR570	0.0125363	2.53579	2.52326	4.86817e-63	1.50255e-60
TMSB4XP8	1.52595	8.69568	7.16972	2.17397e-57	1.50468e-55
LOX	0.69284	3.33259	2.63975	1.66622e-53	1.0214e-52
MLXIPL	3.57936	1.51136	-2.06801	9.60967e-44	2.80703e-43
IQSEC3	4.85041	0.862266	-3.98814	4.86282e-55	4.19957e-54
KIFC2	6.01526	2.98891	-3.02635	1.1758e-49	4.79589e-49
MIR3685	0.0156343	2.60166	2.58603	1.27419e-61	2.33372e-59
NEBL	4.61842	2.51814	-2.10027	2.64028e-52	1.36923e-51
MIAT	4.0041	1.72706	-2.27703	1.40365e-37	3.28854e-37
NUMA1	5.92463	3.87094	-2.0537	1.36264e-55	1.56326e-54
TRAM1	3.62122	5.99705	2.37583	3.47079e-56	6.26821e-55
PTGDS	9.86743	6.40875	-3.45868	6.78125e-51	3.05138e-50
KIF18B	0.180688	2.47318	2.29249	2.86451e-55	2.69744e-54
RPS11P5	0.570274	3.96629	3.39601	1.44194e-56	5.00587e-55
SNORA33	0.28714	2.44165	2.15451	2.07541e-48	7.75927e-48
RAP2B	1.51909	3.78615	2.26707	4.95543e-56	7.56353e-55
CLK3	4.65919	1.78319	-2.876	2.15893e-55	2.21865e-54
APLNR	3.11042	5.70533	2.59491	3.64675e-34	7.75655e-34
TMEM151B	4.16446	1.42824	-2.73622	1.50628e-42	4.1814e-42
CUL9	4.78509	2.2771	-2.50799	1.76266e-56	5.00587e-55
BCYRN1	2.73162	0.648489	-2.08313	1.47763e-44	4.48021e-44
KIAA0040	1.2858	3.79143	2.50563	4.75989e-50	2.00742e-49
RPL13AP25	0.186341	4.25261	4.06626	9.21071e-57	5.00587e-55
MGP	3.26441	5.50094	2.23653	5.19653e-35	1.13231e-34
PLTP	4.95705	7.86834	2.91129	2.3606e-52	1.23685e-51
BCL2A1	0.824114	2.91231	2.0882	7.7149e-40	1.94207e-39
HMOX1	2.35341	6.26999	3.91658	1.52757e-53	9.4267e-53
KLHL3	2.81037	0.586837	-2.22353	1.55543e-56	5.00587e-55
DYNC1H1	7.15021	4.93251	-2.21771	3.53084e-56	6.30582e-55
PIGT	4.12179	6.5012	2.37941	1.39709e-56	5.00587e-55
NR4A1	4.50358	2.30593	-2.19765	5.72054e-36	1.27778e-35
GAPDHP40	0.0164849	2.058	2.04152	2.46653e-59	2.56941e-57
PKD1	6.59739	3.2412	-3.35619	4.47387e-53	2.57467e-52
PSMG4	3.56501	1.20474	-2.36027	1.10179e-55	1.32016e-54
NRSN1	4.445	1.98487	-2.46013	8.1131e-41	2.11217e-40
RBBP9	1.95506	3.97979	2.02473	3.59699e-56	6.31088e-55
ITIH4	2.37994	0.135299	-2.24464	2.0333e-56	5.00587e-55
RUNDC3A	7.33947	3.20602	-4.13345	1.18212e-55	1.39313e-54
SGIP1	3.57127	1.20894	-2.36233	1.55549e-56	5.00587e-55
HOXA5	0.25922	2.54896	2.28974	1.68295e-46	5.59651e-46
RASA4	4.32605	0.310868	-4.01519	8.74873e-56	1.12427e-54
TRAPPC12	5.18004	2.98931	-2.19073	2.03314e-56	5.00587e-55
BCRP3	2.66793	0.346686	-2.32124	6.1145e-55	5.12628e-54
RSRP1	5.89876	3.44539	-2.45337	2.08388e-55	2.16016e-54
RASGRP2	3.92418	1.91978	-2.00439	1.7183e-52	9.1294e-52
CCPG1	4.4726	1.675	-2.79759	2.03326e-56	5.00587e-55
ATP6V0A1	6.38024	4.10946	-2.27079	1.96161e-56	5.00587e-55
CCZ1	4.53335	2.02191	-2.51144	2.6689e-55	2.57746e-54
RNU6-529P	0.0258131	2.6047	2.57889	4.34959e-62	8.94995e-60
LRRN4CL	0.413102	2.59057	2.17747	8.84937e-50	3.65533e-49
EEF1AKMT3	1.13077	3.19115	2.06038	2.31721e-55	2.33232e-54
EIF3CL	4.12514	0.96504	-3.1601	2.81436e-55	2.67135e-54
FHL3	2.22086	4.71306	2.4922	6.02549e-56	8.72552e-55
RPS27AP5	1.08813	3.71998	2.63186	1.18274e-55	1.39313e-54
SERPINH1	3.13594	5.5688	2.43286	2.41258e-38	5.79319e-38
UROS	5.27826	2.94035	-2.33791	4.37488e-55	3.85e-54
COX20	4.97753	1.87494	-3.10259	3.35755e-55	3.07679e-54
RNU6-516P	0.0114545	2.33488	2.32342	1.10216e-63	5.40285e-61
MFAP4	1.91606	4.70896	2.7929	1.32741e-52	7.14596e-52
EPN1	5.84658	3.75675	-2.08983	2.76493e-55	2.63498e-54
WNT10B	2.55735	0.421948	-2.1354	1.06606e-27	1.95103e-27
KRTCAP2	5.83171	2.90963	-2.92208	2.76477e-55	2.63498e-54
ABTB1	5.11904	2.65408	-2.46496	5.31065e-55	4.54162e-54
GOLGA8A	5.22443	2.26566	-2.95877	1.87691e-49	7.53795e-49
MTATP8P1	0.658389	3.80334	3.14495	1.634e-53	1.0042e-52
RPN1	4.74047	6.81006	2.06959	1.73098e-56	5.00587e-55
GJB6	3.87471	0.777476	-3.09723	3.19549e-43	9.1135e-43
FAUP1	0.666856	3.45676	2.7899	3.34621e-56	6.18993e-55
SGSM2	5.89837	3.77368	-2.12469	1.28221e-52	6.92168e-52
AGAP3	7.1197	3.93145	-3.18825	1.44747e-56	5.00587e-55
BRSK1	6.09702	4.04249	-2.05453	9.05665e-52	4.43155e-51
PGAM2	3.39439	0	-3.39439	8.06823e-64	4.63725e-61
MIA2	2.8126	0.313296	-2.4993	2.90467e-56	5.75695e-55
SNORD63B	0.0152757	2.12849	2.11322	1.08855e-59	1.27766e-57
MCF2L	5.9157	1.83417	-4.08153	1.47418e-56	5.00587e-55
CNTNAP2	3.19236	0.949368	-2.243	4.87109e-45	1.51496e-44
CROCC	3.99223	1.98501	-2.00722	1.28856e-48	4.89657e-48
RPL35P2	0.514567	2.58808	2.07351	2.18073e-56	5.04127e-55
SMIM11A	2.55649	0.0138522	-2.54264	2.15902e-55	2.21865e-54
SRGN	4.28377	7.25782	2.97405	2.12722e-45	6.72611e-45
TMEM191C	2.24273	0.11375	-2.12898	1.76276e-56	5.00587e-55
YBX1P1	0.657555	3.46658	2.80903	1.61197e-56	5.00587e-55
RBFOX1	4.25746	0.71327	-3.54419	3.3003e-52	1.69093e-51
MYD88	2.10963	4.23407	2.12443	1.28391e-53	7.99091e-53
SYNGR1	5.69496	3.41334	-2.28161	1.85303e-46	6.14982e-46
OLFM1	7.03635	4.28709	-2.74926	4.49242e-42	1.22787e-41
PACS2	5.88157	3.74782	-2.13375	1.817e-54	1.34364e-53
PLEKHH1	5.47772	2.15548	-3.32224	9.55173e-54	6.06933e-53
EDNRA	0.795552	3.14068	2.34513	1.05469e-54	8.27613e-54
RNU1-27P	3.70581	0.190052	-3.51576	1.19215e-51	5.76094e-51
MCM2	1.38882	4.44557	3.05674	2.47418e-56	5.28025e-55
TMSB4XP4	1.33228	4.39391	3.06163	3.06424e-56	5.85709e-55
SMYD3	3.40606	1.3434	-2.06266	8.14905e-56	1.07542e-54
ASCL1	2.28795	4.31437	2.02642	3.36663e-33	6.97818e-33
PSMC1	5.34197	2.63606	-2.70591	1.48901e-55	1.68025e-54
GTF2H4	3.6244	1.47641	-2.14799	6.35553e-56	9.02279e-55
CHKB	5.08627	1.27689	-3.80938	3.53322e-56	6.30582e-55
MYO18A	4.9345	2.86519	-2.06931	2.03318e-56	5.00587e-55
LINC00869	3.66747	1.22712	-2.44035	1.3389e-55	1.54432e-54
FRY	3.62701	1.50773	-2.11928	1.63561e-54	1.22136e-53
TRIM17	2.97433	0.345829	-2.6285	7.61666e-54	4.94534e-53
OGFOD2	2.70706	0.572842	-2.13422	2.51864e-56	5.34085e-55
RFC2	2.9219	5.21212	2.29022	1.39731e-56	5.00587e-55
SNHG14	6.21327	1.54186	-4.67142	1.47424e-56	5.00587e-55
NDUFS7	6.29497	3.59889	-2.69608	1.05449e-54	8.27613e-54
PROS1	1.82643	4.26555	2.43912	2.93425e-51	1.36535e-50
RPS3AP26	1.5602	4.3094	2.74919	4.61501e-56	7.27046e-55
CBWD6	3.4947	0.306501	-3.1882	5.22687e-56	7.81311e-55
CD53	2.71851	5.62094	2.90243	1.01165e-49	4.15014e-49
HLA-C	5.82028	8.78686	2.96658	3.99577e-53	2.3092e-52
H1-2	3.27201	5.28149	2.00948	3.53625e-37	8.1723e-37
MPPE1	4.10938	1.98988	-2.1195	1.59818e-55	1.77003e-54
CDC45	0.221144	2.57875	2.3576	2.34198e-55	2.35427e-54
WASF2	3.40379	5.45229	2.0485	7.41999e-55	6.06839e-54
MFNG	1.42454	3.51408	2.08954	2.77986e-52	1.43709e-51
CASKIN1	4.62594	1.6224	-3.00354	1.85379e-51	8.8205e-51
ZFP36	4.41399	6.44091	2.02692	1.38298e-28	2.5815e-28
ZNNT1	3.52699	1.49098	-2.03601	1.84917e-54	1.36372e-53
FAM226B	2.09269	0.0024087	-2.09028	1.5769e-56	5.00587e-55
ABCA2	7.15197	4.27651	-2.87546	5.04919e-53	2.88793e-52
NDRG2	9.41901	6.46823	-2.95077	4.98969e-53	2.8549e-52
CDCA4	0.853282	2.9981	2.14482	2.14517e-56	5.04127e-55
LRRC7	2.90565	0.247849	-2.65781	1.21864e-53	7.60716e-53
CYP46A1	4.80091	1.57775	-3.22317	3.59562e-52	1.83495e-51
MALAT1	7.02087	4.352	-2.66887	9.14866e-50	3.77426e-49
MARCKS	4.88195	7.74781	2.86587	1.67027e-56	5.00587e-55
COMMD3-BMI1	2.51475	0.00488409	-2.50986	1.39059e-56	5.00587e-55
TGFBI	1.96932	5.06578	3.09646	6.98316e-49	2.70293e-48
CPLX2	6.84209	2.25298	-4.58911	1.62856e-49	6.57061e-49
BCAN	5.76326	8.36289	2.59963	1.76519e-34	3.7908e-34
IER5	2.08464	4.1898	2.10516	2.31285e-51	1.0908e-50
MRPS24	5.5805	2.80831	-2.77219	1.65564e-55	1.81218e-54
RPL24P4	2.28715	4.7792	2.49206	3.18457e-55	2.94563e-54
SFTPC	2.69764	0.291189	-2.40645	1.38723e-55	1.5858e-54
BIRC5	0.335032	4.30685	3.97182	2.85342e-56	5.70261e-55
ALKBH6	3.84413	0.988901	-2.85523	2.47408e-56	5.28025e-55
MTCL1	3.27272	1.21523	-2.05749	1.77395e-38	4.27384e-38
CMC4	2.83223	0.00044988	-2.83178	3.66034e-62	7.92298e-60
CRLF1	3.90109	1.68503	-2.21606	1.92751e-33	4.02529e-33
ITGA9-AS1	2.74298	0.684631	-2.05835	1.67077e-56	5.00587e-55
PANX2	3.67077	1.51599	-2.15478	8.0136e-48	2.88472e-47
APLN	2.62724	5.73057	3.10334	2.54889e-53	1.51398e-52
TUBB	6.44963	8.65725	2.20763	8.99364e-55	7.19966e-54
NDUFA4P1	1.65732	4.18968	2.53236	2.71772e-54	1.92802e-53
PAAF1	4.96163	2.85363	-2.108	7.32579e-56	1.00085e-54
SURF4	4.24645	6.6534	2.40695	1.67027e-56	5.00587e-55
IDH1	3.22528	5.38862	2.16334	1.82674e-56	5.00587e-55
ADGRE5	1.76826	3.8522	2.08393	1.48589e-49	6.01247e-49
SLC6A12	3.45529	1.16437	-2.29092	1.54274e-55	1.72338e-54
APBB1IP	1.4678	3.69354	2.22574	7.60736e-47	2.58495e-46
RPL32P29	3.51184	0	-3.51184	8.06865e-64	4.63725e-61
LINC01123	2.39621	0.0403236	-2.35588	2.2068e-55	2.25234e-54
HAPLN4	2.18671	0.0047149	-2.18199	1.16803e-55	1.38068e-54
PSMA6	5.44225	2.6036	-2.83865	8.14888e-56	1.07542e-54
VANGL2	2.25708	4.47571	2.21863	7.5836e-51	3.40323e-50
S100A16	5.02168	7.60839	2.58672	4.30718e-47	1.48322e-46
DEXI	4.80839	2.47883	-2.32955	3.40979e-56	6.1981e-55
SLC1A5	1.1915	3.64132	2.44982	6.76905e-50	2.82125e-49
SPEG	4.36406	2.30452	-2.05954	9.86612e-52	4.80955e-51
MICAL2	4.94871	1.42804	-3.52066	3.14017e-51	1.45764e-50
C1QC	3.5293	8.58243	5.05314	6.85196e-55	5.64795e-54
RPL21P16	8.18523	3.11615	-5.06908	2.48341e-55	2.45712e-54
SLC39A1	3.6611	5.98457	2.32347	3.23223e-56	6.0537e-55
OIP5	0.242887	2.28646	2.04358	1.84285e-56	5.00587e-55
CX3CR1	1.489	4.43436	2.94536	4.67344e-47	1.60442e-46
CYB5A	4.46023	2.42676	-2.03347	6.56057e-55	5.44276e-54
HCLS1	2.27447	4.33411	2.05965	3.14456e-40	8.02487e-40
RNU6-8	0.148495	2.22035	2.07186	5.70354e-54	3.79182e-53
CDH2	3.28666	5.67302	2.38636	2.35858e-55	2.36099e-54
CD74	6.32631	9.74124	3.41493	4.98879e-51	2.27429e-50
MT-RNR1	13.2706	10.8749	-2.39576	8.95449e-41	2.32577e-40
EFEMP1	4.39408	6.60555	2.21147	7.16643e-30	1.37574e-29
CCDC88B	3.83116	1.62071	-2.21044	4.03396e-53	2.3289e-52
PAK6	2.96034	0.0450375	-2.9153	1.82674e-56	5.00587e-55
PLLP	4.9777	2.88357	-2.09413	8.00462e-35	1.73606e-34
CNN3	5.90661	8.86118	2.95457	3.52798e-56	6.30582e-55
FOLR2	1.43238	4.37308	2.94071	4.38734e-49	1.71816e-48
ODC1	3.81566	6.65896	2.8433	7.06934e-56	9.75523e-55
NCF2	1.01352	3.19919	2.18567	8.77531e-50	3.62653e-49
SLC2A11	3.94756	1.31618	-2.63138	1.42257e-56	5.00587e-55
EHD2	2.65391	5.09858	2.44467	7.84377e-51	3.51474e-50
GLIPR2	2.92567	5.36321	2.43754	3.00539e-53	1.77124e-52
SEM1	5.51564	3.43897	-2.07667	8.75499e-54	5.62136e-53
DNAJC25-GNG10	2.88716	0.000813282	-2.88634	9.83846e-60	1.17969e-57
PDE2A	4.40918	1.92768	-2.4815	1.55971e-30	3.03865e-30
NOTCH1	2.24291	4.40534	2.16243	2.23384e-50	9.66064e-50
COL1A1	1.27487	5.01202	3.73715	2.46507e-52	1.28517e-51
ZC3H14	3.85787	1.85239	-2.00548	3.59685e-56	6.31088e-55
CENPM	0.704568	2.88314	2.17858	1.75447e-54	1.30195e-53
SLX1A	3.57327	0.0107859	-3.56249	3.17036e-55	2.94048e-54
CACNA1A	4.89956	1.39737	-3.5022	1.55157e-54	1.16552e-53
EFNB1	1.70342	3.98007	2.27665	2.10719e-56	5.04127e-55
PPIAP31	0.983406	3.15421	2.17081	2.90479e-56	5.75695e-55
PTRH1	2.90228	0.0399873	-2.86229	1.528e-56	5.00587e-55
MEX3A	0.513084	3.03568	2.52259	6.79561e-55	5.60428e-54
TMSB10	9.13319	12.4684	3.3352	2.39511e-52	1.25296e-51
FAM86B1	3.00573	0.805543	-2.20019	4.5318e-55	3.96915e-54
CCK	3.95262	1.82113	-2.13149	1.73334e-12	2.35237e-12
ASF1B	0.205734	3.72323	3.5175	1.42251e-56	5.00587e-55
MT-ATP8	15.1628	11.6347	-3.52807	1.2685e-57	9.3137e-56
RAB31	4.68212	6.73225	2.05013	5.78323e-51	2.61784e-50
NDUFV2	5.89312	2.55161	-3.34151	1.12123e-55	1.33609e-54
ANXA5	5.5218	8.40321	2.88141	2.21574e-55	2.2587e-54
S100A1	7.43963	3.53988	-3.89975	2.41606e-45	7.61796e-45
MROH7	2.07073	0.0583916	-2.01234	1.39737e-56	5.00587e-55
LMAN2	4.28889	6.39613	2.10723	1.79406e-56	5.00587e-55
FTH1P2	2.01241	4.25662	2.24422	5.22493e-51	2.37804e-50
SYN1	5.60746	3.39132	-2.21614	6.73672e-32	1.354e-31
RPS29P5	0.300259	3.098	2.79774	1.68652e-58	1.4415e-56
TSPAN6	2.46823	4.81246	2.34423	3.8965e-53	2.25518e-52
DLL3	1.88332	4.25879	2.37547	9.26504e-30	1.77332e-29
FTH1P5	0.117374	2.40514	2.28776	2.06591e-57	1.44674e-55
CA11	7.38732	4.71554	-2.67178	2.7299e-47	9.50799e-47
SEMA4D	4.81099	2.05634	-2.75465	4.37505e-55	3.85e-54
RNA5SP283	0.055946	2.36047	2.30453	2.54833e-60	3.34433e-58
SYNGR3	5.1894	1.81379	-3.37561	2.23388e-50	9.66064e-50
CNGA3	0.383618	2.95103	2.56741	1.67043e-48	6.28466e-48
NEDD8	6.95077	4.78168	-2.1691	1.12075e-55	1.33609e-54
ELOVL2	2.45084	4.48059	2.02975	1.12397e-28	2.10297e-28
CCN2	2.64433	6.0097	3.36537	3.51236e-53	2.04473e-52
PHLDB1	5.94323	3.06095	-2.88228	1.3628e-55	1.56326e-54
VSNL1	6.44268	2.52285	-3.91982	1.72252e-38	4.15233e-38
ASRGL1	5.15431	3.13979	-2.01452	1.52474e-54	1.14731e-53
C2orf74	5.02126	1.79478	-3.22648	1.82685e-56	5.00587e-55
SRPX	1.99866	5.76688	3.76821	3.29893e-55	3.03793e-54
SELENON	4.30072	6.78132	2.4806	2.76466e-55	2.63498e-54
RIMS2	3.74174	0.390316	-3.35142	2.57645e-55	2.52005e-54
EIF4A1P10	0.260475	2.63668	2.3762	1.39505e-56	5.00587e-55
GABRG1	2.89644	0.508005	-2.38844	2.18588e-48	8.15948e-48
KNDC1	3.94184	1.8439	-2.09793	1.42694e-45	4.54131e-45
RANP1	0.242987	2.4698	2.22682	1.29895e-56	5.00587e-55
VAMP1	4.56588	2.55289	-2.01299	2.18581e-48	8.15948e-48
TAP1	3.02849	5.08265	2.05416	9.75496e-48	3.48523e-47
MIR635	0.0150432	2.9863	2.97126	3.93844e-63	1.2871e-60
RPL26P19	1.41065	3.94482	2.53416	4.14746e-56	6.88571e-55
COL7A1	3.88635	1.24573	-2.64062	9.1509e-50	3.77426e-49
PLGLB1	3.29939	0.0832046	-3.21618	6.24336e-56	8.92506e-55
RPL10AP6	0.835556	3.55915	2.7236	3.23248e-56	6.0537e-55
FTH1P8	1.51449	4.47977	2.96528	1.04467e-55	1.27749e-54
SARNP	5.12741	0.881255	-4.24616	2.4869e-55	2.45712e-54
HLA-DRB5	1.68827	6.12868	4.4404	9.53476e-52	4.65483e-51
FTH1P20	1.49001	4.22095	2.73093	1.65587e-55	1.81218e-54
SULT1A1	4.26928	1.27751	-2.99178	5.90224e-55	4.97614e-54
LCNL1	3.45286	0.829405	-2.62345	3.8504e-51	1.77033e-50
SNORD14E	1.91572e-07	2.45309	2.45309	1.72907e-62	4.238e-60
RPL13AP5	4.35469	6.57877	2.22408	5.31884e-53	3.02424e-52
NES	2.95852	7.55854	4.60002	3.06376e-56	5.85709e-55
ABCA7	3.29397	1.25873	-2.03525	8.3936e-51	3.75258e-50
SNORD104	0.0191251	3.44937	3.43024	1.65198e-63	7.44148e-61
RPN2	4.47475	7.57747	3.10272	1.3967e-56	5.00587e-55
WASH6P	4.51585	1.58908	-2.92677	5.90258e-55	4.97614e-54
TF	6.30847	4.04322	-2.26525	6.7331e-26	1.18714e-25
DLG4	6.57234	4.21743	-2.35491	1.64643e-47	5.8101e-47
CTSK	1.89104	4.12212	2.23108	1.02216e-48	3.91023e-48
WDR27	3.37125	1.24332	-2.12793	2.66911e-55	2.57746e-54
NUTM2B-AS1	2.86156	0.501192	-2.36036	2.95702e-56	5.79831e-55
SEMA5A	1.49491	3.69503	2.20012	1.70653e-48	6.41035e-48
TNFRSF12A	1.64406	5.64172	3.99766	2.39278e-51	1.12536e-50
RPS29P16	0.485142	2.65934	2.1742	1.52173e-52	8.13166e-52
HOXC10	0.0830197	2.21211	2.12909	1.54082e-42	4.27659e-42
MTCO3P12	2.59559	4.87773	2.28214	1.2356e-45	3.93612e-45
TMEM255A	1.99467	4.70684	2.71216	1.84601e-47	6.49124e-47
FCER1G	3.51103	6.65927	3.14824	5.86679e-47	2.00413e-46
EEF1D	7.22723	3.88832	-3.33891	2.71546e-55	2.61254e-54
LINC01089	4.4149	2.15018	-2.26472	5.33197e-52	2.67433e-51
NPIPB4	4.516	0.376254	-4.13974	4.29799e-56	7.03693e-55
LAT	2.77023	0.125048	-2.64518	6.94585e-56	9.63115e-55
SPX	3.68045	1.2252	-2.45525	3.47422e-41	9.20438e-41
BCAT1	1.54302	3.59035	2.04732	4.56251e-42	1.24682e-41
LUC7L	5.89643	3.73381	-2.16262	6.44523e-55	5.37413e-54
NRXN3	3.91762	0.689508	-3.22811	2.40068e-55	2.39164e-54
PAX6	3.99166	1.92906	-2.0626	5.00232e-42	1.36566e-41
GUSBP14	2.65864	0.187649	-2.47099	3.60314e-54	2.49599e-53
GADD45A	3.68386	5.82978	2.14592	1.50965e-38	3.64615e-38
HMGN4	3.59482	5.98065	2.38582	1.39717e-56	5.00587e-55
CATSPER2	3.04589	0.415248	-2.63064	1.47433e-56	5.00587e-55
RNPC3	3.6165	1.53076	-2.08574	9.22702e-56	1.16773e-54
RIPPLY2	3.5381	1.53745	-2.00065	1.79591e-43	5.1717e-43
MTCO1P2	0.0311393	2.26163	2.23049	1.80336e-60	2.46365e-58
VAMP8	2.53196	5.61324	3.08127	2.87688e-52	1.48454e-51
CPLX3	2.30257	7.26147e-05	-2.3025	7.04636e-63	2.1353e-60
PLEKHA4	1.93972	4.70602	2.7663	1.39333e-50	6.10973e-50
SPACA6	3.86334	1.6181	-2.24524	5.59872e-55	4.77065e-54
BRF1	4.13716	1.5857	-2.55146	1.61204e-56	5.00587e-55
CHN2	3.90872	1.34713	-2.56159	5.5647e-54	3.71143e-53
STRADA	4.49679	2.09231	-2.40448	7.06961e-56	9.75523e-55
GABRD	4.76702	2.10371	-2.66331	6.26195e-30	1.20434e-29
ZNF536	2.71176	0.697863	-2.0139	2.64149e-49	1.04798e-48
A1BG	3.80491	0.292714	-3.5122	7.45733e-56	1.00886e-54
MYT1L	3.72707	0.487404	-3.23967	2.50786e-52	1.30498e-51
MCM3	2.92125	5.12453	2.20328	1.5835e-56	5.00587e-55
CDK6	1.19037	3.19729	2.00692	1.04152e-47	3.71555e-47
GATD3A	3.31835	1.13596	-2.18239	3.30375e-44	9.86095e-44
TNFSF13B	0.976737	3.14121	2.16447	2.97738e-52	1.53356e-51
CAPG	4.03337	6.07435	2.04098	3.67971e-42	1.00855e-41
RPL12P16	2.06048	0	-2.06048	8.06865e-64	4.63725e-61
IRF9	5.13679	2.01612	-3.12066	4.77815e-55	4.14131e-54
DDX39B	6.7389	4.06664	-2.67227	1.68478e-55	1.83606e-54
UBA52P5	0.0729556	2.20889	2.13594	5.15821e-62	1.03581e-59
CDK11A	4.43396	1.4489	-2.98505	2.19761e-55	2.24438e-54
MMP24OS	5.48923	3.47403	-2.01519	3.07397e-55	2.86245e-54
RPL13AP20	0.137862	2.50619	2.36833	7.52828e-57	4.63003e-55
TNXB	3.20005	1.18155	-2.0185	8.98802e-48	3.2195e-47
KIRREL1	0.934283	2.96594	2.03166	3.54029e-55	3.21053e-54
PLEKHA1	3.69578	0.993508	-2.70227	1.39723e-56	5.00587e-55
SLC39A14	2.47867	4.51815	2.03948	7.0513e-46	2.27275e-45
COL4A2	2.17971	6.02357	3.84386	7.82192e-55	6.34764e-54
PHLDA1	2.69662	5.19849	2.50187	2.4836e-53	1.47733e-52
UBR4	5.59982	2.80718	-2.79263	1.50076e-56	5.00587e-55
PLAU	0.724479	4.18713	3.46265	3.02029e-55	2.81865e-54
LINC00893	2.43696	0.344663	-2.0923	1.89323e-56	5.00587e-55
FABP5P7	4.84077	2.82043	-2.02034	1.40167e-35	3.09714e-35
RAB42	0.36754	2.63739	2.26985	6.07175e-54	4.01753e-53
CD86	0.815826	3.09631	2.28048	7.09991e-49	2.74557e-48
TNFRSF21	3.31808	5.51497	2.1969	3.64771e-46	1.19255e-45
C5AR1	1.17272	3.72885	2.55613	1.23694e-46	4.15151e-46
KAZN	4.22359	2.21987	-2.00373	1.47217e-54	1.11078e-53
TAGLN2	4.80734	8.11532	3.30798	1.94954e-51	9.25991e-51
MT-TC	0.0236342	4.21074	4.18711	1.8277e-63	7.54452e-61
MTX1P1	0.122516	3.20923	3.08671	1.23629e-56	5.00587e-55
STARD10	5.07498	2.72629	-2.34869	4.14778e-56	6.88571e-55
PTGS1	0.853858	3.39814	2.54428	8.75476e-52	4.28911e-51
SYNE1	5.40932	1.3621	-4.04721	1.42251e-56	5.00587e-55
TBCD	5.39489	3.23189	-2.16299	2.56386e-56	5.38216e-55
SLC35F2	0.998427	3.06285	2.06442	1.4466e-54	1.09448e-53
LIF	0.450866	2.56489	2.11402	3.01289e-42	8.28233e-42
MGST3	6.59126	3.95769	-2.63357	3.29019e-56	6.1143e-55
WASH3P	4.45366	2.04607	-2.40759	4.22338e-55	3.73626e-54
PTMAP9	0.158072	2.6083	2.45023	4.13417e-58	3.34487e-56
AURKA	0.689042	2.94439	2.25535	4.69794e-56	7.31781e-55
AMY2B	4.72571	1.00875	-3.71696	2.38738e-56	5.21532e-55
CHPF2	2.49882	4.71301	2.2142	2.9049e-56	5.75695e-55
RAC1P2	1.70713	3.76523	2.05811	8.02507e-54	5.18225e-53
P2RX5	2.86483	0.214471	-2.65035	8.44383e-56	1.10295e-54
NPIPB12	5.2321	0.252196	-4.9799	2.53128e-55	2.49505e-54
ATP6V1G2-DDX39B	3.4761	0.00643731	-3.46967	1.30512e-56	5.00587e-55
BCAS1	6.38895	2.91918	-3.46977	2.09645e-40	5.37924e-40
KLHL4	1.29669	3.31802	2.02133	7.96293e-44	2.33659e-43
SYT1	5.36694	2.49669	-2.87025	1.76586e-34	3.79141e-34
LINC02587	0.149992	2.93273	2.78274	1.60043e-47	5.65375e-47
ANKRD19P	3.35071	0.608373	-2.74234	6.07175e-54	4.01753e-53
CXCR4	2.36489	5.37559	3.0107	3.58319e-48	1.31951e-47
AEBP1	3.93651	6.82801	2.8915	2.50587e-41	6.67508e-41
E2F1	1.81758	3.91449	2.09691	1.90848e-49	7.66289e-49
EEF1G	8.10658	0.191008	-7.91557	2.31234e-55	2.33232e-54
ANKHD1	4.1041	0.332488	-3.77161	3.59699e-56	6.31088e-55
RASAL1	2.85847	0.627707	-2.23077	7.08119e-41	1.84843e-40
TP53	1.81469	4.93589	3.1212	4.45343e-56	7.18555e-55
RPS2P55	0.191272	2.2457	2.05443	1.32674e-56	5.00587e-55
HLA-DMB	2.18469	4.40369	2.219	1.17868e-41	3.17112e-41
CHAD	2.53305	0.447714	-2.08533	2.98954e-48	1.10529e-47
HAS2	0.235783	2.6707	2.43492	4.78197e-56	7.40072e-55
MT-TP	0.0700544	9.30527	9.23521	1.28666e-62	3.2992e-60
CHMP4A	5.38744	1.45828	-3.92916	1.74599e-55	1.88989e-54
SIGIRR	4.26271	1.9752	-2.28751	3.65815e-45	1.14391e-44
SOX9	3.87701	6.28964	2.41262	1.56769e-47	5.54207e-47
CABLES1	3.75946	1.71657	-2.0429	1.2659e-38	3.06498e-38
POU3F2	2.05691	4.39055	2.33364	2.78023e-50	1.19367e-49
CPEB1	3.44493	1.14372	-2.30121	8.905e-56	1.1374e-54
MIR124-2HG	2.67967	0.46365	-2.21602	3.53346e-49	1.39423e-48
C2orf92	2.91845	0.777484	-2.14096	2.86451e-55	2.69744e-54
FTLP2	0.0427598	3.58297	3.54021	2.46658e-59	2.56941e-57
MS4A6A	2.04638	4.18963	2.14325	2.65566e-35	5.82546e-35
SNORD3A	4.81487	0.0461886	-4.76868	1.63845e-54	1.22293e-53
EEF1A1P4	0.0397984	2.21875	2.17895	2.0288e-57	1.42678e-55
KCNAB1	3.28748	1.07606	-2.21142	6.65956e-53	3.74224e-52
MAP7D2	3.363	0.918133	-2.44487	3.72148e-47	1.28555e-46
SPOCK3	4.47706	2.04348	-2.43358	6.46654e-37	1.48271e-36
HNRNPCP2	0.868144	3.49142	2.62328	3.86212e-56	6.56954e-55
HLA-DOA	0.990418	3.75384	2.76342	3.0578e-53	1.79778e-52
FAM20C	3.65701	5.77474	2.11773	8.98727e-48	3.2195e-47
HERC2P9	4.98318	1.32409	-3.65909	3.01025e-56	5.8477e-55
TMEM191A	2.96051	0.208912	-2.7516	1.02631e-55	1.2624e-54
HIF1A	4.08325	6.28207	2.19883	8.69264e-55	6.97573e-54
NDUFB1	7.59172	5.07753	-2.51419	1.08141e-55	1.3073e-54
DMXL2	4.21779	2.14066	-2.07713	6.58554e-56	9.25474e-55
KLF10	1.77892	4.12795	2.34903	7.10338e-54	4.65038e-53
ATOX1	5.88097	3.77808	-2.10289	2.44062e-53	1.45382e-52
MT1XP1	0.818433	3.24016	2.42173	4.99392e-49	1.94608e-48
RPS29	9.43412	5.20311	-4.23101	2.69691e-55	2.60123e-54
FZD7	1.97816	4.03105	2.05289	1.62177e-30	3.15881e-30
CELF5	4.63452	1.6035	-3.03102	1.62833e-46	5.42138e-46
TMEM130	5.51584	1.90022	-3.61562	1.42127e-47	5.04007e-47
GATB	4.14176	2.10521	-2.03655	1.54268e-55	1.72338e-54
AURKB	0.147023	3.15534	3.00832	2.55169e-56	5.38216e-55
FAM131C	3.14538	1.09974	-2.04564	2.98464e-41	7.92621e-41
CCNI2	5.2531	0.568842	-4.68426	1.64106e-56	5.00587e-55
CERCAM	6.06104	4.0447	-2.01634	2.2442e-35	4.93523e-35
GABARAPL1	6.71478	4.68035	-2.03443	1.93755e-52	1.02342e-51
PDPN	2.22717	6.50256	4.27539	7.74966e-54	5.02434e-53
MMP9	0.338337	3.92127	3.58293	3.33456e-53	1.94802e-52
H3-3A	7.03996	4.8816	-2.15836	4.37319e-55	3.85e-54
LUC7L3	6.57794	4.25462	-2.32333	2.69436e-54	1.91582e-53
SASH3	1.04202	3.88109	2.83907	1.35267e-53	8.40291e-53
FAM219B	4.85465	2.47867	-2.37598	1.58343e-56	5.00587e-55
POSTN	0.467475	4.06279	3.59531	2.33079e-49	9.29523e-49
EEF1A1P13	0.581889	4.11582	3.53394	1.39734e-56	5.00587e-55
NADSYN1	4.29436	2.16889	-2.12547	2.5764e-55	2.52005e-54
PPP1R1B	7.05813	3.00756	-4.05057	3.9048e-49	1.5352e-48
TAGLN3	7.09564	4.42561	-2.67003	5.39131e-41	1.41523e-40
CHST14	1.54115	3.99029	2.44914	1.47436e-56	5.00587e-55
MYO15B	5.0305	1.43921	-3.59129	5.41607e-56	8.01005e-55
MOG	5.34565	3.2922	-2.05345	2.3467e-18	3.56737e-18
RPL39	8.66168	6.25127	-2.41041	3.01317e-54	2.12169e-53
NSUN5P2	3.97628	1.11416	-2.86213	2.62237e-55	2.5456e-54
PTGES3P1	2.37523	4.55905	2.18382	4.94908e-55	4.26514e-54
CALU	3.38183	6.48138	3.09956	1.64083e-56	5.00587e-55
SPINK8	0.328556	3.31214	2.98358	3.09946e-54	2.17511e-53
RNF212	3.08611	0.226092	-2.86002	1.8174e-53	1.10469e-52
MIR4737	0.00640072	2.14713	2.14073	3.39615e-62	7.54714e-60
HMGN2P3	0.0636057	3.3676	3.304	1.38261e-61	2.4779e-59
GPR34	1.30383	4.85972	3.55589	1.13139e-54	8.78733e-54
KLC1	7.66398	2.08166	-5.58232	1.39672e-56	5.00587e-55
CBWD5	4.85895	0.458716	-4.40024	7.45718e-56	1.00886e-54
FBXO2	6.50364	3.36131	-3.14233	7.13415e-53	3.98697e-52
ZNF436	2.22033	4.30395	2.08362	7.32536e-56	1.00085e-54
CLEC2L	3.30342	0.637191	-2.66623	3.12738e-50	1.3362e-49
SF3B4	3.50604	5.67355	2.16751	1.55543e-56	5.00587e-55
FSTL5	2.31058	0.235031	-2.07555	6.43363e-52	3.19918e-51
NDRG4	7.7594	4.84387	-2.91553	3.65814e-51	1.6871e-50
JAKMIP1	4.02768	1.27472	-2.75296	3.20696e-46	1.05217e-45
GNB4	1.74619	3.96053	2.21433	4.6152e-56	7.27046e-55
MCRIP2	4.69512	2.69116	-2.00396	4.8794e-53	2.79467e-52
EGFR	1.86797	6.24266	4.37469	1.84913e-54	1.36372e-53
MIR9-1HG	8.78947	6.33276	-2.45672	1.69863e-47	5.9867e-47
NAPB	5.64816	3.15749	-2.49067	2.3228e-46	7.67133e-46
SVOP	2.8955	0.631541	-2.26396	4.29616e-43	1.21796e-42
HLA-DQA2	0.344562	2.86977	2.52521	1.7151e-43	4.94304e-43
ZSWIM8	5.90594	3.25372	-2.65222	2.06971e-56	5.0365e-55
RPS15AP1	0.526492	3.45946	2.93297	1.46747e-56	5.00587e-55
SYDE1	1.60239	4.02273	2.42034	3.06431e-56	5.85709e-55
CMC2	5.66909	2.21508	-3.45402	8.905e-56	1.1374e-54
CCNB1	1.93809	4.67111	2.73302	1.69398e-54	1.26099e-53
C1QB	4.14883	8.56278	4.41395	7.25567e-53	4.05262e-52
LGI1	4.37362	1.51161	-2.86201	4.63272e-53	2.6607e-52
MACORIS	0.850358	3.08937	2.23902	6.36038e-50	2.65685e-49
SAMD9	0.34295	2.43076	2.08781	1.74613e-55	1.88989e-54
IGFBP4	3.28363	6.23829	2.95467	2.52684e-53	1.50159e-52
METTL7B	0.998209	6.35461	5.35641	1.16185e-55	1.37448e-54
TNFRSF1A	3.54088	5.81973	2.27885	3.14572e-49	1.24389e-48
C18orf32	6.25771	2.12598	-4.13173	4.69701e-56	7.31781e-55
CAMK2B	6.26788	2.7841	-3.48378	9.4605e-50	3.89672e-49
FAM47E	2.61033	0.522854	-2.08748	4.29843e-55	3.79459e-54
PPIAP11	0.0506109	2.27007	2.21945	2.09083e-59	2.29163e-57
ACTB	9.67975	12.8406	3.16084	4.44629e-55	3.90793e-54
FTLP3	2.38397	6.14762	3.76365	4.07413e-56	6.80464e-55
ABHD16A	4.71809	1.76434	-2.95374	5.13444e-56	7.71029e-55
RPL14P1	2.21054	4.54325	2.33271	4.78206e-56	7.40072e-55
PRMT6	2.14673	4.14987	2.00314	2.14504e-56	5.04127e-55
RABL2A	4.07034	1.97293	-2.0974	6.24373e-56	8.92506e-55
CEBPD	3.34339	5.55932	2.21593	1.20554e-37	2.82838e-37
EEF1A1P19	0.255038	3.24491	2.98987	1.39711e-56	5.00587e-55
CHCHD2P9	0.125503	3.39263	3.26713	9.81034e-57	5.00587e-55
EMP3	3.5603	6.34945	2.78915	1.01839e-46	3.43836e-46
GSDMB	3.29534	1.06895	-2.22639	8.75565e-54	5.62136e-53
TAC1	3.58241	1.47605	-2.10636	3.16042e-18	4.79297e-18
SAMD14	4.38014	2.1878	-2.19234	4.81741e-48	1.75773e-47
DMRTC1B	3.34333	0.0116599	-3.33167	3.01034e-56	5.8477e-55
DAP	3.8543	5.94205	2.08776	1.70067e-56	5.00587e-55
CD44	2.52481	6.26058	3.73577	1.35405e-48	5.13727e-48
SNX32	3.65397	1.38408	-2.26989	1.26055e-52	6.81245e-52
CHCHD2P6	0.747425	3.52128	2.77386	1.39391e-56	5.00587e-55
IQCA1	3.01832	0.926094	-2.09223	5.90559e-41	1.54543e-40
RSKR	3.22177	1.14148	-2.08029	6.32355e-53	3.56303e-52
RPL7AP6	1.75293	4.37545	2.62252	8.444e-56	1.10295e-54
TREM2	2.18294	6.70847	4.52552	5.03725e-55	4.33217e-54
PCSK6	2.87855	0.762167	-2.11638	8.14658e-46	2.61718e-45
THBS2	1.97885	4.17328	2.19443	1.25284e-51	6.04196e-51
DNAJA4	5.44394	2.27676	-3.16718	1.50097e-56	5.00587e-55
WNK2	4.3158	0.960845	-3.35495	6.22274e-55	5.20926e-54
TPT1P4	0.273156	3.02923	2.75607	1.38402e-56	5.00587e-55
OVCA2	3.38157	0	-3.38157	8.06844e-64	4.63725e-61
LSP1P4	3.51354	1.08794	-2.4256	6.76917e-50	2.82125e-49
TUBAP2	0.222397	3.41477	3.19237	1.39583e-56	5.00587e-55
LRRC24	2.38932	0.0225783	-2.36674	2.02819e-55	2.12202e-54
EMILIN3	1.0205	3.05669	2.03619	1.61441e-33	3.37565e-33
GAPDHP60	0.0552604	2.11101	2.05575	4.20464e-57	2.79198e-55
TPST1	3.27345	5.55064	2.27718	1.02804e-50	4.55839e-50
PKD1P6	3.88417	1.23634	-2.64783	2.31717e-55	2.33232e-54
TPI1P1	1.30296	4.20899	2.90603	2.18379e-56	5.04127e-55
EPHB6	4.83798	1.88088	-2.9571	4.45459e-44	1.32208e-43
PCP4L1	3.98181	1.58428	-2.39753	6.73702e-32	1.354e-31
MTRNR2L12	0.893927	3.36044	2.46652	2.83968e-54	2.00717e-53
UPF3A	5.60798	3.58894	-2.01905	2.27666e-55	2.30438e-54
RPLP0P6	1.42902	5.82002	4.391	1.39723e-56	5.00587e-55
U2AF1L5	4.61484	0.061754	-4.55309	1.20384e-55	1.41404e-54
COX6C	8.12408	5.6062	-2.51789	2.10568e-56	5.04127e-55
TIMP1	4.63805	8.46473	3.82668	2.12337e-50	9.19882e-50
DDX47	3.86061	0.685334	-3.17527	1.18265e-55	1.39313e-54

## Sheet: S2
ID	GTEX.13PLJ.0011.R11b.SM.5O9BS	GTEX.13N2G.0011.R5a.SM.5MR33	GTEX.13O3O.3026.SM.5KM42	GTEX.13RTJ.0011.R9a.SM.5Q5AY	GTEX.NL4W.0011.R9a.SM.2I3G1	GTEX.WHSE.0011.R8A.SM.3P5Z1	GTEX.ZV68.0011.R7a.SM.51MT4	GTEX.13FXS.0011.R5b.SM.5LZYE	GTEX.13VXU.0011.R6a.SM.5SI71	GTEX.139UC.0011.R5b.SM.5K7VY	GTEX.WL46.0011.R2A.SM.3LK6O	GTEX.XOTO.0011.R7B.SM.4B64R	GTEX.13RTJ.0011.R10b.SM.5O9CW	GTEX.13RTJ.0011.R4b.SM.5PNX1	GTEX.NPJ8.1526.SM.26GMH	GTEX.12WSH.3126.SM.5LZW8	GTEX.13OW8.0011.R6b.SM.5L3I3	GTEX.12WSE.0011.R10b.SM.5P9JV	GTEX.Q2AG.2826.SM.2HMJQ	GTEX.13112.0011.R5b.SM.5DUV8	GTEX.UTHO.0011.R6A.SM.3GIJW	GTEX.NL4W.0011.R6a.SM.2I3GA	GTEX.13CF2.0011.R11b.SM.5LZXO	GTEX.NL3H.0011.R5a.SM.2I3GB	GTEX.QDT8.0011.R6A.SM.32PKI	GTEX.13PLJ.0011.R5a.SM.5O9BG	GTEX.1192X.3126.SM.5N9BY	GTEX.QVUS.0011.R6A.SM.3GACX	GTEX.ZAB4.2926.SM.57WCV	GTEX.RU72.0011.R2A.SM.2TF6O	GTEX.X4XX.0011.R3B.SM.46MWK	GTEX.13FXS.0011.R1a.SM.5K7U6	GTEX.14BIM.0011.R3b.SM.5S2RL	GTEX.131XH.0011.R1a.SM.5DUWA	GTEX.11WQK.0011.R10a.SM.5BC6R	GTEX.13RTJ.0011.R7b.SM.5P9JS	GTEX.P44H.0011.R6A.SM.2XCF3	GTEX.13FHP.3026.SM.5IJBS	GTEX.ZF28.0011.R1a.SM.4WWD1	GTEX.S7SE.0011.R6A.SM.2XCD9	GTEX.13X6J.0011.R3b.SM.5P9K5	GTEX.13O3Q.0011.R5b.SM.5P9H4	GTEX.X261.0011.R5A.SM.3NMB4	GTEX.12WSB.0011.R5b.SM.5GU67	GTEX.ZE9C.0011.R11a.SM.4WKGG	GTEX.145MI.0011.R8b.SM.5PNZ9	GTEX.Y8DK.0011.R3A.SM.4RTW5	GTEX.13OVH.0011.R11b.SM.5KM4X	GTEX.PVOW.2526.SM.2XCF7
RAB4B	4.90178	4.83477	5.09974	6.08337	5.86507	5.58257	5.48165	5.61679	4.67465	5.49277	5.60009	5.72554	5.94805	5.57154	5.1154	4.2671	5.35259	5.6753	4.56883	5.42626	4.89247	4.74291	4.91692	4.99967	4.75562	5.22305	5.72454	5.23318	4.79792	6.15982	5.17098	5.95177	5.43252	5.44986	5.2777	5.6578	5.02233	5.81226	5.49445	5.33751	5.19254	5.3027	5.222	5.46443	4.79368	5.24672	5.41023	4.5827	5.20647
CALB2	6.23212	3.36533	5.99451	1.5967	3.38125	7.54307	1.82728	4.56202	3.49643	4.76141	3.70143	3.43668	2.31263	4.25252	3.27806	5.66597	3.32129	3.90476	5.74362	4.40585	3.28382	1.97827	5.23562	4.32185	4.36706	2.95751	4.11214	3.56517	5.81993	7.40274	4.83832	3.84063	4.83234	3.68909	3.89796	3.17862	2.93361	3.98436	3.14037	2.86692	6.09995	3.81096	2.99916	4.5632	6.19116	4.64043	5.1442	6.86112	4.52496
TUBB4A	9.54228	5.09525	10.4667	8.43754	8.03914	7.9336	6.28459	8.46043	7.6224	7.6121	7.6954	8.42222	8.51444	7.46717	7.53818	9.99726	7.03046	9.02478	9.70698	7.57728	8.07659	7.56739	10.4667	7.68496	6.58192	7.04726	8.56155	6.96879	10.6899	8.03914	8.27352	8.49863	8.16434	8.20771	7.07141	8.43754	7.11383	8.84437	7.00413	7.56739	7.64784	7.85324	5.72504	7.68496	9.0495	6.69904	7.74494	10.6093	8.12175
MTND2P28	10.7881	8.00538	8.56946	8.22217	9.59183	7.97251	11.7691	9.99726	9.31964	9.30083	9.21938	10.0851	8.66804	9.80749	8.21465	8.22927	3.96939	8.52994	8.71126	11.0396	10.3416	9.91549	8.40742	9.87695	10.9047	10.7881	8.35473	8.90621	8.46043	9.84151	9.54228	7.9336	8.94075	8.31721	10.0406	9.4549	9.70698	9.64684	11.0396	9.73975	9.5175	9.49595	10.3416	9.80749	9.77322	9.70698	9.47503	7.12108	9.87695
ESM1	0.0390721	0.479282	0	0	0.246852	0.426398	0.132954	0	0.033439	0.158304	0.0256303	0	0.0321264	0.275613	0.205745	0	0	0.17057	0.0398282	0	0.2118	0.129586	0	0.111413	0.0587722	0.183323	0.0271976	0.231319	0.0477908	0.120045	0	0.0754761	0.224049	0.15093	0.0965953	0.0441067	0.330628	0.018485	0	0.121978	0.0976383	0.00950813	0.0477234	0.102144	0	0.561036	0.105818	0	0.0272079
MYOM2	3.35893	2.64155	3.33662	3.25406	3.06218	2.01569	4.48157	3.24345	2.98249	3.89243	3.41421	3.32624	4.66656	3.41198	4.02862	4.31931	3.98153	4.90868	2.4518	3.48129	4.34964	3.8131	3.09514	2.84637	3.27908	3.67071	4.13593	3.18862	1.64588	3.26295	4.02806	4.16626	3.64597	3.33425	4.20001	3.27176	2.66961	4.22518	3.86332	3.42518	3.3031	3.61516	3.92641	2.94202	3.56452	3.28908	3.94622	3.32192	4.0076
HLA-DRB1	2.86599	5.65114	1.58815	5.87999	6.65722	6.19263	3.04822	1.88007	2.97771	5.55629	3.36899	2.47084	2.63797	4.72657	5.0652	1.52737	3.51682	1.28675	2.03901	3.81294	3.41836	3.37338	2.80411	4.47353	1.81788	6.19851	3.92095	4.20392	1.47515	3.61452	2.64528	3.55676	1.9924	1.42163	4.07749	2.84577	3.14672	3.59242	4.37672	4.18703	1.64895	3.9531	4.41365	5.41599	1.97334	3.90661	2.12182	1.09341	1.69973
NCAPG	0.286602	0.0225188	0.221411	0.164076	0.534494	0.242981	0.107104	0.110153	0.0733745	0.0691795	0.201672	0.0802987	0.0940568	0.0696486	0.516732	0.981765	0.082791	0.075828	0.209763	0.300031	0	0.089326	0.104159	0.111413	0.206387	0.0327643	0.0480961	0.104939	0.220037	0.305251	0.248113	0.10997	0.191429	0.714105	0.0436867	0.055144	0.0215057	0.0121107	0.182124	0.376366	0.0976383	0.0160407	0.0985698	0.17546	0.295131	0.11158	0.0940811	0.292045	0.053509
MIR4292	0	0	0	0	0	0	0	0	0	0	0	0	0	0	0	0	0	0	0	0	0	0	0	0	0	0	0	0	0	0	0	0	0	0	0	0	0	0	0	0	0	0	0	0	0	0	0	0	0
SNORD99	0	0	0	0	0	0	0	0	0	0	0	0	0	0	0	0	0	0	0	0	0	0	0	0	0	0	0	0	0	0	0	0	0	0	0	0	0	0	0	0	0	0	0	0	0	0	0	0	0
TNNT1	0.851764	2.8688	2.07909	1.00221	1.2005	2.96545	5.19187	3.41976	2.94217	4.70305	4.61793	5.25654	3.54716	4.10848	2.66031	1.64467	4.72892	3.08646	2.07633	4.88791	2.88141	3.77662	1.75232	3.52739	1.67498	3.04822	3.211	4.4183	1.80409	2.10297	3.83415	4.51467	4.01582	3.63175	4.81827	3.27176	3.61956	3.88589	3.70457	4.26589	4.70001	3.9957	4.53294	3.66562	1.08011	2.18785	4.59149	1.69872	3.45665
WFDC1	2.18989	2.21506	3.46077	1.64541	1.06127	2.6161	3.27191	3.1827	2.62684	3.02657	2.86418	2.80144	3.09049	2.79078	2.59698	3.68369	3.24945	2.73624	3.13947	4.29677	2.32319	3.01898	2.72365	2.75374	1.76724	2.51171	2.79593	2.90854	2.79552	2.86924	4.0916	3.08494	3.26391	2.93182	2.977	2.22919	1.14283	3.37479	4.10456	3.29138	3.73538	3.26807	3.32144	2.73922	2.01806	2.57934	3.50207	2.91475	2.97934
CENPH	1.11029	0.93252	0.995729	1.53676	1.55159	0.755829	1.23183	1.06738	1.39787	1.30108	1.13253	0.783266	1.47799	0.856043	1.00376	0.541848	1.64862	1.08126	1.00235	0.987599	1.0639	0.870754	0.934366	0.797106	1.43995	0.977577	0.698885	1.33898	1.18407	0.92497	0.648018	1.30045	1.03309	1.17443	1.14622	1.04457	1.3802	0.660395	1.04651	1.20315	0.916997	0.932656	1.39569	1.30093	1.36369	0.483692	1.21872	0.858141	1.45658
MTND4P24	0	0	0	0	0	0	0	0.247184	0	0	0	0	0	0	0	0	0	0	0	0	0	0	0	0	0	0	0	0.286865	0	0	0	0	0	0	0	0	0	0	0	0	0	0	0	0	0	0	0.273288	0	0
CYP2E1	3.38454	0.807693	3.56811	2.12268	0.943217	2.29458	0.830556	2.61911	3.07108	1.98868	2.48917	2.30261	3.3383	2.40714	2.75831	3.53713	2.75223	3.56274	3.48596	1.31337	2.80634	1.94725	3.87436	1.43572	1.60401	2.11652	2.9746	2.39181	3.66106	2.16759	2.92423	2.8263	2.8863	2.16373	2.21248	2.47026	2.19944	2.73401	2.06326	2.23395	3.29168	2.13991	1.59335	1.71445	3.52658	1.30537	2.81222	3.79761	3.12175
RPS13P2	0.754437	0.0778418	0.827975	0.794321	1.13409	0.764591	1.23183	0.357723	0.0867468	1.28802	0.640984	0.340741	0.269756	0.0964942	0	0.242981	0	0.108492	0.979044	0.264856	0.538881	0.685346	0.21534	0.606983	0.404984	0.295577	0.570658	0.712625	0.611741	1.23147	0	0.537158	0.421184	0	0.883182	0	0.769349	0.563486	1.66527	0.326223	0.0976383	0.224932	0.444114	0.186455	0.819595	0.765847	0	0	0.437816
MZT2A	5.30383	4.92635	4.96669	5.11609	5.26671	6.21366	6.26849	6.32419	6.04774	6.5485	6.42039	6.19553	6.437	6.27645	6.82255	4.70204	6.07219	6.08889	4.47604	5.85661	5.82768	5.58347	5.27103	5.83894	5.30565	5.63679	5.84582	6.02131	5.44246	6.12965	6.20387	7.00739	6.5344	5.77238	6.34446	5.8211	4.90467	5.41023	7.37632	5.88228	6.49307	5.96538	5.75147	6.09585	5.44166	5.68121	6.62033	5.01805	5.1949
OGDHL	4.79264	2.95692	5.17975	1.55159	1.73544	4.45029	4.59514	4.90067	4.90728	4.58409	4.80057	5.09105	4.94311	3.85972	3.56911	5.04493	4.79078	4.89161	5.17637	4.61721	4.26815	4.49334	5.22025	4.18782	4.36905	4.11567	4.43974	4.42163	5.14649	4.79472	4.44783	4.2738	4.79843	4.59198	4.17349	4.9519	3.46719	4.66229	4.2436	4.48252	4.58293	5.15393	4.08786	4.43186	4.83694	2.31593	4.63995	5.17839	4.69876
PLOD1	3.13884	4.93846	2.90926	3.39687	4.6356	3.853	4.7998	4.04153	3.54124	3.56943	3.82944	4.00045	3.47934	3.8156	4.83263	4.23962	3.94492	3.09395	2.80618	4.56177	3.82854	4.33098	2.83552	5.35413	3.2163	4.33055	3.82689	4.10068	3.11967	3.94228	4.13234	3.73331	3.61516	3.50143	3.46513	4.08119	2.53903	3.20181	4.74367	3.42217	3.2381	4.00498	4.86282	3.78551	2.9605	5.60938	3.43938	2.99442	2.95244
ZFYVE28	5.66893	3.37067	5.88471	2.34036	2.58253	3.34063	2.05019	3.76673	3.83848	2.81112	3.40824	3.90847	3.7371	3.21919	3.23916	5.45556	3.96283	3.91324	5.7348	2.94042	3.72849	4.00384	5.79701	2.74598	2.6427	2.84186	3.50128	2.96587	6.03596	3.25139	3.36628	3.38316	3.71768	3.31037	3.19655	3.73831	1.77217	3.48903	3.10229	3.00121	3.35398	3.67906	3.04734	2.9303	5.7938	2.74231	3.13178	5.69412	3.20181
UQCRB	7.09593	7.54307	6.64435	7.60693	7.73939	7.94004	7.95956	7.63248	7.81203	8.35473	7.98535	7.97251	7.63764	7.85324	7.75834	6.63	7.67954	7.23795	6.94626	7.75012	8.11483	7.64266	7.01068	7.85936	8.03914	7.94663	7.60175	7.86549	7.0272	7.72808	7.36332	7.60693	7.41183	7.19507	7.84102	7.4902	8.18616	7.6275	7.98535	7.94663	7.66362	7.78308	7.57226	7.58206	6.70991	7.99888	7.91502	7.06088	7.43666
PRRT1	6.45154	3.32069	6.57131	3.05705	3.68553	4.81827	4.21866	5.76298	5.71996	5.25582	5.66452	5.87999	5.82551	5.04027	6.40749	6.52858	5.77238	6.16718	6.49502	4.91122	5.61775	5.71733	6.27008	5.55445	4.40413	4.75194	6.01415	4.8728	6.34277	4.99536	6.00462	6.84036	6.30902	6.13973	5.50821	5.53909	3.94453	5.96166	5.81664	5.47749	5.7452	5.65394	4.65486	5.09557	6.34784	4.185	5.64973	6.21982	6.28135
NPIPB14P	4.06306	2.30036	4.51957	2.17605	1.29655	2.96138	1.62582	2.40376	2.19628	0.755722	2.34243	2.15406	1.74996	1.8059	0.373183	2.49596	3.39952	1.51673	3.8695	2.22371	2.68802	1.09709	3.47633	1.53104	2.37438	2.54216	2.30235	1.93736	3.27666	1.95607	2.00833	2.02529	1.91604	1.13311	1.69958	2.10819	1.85508	1.81585	2.18705	1.89255	1.9407	2.61475	1.43165	1.34677	3.02312	2.00242	1.52638	3.23536	2.022
PCBP3	4.89473	2.74293	5.74573	2.72869	2.85078	3.39387	2.28596	2.45165	2.78484	2.25721	2.7669	2.9679	2.99961	1.78163	2.78768	4.08515	2.99856	2.75845	5.40863	2.54035	2.48602	2.39104	5.18244	1.95025	2.1362	1.81848	2.88676	2.39476	5.49699	4.46512	2.50844	2.85244	3.07883	3.35676	3.12191	2.30573	2.27259	2.94233	2.50639	2.30573	2.62625	2.47923	2.18455	2.03158	5.20647	2.33094	3.00166	5.30087	2.56922
NCAN	3.08062	3.58056	3.2346	0.599279	1.72282	2.58906	4.38071	4.9766	5.40069	4.14872	4.84457	5.21458	3.81614	4.95664	3.39639	2.99142	5.79591	4.73647	2.71774	5.75774	4.69424	5.53864	2.84201	5.1296	4.53872	4.28914	4.5632	4.42362	2.76826	3.6092	4.85976	4.38312	4.54365	4.93098	4.40456	3.70071	2.92453	4.84651	4.25189	4.7889	5.336	5.26743	5.46053	4.43928	1.92641	1.74409	4.81664	2.62426	4.23855
EEF1A1P11	0.146602	0.357135	0.185328	0.218383	0.159751	0.234022	0.320552	0.257561	0.19431	0.158304	0.281985	0.0802987	0.180858	0.183846	0	0.330991	0.0978577	0.108492	0.493573	0.225102	0.325856	0.166833	0.254848	3.29875	0.356951	0.210682	0.305664	0.231319	0.149784	0.431109	0.10584	0.180026	0.0643261	0.15093	0.265763	0.285694	0.271515	0.282342	0	0.462679	0.173652	0.143797	0.222535	0.197393	0.2104	0.368217	0.273288	0.146717	0.0678946
SKP1P1	1.12329	0.926548	0.835971	1.14243	0.969445	0.649932	1.71866	0.760599	0.710995	0.482828	0.98478	0.0966889	0.868772	0.831503	1.06857	1.40513	0.856762	0.731091	1.39613	0.75117	1.25652	0.926398	1.25059	0.871831	1.07603	0.772461	0.761025	1.32963	0.895433	1.39554	0.456845	1.10687	0.760338	0.57956	0.612077	0.601671	1.6956	1.0018	1.05887	1.33597	0.945249	0.732606	1.02492	0.616247	1.26617	1.13298	0.785778	1.03148	1.70624
CAPN3	3.39967	5.31163	3.36645	7.88373	7.70077	6.40562	6.21756	6.3583	4.01217	5.82661	5.9021	5.95436	4.54157	4.96401	5.73279	3.51208	4.48553	2.93182	5.44166	6.82561	5.741	5.76461	3.24823	5.48418	5.36809	5.56887	6.1548	6.25716	4.06675	6.5691	4.02196	6.19553	2.82418	4.71398	3.65382	6.29417	6.82853	6.9656	4.92779	5.98546	2.98426	5.47202	4.96852	6.20001	3.52084	7.21389	4.10187	3.32732	4.15329
CA10	6.01609	1.23671	5.78504	2.43306	3.20877	4.31887	2.86193	2.33392	1.99079	2.47563	2.48917	2.59602	4.68483	4.01833	4.15488	5.87774	1.95532	5.3083	5.85097	2.01882	2.05492	2.31235	6.2725	1.38983	3.44069	2.41506	4.16507	2.09247	5.81123	4.95486	4.79051	3.20497	4.64495	5.21531	4.22255	1.48777	2.17753	4.45945	4.00741	2.35155	4.75639	1.40513	2.35139	2.57147	6.12391	2.31177	4.62483	6.04128	5.53909
CHORDC1	3.01357	5.8963	2.95946	3.84723	4.72063	3.58593	3.99325	3.62821	3.7822	3.61052	3.79426	3.70663	3.75547	3.55793	4.81664	5.77769	3.19912	3.79635	2.9971	4.1529	4.22968	4.38003	3.13615	6.18059	3.60464	3.93822	3.64497	3.21087	2.48829	4.24278	4.79394	3.53959	4.3087	3.78775	4.81718	3.47169	3.75632	3.3296	4.75509	3.48546	3.5223	3.58493	3.9902	3.52543	3.40488	7.05075	3.85589	3.01073	4.01485
ATP6V0E1	4.28623	6.87894	4.09808	6.38457	6.91526	6.1125	6.90775	5.42666	5.22999	6.15982	5.27587	5.5228	4.63319	5.73688	5.49277	3.76867	6.04128	3.70315	3.94935	6.27484	5.81123	5.84123	3.42838	6.41106	6.49404	6.50668	5.58257	6.37213	4.49748	6.03732	5.24205	5.24278	4.5589	4.66504	6.0386	5.5324	6.55884	4.81908	5.75774	5.52977	4.90921	5.43172	6.75472	6.52058	3.80493	6.42955	4.93211	3.6719	4.31609
AKR1C2	1.75061	3.27543	2.26883	1.71301	1.55763	4.76404	2.92009	2.12967	1.27755	3.7194	2.3448	2.05976	2.76528	1.57076	1.91752	2.38356	0.935161	2.58239	1.44576	2.08457	2.36406	1.1186	1.5286	3.9206	1.63985	1.68318	2.0463	2.31893	1.47925	3.49066	2.90777	1.97214	2.68832	1.35935	3.16917	1.98579	0.952325	1.8288	1.5783	1.78302	2.07695	2.19186	3.17862	2.01882	2.01806	4.43076	3.49096	2.24718	2.45987
EIF3I	5.24818	6.87606	5.03256	5.72454	5.97909	6.02524	5.57802	5.50128	5.60286	5.85718	5.58347	5.48418	5.79922	5.5289	5.39706	5.24494	5.5289	5.57712	5.18244	5.59588	5.68916	5.77447	5.10367	5.65019	5.59086	5.58943	5.4054	5.7546	5.37818	5.70016	5.60378	5.77447	5.63291	5.58807	5.96105	5.56798	5.30345	5.4716	5.35842	5.45805	5.53064	5.65684	5.63291	5.7703	5.08885	6.08757	5.59357	5.36501	5.47749
LSM2	4.04769	4.98939	3.66596	4.80351	5.20716	4.3883	4.70052	3.7404	3.81845	4.58222	4.21026	4.15467	3.9386	3.9531	4.29106	3.88038	4.05814	3.6	4.437	4.63078	4.21622	4.00384	3.99949	4.18601	3.98868	4.09258	4.39695	4.37037	3.95533	4.39298	3.87894	4.1427	3.91987	3.61351	4.92351	3.88608	4.41941	3.81078	4.21128	4.17755	3.88732	3.70612	4.15488	4.63776	4.37893	4.66329	4.08474	3.99038	3.38439
ABCA1	0.88739	2.98442	1.07125	1.61012	1.18723	1.71398	2.72633	2.10893	2.18926	1.80681	1.27826	1.68826	0.600216	1.81558	1.12078	0.610725	2.72247	0.487764	0.59412	3.07522	2.68002	2.44001	0.53199	2.75166	3.81826	3.03002	1.62927	2.76558	0.798763	1.30673	1.52516	0.76682	0.535742	1.45044	1.53277	1.8254	2.76173	0.870638	1.43491	1.93338	1.06625	2.23782	3.29197	3.03287	0.311052	2.78293	0.86811	0.654363	0.804913
CSPG4	1.39705	1.60112	1.55709	1.8317	1.81936	2.23316	2.56968	2.17689	1.66819	1.32095	2.26318	2.42417	2.02033	3.29704	1.25346	1.06373	2.48498	1.22507	0.967926	2.2858	1.94221	2.23824	1.11245	1.65985	2.36366	2.1694	2.10285	2.0886	1.5439	3.02043	2.09505	2.09753	1.9924	2.20437	1.24745	2.01421	1.81605	1.83216	3.94658	1.29641	1.89584	1.60244	3.16724	1.69034	1.01263	2.41813	2.09979	0.967416	1.38932
LYZ	0.670321	2.18662	0.425465	3.39324	2.55841	1.42608	3.57309	0.478333	1.08213	1.5323	1.02429	3.88499	0.487127	1.78698	0.238986	0.955183	1.10317	0.337016	0.676944	2.36983	0.818057	0.950858	0.7086	1.81124	0.844246	1.89655	0.668809	2.10357	0.73424	1.52278	0.777659	0.951498	0.56042	1.2235	2.03071	0.922482	2.4371	0.438773	1.52651	1.42055	0.558396	0.379859	1.42531	3.30264	0.986858	1.0178	0.432741	0.72753	1.17663
LINC01145	1.68663	1.67523	1.93846	1.90799	3.09079	2.81662	1.7091	2.11383	2.54938	1.90453	2.17467	1.8447	3.46545	2.5611	3.30681	1.80972	2.50696	3.16156	1.59109	2.82909	2.41799	2.70767	1.93949	2.57253	2.3546	2.31308	3.20954	2.16342	1.62598	3.49756	3.13554	2.6325	2.98051	2.21337	2.72822	1.78698	1.68381	3.2346	3.23748	2.17404	2.98279	2.07488	2.16013	2.13919	2.75417	3.02043	3.11067	1.74224	3.31161
CCDC167	2.9962	4.91006	2.34301	4.70052	5.17532	3.71421	4.8476	3.29629	2.9061	4.14291	3.67361	3.53959	3.54354	3.70159	4.42184	3.33147	3.49596	2.95333	2.30806	3.82476	2.99217	4.12219	2.60784	4.12876	3.30665	3.93966	3.64497	3.8289	2.71937	3.76311	3.79617	4.14391	3.56731	3.05377	3.1497	3.18405	3.29985	3.13646	4.14313	3.4025	3.61819	3.27849	4.26609	4.29022	3.03482	5.01095	3.87948	2.82316	2.91931
RPL10P16	2.11842	1.98794	1.82063	2.08073	3.16884	2.48085	2.82392	1.55328	1.81667	3.29291	1.77497	0.907897	1.56297	1.3736	2.89503	1.75506	1.89045	1.47559	2.46033	1.50045	2.78307	2.28892	1.65042	2.38538	2.99351	1.92957	1.48812	3.45168	2.08103	2.72293	1.54437	2.09517	1.12924	1.29383	2.63659	1.38397	2.8649	2.04437	3.03514	3.72948	1.56583	1.78998	2.02802	1.82497	2.64141	3.10856	1.79527	1.6597	2.51144
WIF1	1.21067	4.90067	1.93324	0.84092	0.448835	1.16223	5.80903	6.29092	5.64639	5.05748	5.37467	5.5918	2.20109	5.26084	1.82301	0.909144	6.10136	3.07849	1.6747	7.37632	4.93933	5.55445	0.520775	5.00089	4.5111	5.19456	2.57116	6.66465	1.96038	0.353959	4.68483	4.04868	4.09848	3.39089	5.37236	5.20579	2.36099	4.13911	2.78964	6.25081	5.82494	5.99321	6.84036	5.41108	0.63291	0.514298	4.52919	1.885	3.13751
SPI1	1.45429	5.054	1.06625	4.08414	5.74627	3.78969	2.68991	1.94754	2.36537	2.96337	2.72187	3.17683	1.76711	3.23402	3.04128	0.91687	1.75462	0.798878	1.14873	1.89194	1.71778	3.31485	1.41852	2.95008	1.51706	3.37292	1.9911	3.36692	1.2322	2.97284	1.92689	2.23331	1.90158	1.38005	3.99455	2.28386	2.47281	1.39524	3.29812	1.76711	1.83138	2.14549	2.47878	3.11397	1.56022	1.96403	0.889165	1.25059	1.06017
SLPI	0.457664	1.38722	0.595188	1.62504	1.81936	0.544821	2.21647	0.662179	0.298202	0.21207	0.633913	1.54869	0.316903	0.427504	1.95112	0.64249	0.22373	0.672429	1.27584	1.28168	0.241438	0.628198	0.373501	0.963052	0.844246	0.88094	1.08652	2.0854	1.11638	1.10087	0.601451	1.01412	0.393686	1.18036	1.38005	0.850948	2.29545	0.49632	1.16897	1.50634	0.640263	0.193282	1.1991	0.775144	0.68165	2.17921	0.523917	0.2299	1.00783
HAUS7	4.0294	4.03248	3.52198	3.5124	4.3721	4.11827	4.77409	4.78625	3.63835	4.37737	4.70944	4.58603	5.01559	4.69448	4.85806	3.48628	4.30807	4.10148	3.42074	4.34299	4.00159	4.03424	3.78919	4.91323	3.46864	5.20997	4.44513	4.44582	3.43731	4.81553	4.68739	4.74679	5.11673	4.48968	4.58029	4.48713	4.46036	4.73925	5.78776	4.36905	4.38335	4.36298	4.77491	4.31489	4.34598	4.2436	5.10138	3.4201	3.90955
TIMP4	4.77149	2.46507	5.17231	2.09322	1.17577	1.9911	2.34407	1.48545	1.34738	2.08682	1.67919	2.03431	1.62927	2.39915	0.932803	3.99969	2.93874	0.958885	4.1413	1.51626	1.50772	1.76992	3.49145	1.01822	1.92689	1.88411	1.31117	1.92717	5.18835	3.2257	1.4561	1.92221	1.24156	1.84423	1.72678	1.86003	2.34646	1.44249	3.25822	1.82301	1.52135	1.31117	2.64348	1.88691	3.50258	1.38335	1.62733	4.71476	1.31647
FTH1P7	1.2174	1.63923	0.743348	2.16667	2.97535	1.87059	3.13025	1.67183	1.56524	2.35744	1.86635	1.7444	2.22651	2.03649	2.0704	0.65116	1.45737	1.88393	2.03608	1.40944	2.85556	1.98171	0.677608	2.01985	2.29278	1.90086	2.54998	3.1281	1.25716	2.6821	1.24238	2.36392	1.70642	1.33941	3.29382	1.28155	3.36943	2.65955	2.44793	3.45728	1.55777	1.40513	2.11574	1.32209	1.32107	2.66284	2.37968	0.697789	3.12175
ANXA3	2.15778	2.67811	1.74424	2.37438	2.20553	2.69671	3.05184	2.73371	2.00704	2.40186	2.9526	2.76395	2.53741	2.49314	2.75964	1.53075	3.44435	1.45134	1.63967	3.91564	3.6903	2.25751	1.23058	2.74929	3.66816	3.67823	3.61215	3.50258	1.82182	4.30406	2.60063	1.71012	2.96152	1.97902	2.78069	3.00034	2.94217	1.90409	4.67034	1.73814	1.56173	2.21248	4.06713	2.55367	1.68549	2.15885	1.85717	1.46208	2.38865
PHACTR3	4.58173	2.78053	4.44852	5.26379	5.08315	4.84045	5.67142	4.81098	4.2923	5.00482	4.99565	4.91266	4.83694	5.37081	5.14849	4.24527	5.11832	4.80006	4.49037	5.32603	4.89926	4.95694	4.61817	4.90921	4.88653	4.92607	5.41846	4.92381	4.61063	5.40464	4.95959	4.94367	4.95515	5.09041	5.14149	4.89052	5.59497	5.39384	5.81174	5.04147	5.14387	4.53061	5.09974	5.38328	4.32353	4.98138	5.30087	4.61649	5.00451
NPIPB3	7.0272	5.40784	6.25716	4.29421	5.03534	5.14251	5.09105	5.81829	5.09364	3.03436	5.50042	5.92709	4.90701	5.49277	5.00699	5.78613	5.99386	4.58889	7.09593	5.15593	5.2924	4.80672	6.32582	5.73791	5.47501	6.23374	5.88112	5.46736	5.83556	5.2587	5.3825	4.77783	5.50821	4.2671	3.83452	5.46399	5.72151	5.21316	5.96044	5.26379	5.06709	5.32229	5.68022	4.58339	6.80819	5.3064	5.22722	5.6382	5.50995
RPL38	9.21938	9.10292	8.73819	9.13049	9.30083	9.33746	9.21938	8.96408	8.63408	9.26774	9.23446	9.15962	9.20387	9.43383	9.80749	8.87525	8.91747	8.76616	8.90621	9.26774	8.67637	8.85483	8.83436	9.07609	9.08963	9.14478	9.47503	9.26774	8.92893	9.1744	9.33746	9.3938	9.20387	8.72006	9.25124	8.99983	8.85483	9.26774	9.64684	8.96408	9.23446	8.89589	8.80464	9.07609	9.33746	9.43383	9.28396	9.02478	8.51444
PRRT2	7.80638	3.79796	8.22927	1.78998	3.41071	4.61769	4.09925	6.54646	6.14254	5.53864	6.25716	6.32419	6.52659	5.85604	5.69207	7.94663	5.73739	6.69633	8.01882	4.94749	5.82551	5.89688	7.96605	5.12722	4.895	5.79922	6.08615	5.36347	8.25188	5.37857	6.07643	5.71436	6.32911	6.03066	5.41764	6.2493	4.70257	6.15261	5.17975	6.01226	6.16718	6.65463	4.745	5.09138	7.74494	3.23825	5.99705	7.99189	6.28773
RPS10-NUDT3	1.82335	4.54914	0.776405	2.87769	4.29739	3.83505	3.80187	1.45599	3.20542	3.28923	3.33739	2.18898	3.20167	3.59967	0	3.59521	1.21813	4.16135	2.93141	3.34176	2.62426	4.3721	1.96371	4.43657	0.78369	2.81037	3.46111	1.91269	2.47206	3.00802	3.43731	3.72448	3.72287	1.65105	3.42502	2.92468	0.215439	3.14021	2.38719	0.837964	3.94787	3.38032	3.24913	1.32629	1.58238	3.69478	1.5967	2.94772	2.27287
BDH1	6.23999	3.38995	5.99321	3.55989	3.46768	3.24116	4.3163	4.85174	5.00606	4.07649	5.08628	4.50226	4.71247	4.59296	4.01428	5.67239	4.74214	4.87533	6.37213	4.52427	4.39496	5.04781	6.49307	4.2854	4.52097	4.37585	4.51513	4.66379	5.76828	3.99382	4.04827	4.25732	4.62933	4.71098	3.4052	4.74992	4.00949	4.90701	3.40329	4.56579	4.93098	5.18313	4.76165	4.22213	6.16858	2.69642	4.6643	6.21366	4.66983
DPYSL3	3.37097	6.1498	2.5316	4.57359	4.68181	5.24278	5.653	4.09787	4.69202	5.38795	4.62508	4.26423	4.1395	6.16421	4.41207	2.38823	5.44246	3.89046	2.24671	4.99722	4.88707	5.59868	2.54645	5.23989	5.52194	6.08686	4.18905	5.42134	3.15102	4.52754	4.81608	4.10049	4.32525	4.65486	3.81469	4.52496	5.81664	4.3932	4.63899	5.13654	4.73747	4.48276	5.55091	5.75147	2.21725	4.37431	4.52919	2.69138	4.02025
CXCL8	0.270665	2.32693	0.0591628	1.113	0.46196	1.54179	1.78833	0.392604	0.44613	0.579455	0.510662	1.93584	0.36409	0.479042	0.226361	0.294361	0.902014	0.55506	0.107779	0.546512	0.942337	0.479995	0.21534	0.871831	0.564461	0.676845	0.414821	0.880414	0.232287	2.22934	0.706406	0.139758	0.134093	0.460097	4.53848	0.636928	1.20485	0.227813	0.200468	0.727674	0.689435	0.119629	3.1956	0.971689	0.263511	5.65977	0.241145	0.190532	0.747379
RPS2P5	4.94283	6.30902	4.40391	5.97778	6.57346	4.83587	4.94689	5.43416	5.46779	6.12391	5.7927	4.2634	4.89926	5.67684	6.16201	4.41586	1.46904	4.73977	4.65732	5.96044	5.31242	5.73171	3.4014	5.47669	4.6887	5.99001	5.43582	5.08791	3.64497	4.98997	4.10205	5.2321	5.38598	5.10037	5.80847	5.37004	5.82768	5.37857	5.25977	5.24998	4.1525	4.68896	5.63291	5.00271	4.50973	5.24854	5.37542	3.22542	4.87952
MICOS10	5.77238	6.42585	5.27986	5.70319	6.53942	6.42955	7.09947	6.45892	6.06539	6.95931	6.77952	6.85186	6.90927	6.28299	5.85492	5.29426	6.49502	6.14693	5.20474	6.90471	6.79957	6.34957	5.26853	6.67439	6.63	6.46635	6.4797	6.6827	5.24636	6.7853	6.89124	6.47222	6.70991	6.25081	7.22389	6.19401	6.33344	6.45336	7.30805	6.48349	6.72006	6.3653	6.87606	6.51859	5.66746	6.61051	7.01068	5.33062	6.59255
SERPINI1	3.04941	3.54223	3.22207	7.76657	6.52258	5.67331	5.20579	6.07776	6.24225	6.39666	5.78942	5.52364	7.76115	5.66549	6.437	3.09988	5.44569	8.01882	3.35154	5.35918	6.50668	6.00591	3.05451	5.49785	5.44082	4.71046	6.86421	5.67633	3.52772	5.71078	7.97251	6.6771	7.89001	5.71333	7.70648	5.7494	5.08885	6.91831	6.5037	6.03066	7.18759	5.82551	4.94255	5.72454	2.82683	4.43229	7.95956	3.32593	8.32443
VCAM1	0.645622	1.85133	0.413425	1.46548	0.969445	0.797493	1.01247	0.722413	1.69858	1.12049	0.650311	0.383953	0.316903	0.980398	0.145758	0.35679	1.67731	0.0928263	0.118201	1.05044	1.29601	0.677968	0.550888	0.963052	5.31505	1.64053	0.396886	1.34799	0.549503	2.46299	0.215968	0.692083	0.111784	1.37707	2.0331	0.768374	2.28475	0.370571	0.483367	1.00012	0.653879	0.424723	1.05483	2.12167	0.907052	2.17404	0.397975	0.190532	0.371565
SORBS2	2.86359	2.31124	2.76157	2.84409	1.76028	2.05611	2.32277	4.21784	4.6975	3.78011	4.08864	3.72378	3.5995	3.27295	3.89591	3.39434	3.18435	4.1515	2.82819	3.57977	4.33894	4.25942	2.84667	3.22281	4.33723	3.08287	3.52804	3.29781	3.3127	3.88424	3.56959	3.2286	3.7189	3.79334	2.99871	4.50928	3.70055	3.26267	3.638	4.42405	3.92095	4.4956	3.52314	3.38063	3.08303	3.28648	3.76029	3.09885	4.38134
PRDM16-DT	1.09644	3.64227	0.791809	1.41198	1.26716	1.6311	5.6047	5.7302	4.60533	4.70791	4.40542	5.07376	3.87073	5.11079	2.24224	0.669227	6.29742	3.61736	0.584983	6.20465	4.24504	4.16786	1.00256	5.06929	4.46146	5.63487	4.30891	4.9161	0.951889	1.54854	4.55381	4.08864	3.25977	3.40775	4.17535	4.65585	2.69005	4.37299	4.45856	4.28582	4.28725	5.1296	5.42092	5.07797	0.60486	2.25854	4.35837	0.813719	2.71716
NDUFA3	6.7018	7.33324	6.45892	6.77122	7.52844	7.27456	7.83515	8.39976	7.57226	8.34692	7.85324	8.00538	7.45304	7.79449	8.42978	6.50859	7.64266	7.34614	6.06119	7.82365	7.52844	7.86549	6.85467	8.16434	7.17274	7.7118	7.4414	7.90266	6.37925	7.63764	7.6275	8.65938	7.4902	6.99092	7.08894	7.82936	6.70735	7.31218	8.23667	7.89623	7.60693	8.53786	7.72241	7.88373	6.52258	7.4438	7.78308	6.4608	6.87894
RPS24	9.95562	9.33746	9.70698	9.47503	9.73975	9.59183	9.6179	9.02478	9.11645	9.73975	9.56603	9.13049	9.59183	9.84151	9.49595	9.80749	9.4549	8.78526	10.0406	9.43383	9.99726	9.3938	10.1311	9.18925	9.84151	9.59183	9.49595	9.70698	9.95562	9.43383	9.70698	9.5175	9.67657	9.1744	9.41377	8.98775	10.0406	9.49595	9.59183	9.59183	9.49595	8.96408	9.47503	9.4549	10.23	9.59183	9.87695	10.1795	9.54228
ECE2	4.96611	2.58565	4.62362	1.62504	3.07376	5.21675	3.73383	4.32626	5.18244	4.03657	4.45968	4.08826	2.62178	3.63394	3.27144	4.36507	4.64746	3.04536	5.01433	4.06345	4.56744	4.97568	4.8739	3.49612	4.10771	4.07649	2.66342	4.14429	4.89417	3.65516	3.28503	2.9017	3.81362	3.5334	2.28193	4.35398	3.21113	2.82746	2.9002	4.30084	3.93539	4.73385	3.7532	4.25921	4.74783	3.24913	3.5147	4.99233	3.23659
CMTM3	1.78606	4.05179	1.29383	3.36611	4.64323	2.59381	2.67001	1.92805	1.72872	2.53076	2.46299	2.25601	1.42308	2.5676	2.13961	1.01122	2.4434	1.23608	0.962303	2.51831	2.11398	2.67873	1.34767	2.31207	2.82615	3.08602	1.97902	2.84943	0.985892	2.82924	1.85523	2.89029	1.5142	1.88071	2.61067	1.71866	3.45329	1.73913	3.47357	2.31955	1.78179	1.68811	2.85017	2.39181	1.43785	3.49417	1.95756	0.873242	1.21813
NEK2	0	0.282238	0	0.121796	0.475444	0.0331388	0.132954	0.0463932	0.181815	0.331999	0.0773317	0.0202176	0.437326	0.1521	0.529767	0	0.0521142	1.43556	0	0.0759004	0.161037	0.205087	0	0.448298	0.258809	0.343427	0.686157	0.126237	0	0	0.522003	1.14035	0.622464	0.954515	0.659085	0.0675314	1.17563	0.685453	0.414553	0.407835	0.904558	0.026463	0.332783	0.113931	0	0.149292	0.741553	0.0527694	1.3212
NOMO3	3.91163	3.56943	3.96191	3.67207	3.2511	3.85571	2.46938	3.56006	5.51124	3.07108	3.95719	3.29828	3.62041	3.11655	3.41452	4.23962	3.8017	3.8467	4.38638	2.88778	5.74992	4.8204	4.13891	3.39952	3.14657	3.13932	3.82385	3.61367	3.83522	3.02265	2.9008	2.85244	3.30199	3.498	2.51504	3.95124	3.54568	3.49978	3.06311	4.81499	3.58191	4.33205	2.96395	3.21356	3.80349	3.516	3.42995	4.21291	2.99752
SCN2B	3.99911	0.996737	3.94841	1.3802	1.85942	3.50581	2.35035	3.96844	5.01003	3.94396	4.24586	3.90019	4.54889	2.95125	4.45363	4.64993	2.88735	4.96194	4.90378	2.64647	4.33034	4.20084	4.53037	3.32422	2.33796	2.02381	3.72778	3.15972	4.47811	2.65139	3.69801	3.86009	4.36684	4.4869	3.10003	4.53615	1.14873	4.32165	3.38578	4.41184	4.39695	4.86444	2.22132	3.04015	4.28202	1.25284	4.10634	4.95544	5.0728
CRIP1	2.82063	3.7946	1.90395	2.4871	4.09219	3.33365	3.96731	3.25761	3.13539	4.42897	3.41852	3.24636	2.14054	3.64821	3.34596	1.6319	3.33925	1.66819	1.30784	4.7097	2.90393	3.15909	1.79873	4.1521	3.09034	5.77447	3.20226	2.98771	2.31235	4.56271	2.60384	4.01485	2.59602	2.17302	2.72187	3.27968	5.86963	2.5334	4.29296	4.64446	2.37026	3.6714	3.12642	2.40728	1.86826	4.05372	3.22953	1.39239	2.14739
CRIP3	4.55601	1.91284	3.11278	1.3744	2.5303	2.15127	2.83641	3.6929	3.11007	1.52666	3.10316	3.28908	2.9327	3.25139	2.93639	3.4234	3.67088	2.25407	4.69876	3.01371	3.91545	3.8599	4.53848	2.41136	2.58044	3.49866	3.3383	3.27084	3.9486	2.45033	3.29828	2.83312	3.35863	2.71573	0.544052	3.31101	1.7	2.57626	2.76363	2.90822	2.60473	3.41725	3.00905	2.39977	4.7033	1.62565	2.97388	4.65684	2.17154
RPL37AP1	0.72485	0	0.438773	0	0.687456	0	0	0	0	0	0	0	0	0.427504	0	0	0	0	0	0	1.195	0	0.487764	0	0	0	0.589972	0	0	0	0	0.330853	0	0	0	0	0	0	0	0	0	0	0	0.453189	0	0.623508	0	0	0
PBK	0	0.0225188	0	0.135685	0.394204	0.293239	0.291742	0.157669	0.147571	0.10084	0.355042	0.0340979	0.0630935	0.0299421	0.097747	0.102931	0.157052	0.0421435	0	0.128878	0.116405	0.116246	0	0.0276673	0.120975	0.0806562	0.0594241	0.145287	0.0477908	0.0967103	0	0.166238	0.212529	0.137871	0	0.0333035	0.0694285	0.0693247	0	0.416058	0.0829927	0.0550901	0	0.102144	0	0.0929258	0	0.0393377	0.053509
ZNF23	3.67856	2.72732	3.34966	2.86808	2.68195	2.94248	2.71819	2.93302	2.8649	2.71529	2.98219	2.91593	2.98294	3.02177	2.60246	3.26052	3.02687	2.99634	3.30445	2.84201	3.40186	2.5935	3.38002	2.77331	3.71699	3.3713	2.7496	3.1614	3.02717	2.79358	2.76588	2.95084	2.93669	3.05751	2.8578	2.72646	4.87021	3.06265	2.91608	3.18695	2.85884	2.81542	2.94668	2.47223	3.47744	3.01552	3.03482	3.29505	3.37987
LY86	0.88739	1.46153	0.425465	4.16927	5.1082	1.93351	1.46632	1.04264	1.48872	3.6963	2.27209	0.994824	0.98658	2.61727	1.84041	0.30558	0.766245	0.323966	0.749734	1.11139	1.68318	2.0232	0.509786	3.18183	1.27618	2.85305	1.46153	3.40808	0.473041	2.39548	1.31726	1.41834	1.30463	0.659188	0.811217	1.30309	2.06179	0.792842	2.0704	1.38262	1.13111	1.34532	1.99553	3.12764	0.379467	0.449803	0.571397	0.502605	0.834594
SPNS1	3.9866	3.82689	3.97107	3.42676	3.61199	3.44292	4.02159	3.76884	3.1722	3.33053	3.61956	3.66697	3.46545	3.48822	3.73122	3.9621	3.85483	3.16289	3.58441	3.38531	3.00831	3.43251	3.73831	3.0782	2.7309	3.22162	3.68266	3.64193	4.07569	4.05758	3.16647	3.92548	3.31534	3.44788	3.11427	3.38347	2.64126	3.38078	3.74488	3.05856	3.30649	3.56667	3.60084	3.45392	3.91564	3.55509	3.11188	3.75164	2.92378
HLA-DRB6	0.645622	2.24194	0.330853	1.89373	2.4574	0.123429	0	0.132772	0.496481	0.21207	1.06058	0.408329	0.385141	0.862287	0.459769	0.521597	0.251647	0.139316	0	0.147248	0.202043	0.454463	0	0.570063	0.308704	2.13549	0.589972	1.44188	0.421351	0.511182	0	0.275993	0.356153	0.43437	0	0.579333	0	0.043235	0	0.105122	0.46296	0.168592	0	1.25387	1.0213	1.14476	0.142281	0.21662	0.505294
AKR1C1	1.72008	3.12253	2.67077	3.45521	2.58964	4.53412	5.37428	2.38895	1.47659	1.71445	2.51519	3.10422	3.33241	2.62118	3.09885	2.69469	1.75462	3.34981	2.44736	1.84998	2.86584	2.01256	1.90891	4.63753	3.05632	2.35564	2.35715	3.88537	2.27592	3.88895	3.81327	2.43097	3.70696	2.32767	3.23963	2.90468	2.83717	2.68061	3.09049	1.96984	2.76482	2.78964	3.93521	3.53262	2.51533	3.62265	2.67001	1.98052	2.99217
RPS19P1	0	0.264393	0.198198	0	0.19859	0	0	0	0	0	0	0.127323	0	0.1949	0	0	0.518048	0	0.198117	0	0	0	0	0	0	0	0	0	0	0	0	0	0	0	0.241527	0	0	0.109975	0	0.186771	0	0	0	0	0	0	0	0	0
RNA5SP216	6.26688	3.94954	5.15525	5.52024	6.73726	5.66843	5.69916	5.66261	5.67142	6.07359	4.06577	5.31544	5.34367	4.52097	6.54043	5.03902	5.44366	5.61775	6.11678	6.93355	0	4.71476	4.74888	4.87642	0	5.14149	5.49025	0	5.59086	0	6.35661	5.79051	5.18177	0	4.86416	4.96761	0	4.85146	3.95385	0	5.8986	5.85042	5.29204	5.13457	7.35873	5.36386	6.20465	5.14453	0
MTATP8P2	0.88739	0	0	0	0	0	0	0	0.836611	0	1.14666	0	0	0	2.56968	0	0	0	0	0	0	0.547137	0	0	0	0	0	1.35886	0	0	0	0	0	0	0	0	0	0	0	0	0	0	0	0	0	0	0	0	0
SRXN1	2.92423	6.02	3.52804	2.34317	3.12887	4.05933	3.9853	3.13435	3.46959	3.57359	3.61418	3.29154	3.89082	3.01748	3.49467	3.50028	3.31176	3.90075	3.27968	3.63241	3.44833	3.81992	2.93197	3.62348	3.98715	3.23387	3.77523	3.69013	3.50581	3.61855	3.855	3.43748	3.89461	3.65178	4.77543	3.41709	3.03853	3.62488	3.4958	3.22542	3.68876	3.21703	4.27631	3.63597	2.81037	5.24458	3.76867	3.40661	4.41297
RBM4	5.97165	6.20001	5.19081	4.79186	5.48676	5.29535	5.49612	5.11407	5.25293	4.84293	5.03349	4.92034	4.81988	4.8739	5.66597	6.76536	4.99086	4.79051	6.1083	5.07055	5.15593	5.76618	6.03732	5.88471	4.68407	5.12654	5.16548	5.03166	5.68022	5.25545	5.63487	5.20961	4.98821	5.08152	4.81608	4.98167	4.40174	4.89445	5.34406	4.93211	5.01805	5.23459	5.36228	4.89275	6.49307	5.76618	4.83887	6.18364	4.87952
VIPR1	4.65783	0.897437	4.3866	0.832987	0.787683	0.536974	1.73784	3.28197	4.30146	2.23958	3.69117	1.94934	3.89757	2.38762	3.23582	3.56305	3.63359	4.32269	4.5608	2.43854	3.72619	4.20371	4.31421	2.02712	2.28413	2.40658	3.60267	2.66695	4.59125	1.92192	3.36143	2.06577	3.32578	2.95914	3.22662	2.83149	1.27826	3.85009	2.45407	3.20877	3.43558	2.89591	2.15038	1.79327	4.63611	0.964806	3.41695	4.43365	4.38312
P2RY12	1.24894	1.22788	0.35596	4.60725	4.61405	2.14193	0.58583	2.70708	2.54303	3.91637	3.54848	1.23593	1.4145	3.7409	0.547563	0.317968	1.09443	0.980039	0.936429	1.79099	2.78307	2.24959	1.10195	3.88805	3.68553	3.97932	1.52041	4.28686	0.600629	2.96324	2.26943	2.05657	1.42112	1.02615	1.97945	2.19276	2.8649	1.11638	2.0704	2.48452	2.49874	2.60992	2.29024	3.23932	0.311052	0.384248	1.36716	0.782801	1.89557
SPTSSA	2.91129	3.79128	3.2116	3.9206	3.77008	3.85027	3.08957	2.82063	2.74472	3.34735	2.89503	2.64792	2.50607	3.72186	2.74457	2.95055	3.47246	2.27986	2.97905	2.98219	3.25065	2.9002	2.87112	2.70294	3.57325	3.08899	2.75787	3.26451	2.79316	3.48643	2.75919	3.1827	2.71614	3.17609	3.86658	2.9008	4.34724	2.4356	3.02417	3.02327	2.73331	2.56246	3.37147	3.4656	2.94411	4.55286	2.80648	2.93537	2.41606
FPR3	0.199098	1.01637	0.0724409	1.73294	1.38247	0.21335	0.209938	0.110153	0.2296	0.695751	0.211832	0.0643079	0.0321264	0.588116	0.151605	0.077127	0.0672679	0	0.0838948	0.0759004	0.28399	0.141497	0.143765	0.279687	0.143022	0.545809	0.103669	0.250794	0.0245178	0.365991	0.17242	0.180026	0.100233	0.0866109	0.347415	0.205124	0.154135	0.0121107	0.544629	0.139378	0.112114	0.0550901	0.147702	0.892669	0	0.0404791	0.105818	0	0.053509
SALL1	1.12995	3.10391	1.09251	4.73437	4.68083	2.88863	3.5622	2.45711	2.24033	2.78783	2.68643	2.37747	1.59504	3.35197	2.97668	1.24299	2.90719	1.23029	2.10134	3.47214	2.66575	3.27938	0.74879	3.66359	3.10213	3.12569	3.16963	2.84084	1.06751	3.01639	2.89606	2.29937	1.89811	2.13947	2.53846	2.76617	2.91578	2.96746	2.3753	2.4871	2.58358	2.83074	3.61252	3.17862	0.60486	3.23612	2.42325	0.973832	1.60006
FAM95B1	1.80209	2.38134	1.94696	0.975381	2.77254	1.90347	1.6148	3.14939	2.81633	0.763718	2.5907	2.51203	2.4213	1.85207	2.48158	2.36833	2.66814	2.02802	3.31795	1.38483	3.10841	3.26008	3.10825	2.29261	2.342	2.20526	2.34129	2.37747	0.963198	2.42602	2.29055	2.49522	2.54869	2.25284	1.09644	2.6715	1.27393	1.99567	3.17551	2.55633	2.32799	3.24636	2.02802	1.73118	1.87242	1.96069	2.22265	2.23015	2.53474
LINC01001	3.90551	3.40929	3.73053	2.97744	3.31885	3.14381	2.15493	2.70294	3.07646	1.05057	2.55411	3.29828	3.05826	3.37463	2.67738	3.78602	2.98724	2.53533	3.49243	2.03399	2.06398	2.60172	4.66757	2.20453	3.12509	3.28276	2.80158	2.38236	4.18033	1.86258	2.21262	1.98098	2.47325	2.25869	1.69053	3.45696	4.13234	2.77451	2.50226	2.88409	2.28549	2.78322	1.96867	1.77634	2.99351	2.7785	2.81436	4.33077	3.0715
SRRM2	8.63408	7.26622	8.97527	6.98469	7.234	7.28288	6.75472	7.6954	6.90927	5.49612	7.29574	7.40274	7.27456	7.45304	7.74494	8.98775	7.40732	6.67197	9.43383	7.08184	7.37185	7.08894	8.95237	7.37185	6.46261	7.5967	8.38439	6.75472	8.80464	7.37632	7.45304	6.82561	7.19132	6.7018	6.22604	7.70077	6.62271	7.66362	7.41183	6.83726	6.72609	7.40274	7.50431	6.22768	8.39976	6.8973	6.9122	8.94075	7.32026
ZCCHC12	4.61015	2.10592	5.22129	0.988158	1.92732	6.27807	1.87686	3.34612	5.50042	3.74904	4.35093	2.27765	3.49962	4.87475	3.20816	5.01743	3.55117	4.19388	4.50204	2.64647	5.01527	4.41788	5.24962	3.14819	3.1485	2.38956	3.3666	3.24315	5.13522	1.75952	4.029	4.21107	4.74552	5.55357	3.13693	2.8897	2.91221	3.07264	1.94561	4.23215	5.16893	3.69013	2.41235	3.31644	4.79445	2.63191	4.71776	5.00849	4.37871
FKBP10	2.80221	4.17874	2.5303	2.05657	2.96659	3.14216	4.44513	3.8126	2.96241	3.19179	3.28617	3.80864	3.01491	4.51842	2.6981	2.32904	4.73849	2.0889	2.10134	4.17712	3.54223	3.47759	2.28013	4.30786	3.75771	4.5705	3.85444	3.9136	2.86837	3.13478	3.62673	3.2656	3.38547	3.07899	3.84634	3.46641	3.13344	3.08335	4.07708	3.13932	3.48129	3.4196	4.84482	4.00101	1.69532	3.46399	3.46143	2.08667	1.9145
CAMKK1	4.40585	1.90129	5.61131	1.48872	1.71765	3.02943	2.81395	5.27698	4.99446	4.68432	5.4275	5.19913	5.3762	4.0076	4.96017	4.60265	4.1264	5.63102	4.65882	3.38109	4.84814	4.50787	4.69876	3.54452	2.92812	3.14519	5.28431	4.21497	4.71198	3.77558	5.08947	5.05902	5.18941	5.58123	4.23092	5.51467	2.27798	4.96075	3.5538	4.80243	5.09041	5.71733	3.01597	4.33098	4.70507	0.974527	4.86363	4.53572	5.65019
C1QTNF4	4.09019	2.35578	4.06849	1.51264	1.2005	3.87328	4.90407	6.09721	6.28051	5.44082	5.9116	5.78285	4.89729	3.61956	4.8487	4.1465	4.86003	5.03534	3.1548	4.99478	5.05902	5.09557	4.35442	4.51158	2.39802	4.13411	4.57502	4.64593	3.92166	2.5386	4.38617	5.00638	4.33505	4.91637	4.36384	5.77395	1.92087	4.7349	3.95983	5.43746	4.58386	5.97535	3.74939	4.82368	4.33634	1.85717	4.38335	3.93539	3.78011
RRP9	2.71895	3.84228	2.92703	2.86359	2.98022	3.03642	2.96395	2.93669	3.0975	2.76173	2.97134	2.92555	2.71529	2.51011	2.57432	2.41221	2.6734	2.78888	2.84305	2.71066	2.4112	3.09291	2.66076	2.44266	2.80267	2.67986	2.85692	2.65358	2.54098	2.7847	2.45435	3.46433	2.65512	2.82316	2.59516	2.93727	2.44708	2.63398	2.49683	2.61259	2.56392	3.05571	3.02868	2.90719	2.80694	2.78679	2.60709	2.64924	2.42385
WSCD2	5.57526	0.643287	6.32081	0.950599	0.723276	2.02305	1.5689	3.30044	4.20555	3.1865	4.21457	4.19714	2.95962	1.9936	3.76223	5.67633	3.12672	3.70315	6.52459	2.15857	3.75564	3.46752	6.20157	2.24241	2.07009	1.60552	3.16486	1.89655	5.80792	0.399639	3.1152	3.72448	3.2571	4.32756	2.32262	4.12557	1.29355	3.00708	2.84752	3.37292	3.40994	4.18782	1.49944	2.6758	5.97165	0.449803	2.89576	5.89688	4.24836
BCL11A	0.335793	1.77649	1.21782	0.694433	1.72935	1.95296	3.76361	5.08378	4.31399	4.92837	4.93327	5.12262	4.93327	1.75553	4.83832	1.4927	3.88858	4.90612	0.91965	3.68859	4.86003	4.08177	0.777353	4.43273	3.75164	3.24741	4.18905	4.43478	1.29383	5.31926	5.0273	5.47828	4.42561	4.52358	4.59101	4.41034	2.19643	4.42583	5.83951	4.40783	4.07335	5.03074	3.73244	4.20576	0.156874	1.67841	5.06397	1.09802	5.02295
BPTFP1	3.11174	2.25601	3.58527	2.17302	2.19599	2.1697	0	2.69373	2.37687	0	2.15256	2.15406	1.77142	2.27592	0	3.91527	1.75462	2.48887	3.79852	0.379467	2.5776	2.19388	3.67906	2.31578	2.19851	1.97959	3.3076	2.43276	3.62739	0.442633	2.16792	1.30045	2.7813	2.37826	1.00848	2.4253	2.80648	3.74886	0	1.64789	2.40171	2.55326	1.78335	0	2.30277	0	2.20956	3.54882	3.31455
S100A6	6.91526	8.5455	6.30737	7.64266	8.01882	8.04578	7.36747	5.85718	6.19926	7.07832	6.48917	6.2717	6.52058	7.19507	7.78593	6.47601	7.20628	5.94805	6.61051	6.6827	6.30572	6.86997	6.92136	6.77952	7.51404	7.01068	6.81668	7.4251	7.15423	7.78878	7.35873	6.42863	7.02041	6.51459	7.29574	6.38457	7.81203	5.97042	6.51859	6.53249	6.75992	6.02663	7.7118	7.53818	7.37185	7.73939	6.82853	6.90027	5.82715
S100A3	0.110264	3.29781	0.0724409	0.738756	1.20903	2.13816	0.626991	0.0847297	0.19431	0.401166	0.190749	0.235635	0.249192	0.335364	1.36381	0.169818	0.634683	0	0.129504	0	0.172187	0.303397	0.17236	0.0658674	0.395397	0.19711	0.188022	1.16567	0.355324	0.658225	0.0947148	0.330853	0.254686	0.185056	2.30514	0.347965	0.525864	0.216189	0.260339	0.392799	0.274324	0.143797	1.34277	1.20621	0.327751	1.69891	0.156507	0.146717	0
FTH1P16	0	0.303397	0.35596	0.995091	1.12614	0.530947	0.693008	0.38245	0.479995	0.35945	0.383133	0.528155	0.437326	0.436326	0	0	0.486658	0.53102	0.142736	0.204714	0.2118	0.470185	0.17236	0.239092	0.555502	0.168289	1.04154	0.816328	0.384306	0.848528	0.479695	0.416594	0.54365	0.682795	0.457142	0	0.760599	0.467685	0.358677	0.798649	0.601671	0.276071	0.178683	0.151837	0.19176	0.897179	0.387285	0	0.703663
SDR39U1	6.13899	5.27624	5.93447	5.38289	5.26889	5.55445	5.78832	5.86278	5.06365	5.37043	5.58943	5.39422	5.32565	5.29315	4.8542	6.08406	5.72866	5.12524	5.8916	5.6192	5.31926	5.06581	5.87195	5.37043	5.40424	5.66794	5.44651	5.68966	5.831	5.48165	5.27034	5.67041	5.23066	5.25726	5.11146	5.40464	5.61967	5.29794	5.4539	5.31429	5.11113	5.29391	5.76246	5.43416	6.41854	5.71029	5.35142	5.92468	4.89643
DLGAP5	0	0.00766526	0	0.178366	0.231443	0.00913578	0	0	0.00965049	0.0398192	0.0256303	0.0119714	0	0	0.205745	0	0	0.0152027	0	0	0	0.0120015	0	0	0.0352136	0	0	0	0	0	0	0.0594241	0	0	0	0	0.0463303	0	0.0868735	0.265457	0	0	0.0813561	0.0890033	0	0.0929258	0.0355282	0	0.0272079
RCC1	1.87579	3.19702	1.43863	1.86692	3.27236	1.56753	2.03474	1.59026	1.54633	1.40788	1.9547	1.45059	1.42308	1.26586	2.65768	2.49596	1.1814	1.62719	1.91782	1.55417	1.69829	1.99157	2.13095	2.75166	1.24392	1.4561	1.7306	1.25498	1.48845	1.39554	2.05019	1.698	1.47799	1.43123	1.20187	1.43692	0.952325	1.23919	2.06326	1.52432	1.47408	1.59445	2.03608	1.6414	2.2002	3.74644	1.14724	2.54086	1.54179
ODF2L	3.71355	3.06054	3.40202	3.61516	2.98487	3.68297	2.5761	3.32283	3.66511	2.89876	2.67594	2.83448	3.55826	3.37939	2.79152	3.39982	3.32716	3.81435	3.72966	3.18346	3.27024	3.04941	3.60687	2.77627	3.62837	4.07374	2.94502	3.20542	3.26546	2.81574	2.83239	3.10361	3.67839	3.55641	2.52722	3.54832	5.34602	3.39355	2.45407	3.65025	3.52034	3.22923	2.7669	3.33365	3.93896	3.32438	3.70871	3.37386	4.1417
PDIA4	2.84812	5.70016	2.71544	4.17411	5.64156	3.57377	4.15569	3.0956	2.72603	3.10649	2.86736	2.84201	2.40658	2.96498	3.33486	3.90587	2.91189	2.40957	2.81988	3.34455	2.82683	5.08628	2.8004	4.75194	2.85379	3.68352	2.3344	2.97816	2.83934	3.24408	2.77451	3.40945	2.82005	2.71573	4.04327	2.62759	3.46351	2.67267	3.31037	3.13932	2.67915	2.72806	4.00987	3.28108	2.84652	6.0226	2.48261	2.87977	2.28101
PPFIA3	5.51167	2.83254	5.62152	2.23189	3.02701	4.78021	3.9136	4.44288	3.99838	4.11116	4.50905	4.55819	5.46309	4.79631	5.08662	5.71535	4.57167	5.40069	5.22236	4.4325	4.17794	3.81648	5.37857	4.07589	2.92644	3.85535	5.2453	3.87092	5.18523	4.92064	5.44326	5.60009	5.66357	5.05528	5.37778	4.13989	2.28207	5.15795	6.12104	4.0191	5.10138	4.40174	3.78705	4.05738	6.12892	3.73314	5.26379	5.51681	5.33215
GAD1	2.68817	2.71453	3.6358	0.960536	2.18842	3.92185	2.35035	5.42175	5.88112	5.00911	5.55445	4.90756	4.57861	4.51632	3.25901	4.21602	4.21107	5.5844	3.27819	4.01853	5.36268	4.68306	3.69255	4.96669	4.35595	3.54767	3.21703	4.4143	3.72186	2.09136	4.4183	3.79023	6.02	4.29739	4.43031	5.32603	3.38423	4.39276	2.753	5.40305	6.62271	5.46053	3.85207	4.36926	1.64096	2.20703	6.04256	3.53746	5.60239
EGFL8	5.00146	3.18997	4.33936	2.80587	3.73019	4.1413	3.96432	3.37844	3.01597	2.57147	3.78431	3.9675	3.18681	3.74262	4.78546	4.75144	3.9957	2.24807	4.77175	4.34986	4.02389	3.4808	4.72919	3.87111	3.36769	4.26403	3.69394	3.48935	4.15692	4.23258	3.37763	3.5538	3.2903	2.40449	2.94711	3.34596	4.05543	3.30944	4.07432	3.72466	3.31705	3.2522	3.85571	2.76513	5.49277	4.75771	3.14865	4.52542	2.77835
CBWD3	3.12871	4.1102	4.07061	3.28092	3.91396	3.65008	3.2071	3.1455	4.16172	3.96079	3.93707	3.28213	3.3718	2.98398	3.47437	3.67665	3.03212	3.8673	4.10436	2.53725	3.87473	3.6852	3.8458	3.50321	3.70922	3.29046	3.37261	3.29612	3.8242	3.29138	3.00079	3.46608	3.59207	3.94004	2.86837	3.57709	3.43794	3.23855	3.28801	3.55676	3.94041	4.36728	3.06581	3.25512	3.40536	3.01329	3.37277	3.63123	3.56305
DNLZ	2.86359	3.56353	2.83963	3.04389	3.37164	3.26174	3.92095	3.1476	3.00831	3.7738	3.77061	3.4482	3.41086	3.26252	3.67786	3.03373	3.10047	3.16796	3.07761	3.65315	2.74766	2.82671	2.95481	4.17635	2.4371	3.17892	3.45536	3.422	2.809	2.88409	3.33768	3.74746	3.60869	2.92199	3.51322	3.1623	2.28699	3.06159	3.90587	4.1854	3.2071	3.24945	3.61401	4.41765	3.43475	3.60464	3.24193	2.65198	2.71716
FCGBP	0.349884	2.0297	0.0850022	1.53198	4.42272	0.293239	0.914705	0.599011	0.77438	1.01808	0.460853	0.303514	0.507028	1.65492	1.09057	0.30558	0.528923	0.184264	0.463153	0.300031	0.643996	1.56022	0.185722	1.89965	0.415031	1.06216	0.4773	1.35886	0.243247	1.20485	0.686526	0.983898	0.383953	0.43437	0.753525	0.716515	0.304264	0.282342	1.84575	0.304701	0.274324	0.569954	0.720632	3.59983	0.467113	0.281396	0.273288	0.146717	0.23013
SLC25A48	1.45926	2.96152	1.78698	2.21571	1.95155	3.58056	4.67489	3.83776	2.75344	4.48157	3.78687	4.01814	2.94636	4.37804	4.12518	1.54072	3.61837	2.39695	2.01923	5.00271	3.63293	2.97963	1.41245	4.90921	3.55989	4.6985	4.4422	3.99153	2.14164	3.45441	4.3267	4.04788	2.94606	4.13652	4.18418	3.57309	3.7708	3.30296	3.94153	2.8691	3.59259	3.31116	4.25168	4.56391	1.6227	3.93163	3.63326	1.36861	2.1311
PDZD4	7.33324	4.31609	7.82936	4.4516	4.56931	5.72454	5.06179	7.40274	7.40274	6.7489	7.36332	7.13575	7.16169	7.08539	6.98781	7.6741	6.59037	8.14299	7.89001	6.10136	6.51459	6.94626	7.57728	6.12536	5.18557	6.09451	7.21796	6.68803	7.82936	5.67285	7.52844	7.98535	7.60175	8.03257	7.63248	7.24194	5.28431	7.68496	7.01707	7.32449	8.13589	7.47657	5.42422	5.87602	7.4996	4.31843	7.47657	7.94663	7.6954
PTX3	0.841625	3.0179	1.62748	0.549307	0.159751	0.525678	0.930299	0.269016	0.799101	0.274997	0.304418	0.317525	0.53594	0.218224	0.145758	1.10741	0.3147	0.428641	0.926398	0.225102	0.252642	0.388401	1.13168	0.172151	0.72753	0.258953	0.339391	0.538575	0.883723	0.817485	0.449402	0.508646	0.630558	0.975644	0.555977	0.185056	0.479768	0.438773	0.530762	0.369	0.46296	0.276071	0.147702	0.330991	1.13681	1.21544	0.497498	1.20903	0.645854
BSCL2	7.46233	6.55679	7.29963	4.43208	5.56931	8.15736	7.22587	8.15736	7.76115	7.56242	7.60175	7.90887	8.12871	7.15059	7.70648	6.98149	7.92104	7.81783	7.17635	7.53818	7.78308	7.70648	7.34192	7.57226	6.99424	7.42078	7.36332	7.13945	7.26622	8.20771	7.79449	8.10782	7.77194	7.6741	6.82853	7.51404	6.6771	7.32237	7.82936	7.30805	7.30805	7.94663	7.6741	7.64784	7.43899	6.42039	7.6224	7.29963	7.87775
PCBP1-AS1	3.78518	4.2258	3.552	4.20495	3.75079	3.74746	4.0427	3.306	3.44548	3.55793	3.20033	3.42278	2.91679	3.80809	4.58173	4.04967	3.44435	2.59336	4.07981	3.88333	3.88714	3.63073	3.71598	4.10596	3.89948	3.70055	3.61622	3.39073	4.02676	3.53697	3.63545	3.40824	3.12978	3.30915	3.47152	3.57309	4.58677	3.26267	4.5104	3.43888	3.35276	3.39355	3.9838	3.44644	4.13253	4.98286	3.2986	3.93914	2.79712
DYNC1I1	4.40762	1.64526	5.08248	4.76616	4.13735	4.78944	2.83641	4.28477	4.98522	4.51444	4.77096	4.36056	5.57333	3.15542	4.45814	4.85363	2.90035	5.7348	5.39384	3.17428	4.45792	3.96374	4.70532	3.51551	3.12283	2.33755	4.45502	3.52965	5.16998	4.85253	4.49334	4.80539	5.19701	5.52106	4.199	4.78599	2.68225	4.93559	3.70783	4.5104	5.01066	4.75691	2.9235	3.88296	4.4074	2.70908	4.9064	5.43832	5.77769
PROCR	1.69692	2.72929	1.69942	1.79419	2.5402	1.9675	1.2467	0.830032	0.867967	1.89496	1.28439	0.867146	0.478823	1.24359	0.704813	0.7602	1.21813	0.428641	1.04194	2.10622	0.399574	1.25855	1.43302	1.01122	0.977892	2.27103	0.634683	1.49337	1.71966	1.65686	0.584741	1.28057	0.508806	0.691718	1.46295	0.845011	2.51696	0.616989	1.12995	1.55328	0.828204	0.882599	1.50914	1.25855	0.744816	2.28041	0.949584	1.06959	0.820408
HLA-H	2.69749	3.83666	2.63828	2.19913	1.16942	1.81046	0.995729	1.43192	0.818666	2.809	1.59109	1.06004	1.4971	1.98431	0.145758	2.11222	1.90861	1.08946	0.773529	1.45861	1.94221	0.919369	1.85058	1.03123	2.48933	2.91338	1.92356	2.13517	1.26166	1.45625	0.706406	1.54665	1.29507	1.54419	1.58009	1.54954	0.936846	1.00814	1.84575	1.93338	1.16329	1.15525	3.50143	1.08754	1.76412	2.03593	0.87427	2.8217	1.31647
SNX15	4.11766	3.71751	3.85337	3.81485	3.87254	3.16602	3.48855	3.65281	3.33754	3.72255	3.65042	3.60084	3.56134	3.42707	3.7946	4.03926	3.54273	3.66256	3.96655	3.52051	3.67941	3.88093	4.00268	3.66072	3.32548	3.23387	3.67923	3.82744	4.11626	3.32253	3.76098	3.56877	3.56827	3.32283	3.16917	3.46641	2.7441	3.43969	3.70783	3.49498	3.56585	3.64058	3.47183	3.76709	4.17209	3.68127	3.61804	4.09906	3.30681
ITPR1	2.43369	2.16226	5.45222	1.80575	2.19987	1.90908	2.58073	4.48758	4.91181	4.40783	4.73411	4.5135	4.86798	2.0649	4.43478	5.85151	2.97403	5.55445	5.03043	3.23431	5.20404	4.28958	3.44484	3.62093	2.52524	2.8756	4.55358	3.56911	5.91812	2.25136	4.89161	4.01333	5.12196	3.04374	4.67588	4.92866	2.84503	4.74187	3.5657	4.78337	5.08823	5.24132	3.10991	3.93558	1.69872	2.19403	4.76323	4.17494	6.04774
CD248	1.12995	1.62748	1.08097	0.610627	0.737796	1.81046	1.71866	1.46904	0.867967	0.763718	1.25456	2.16402	0.764199	0.792426	0.401956	0.627864	2.49668	0.879845	0.576949	1.43534	1.26178	0.943859	0.990419	0.891867	0.903957	1.35719	1.57015	1.34377	1.67377	1.5783	0.664811	0.797493	0.669703	0.857552	1.71366	0.736764	0.513509	1.02757	1.67641	1.44383	1.27419	1.19863	1.2777	1.0599	0.829221	1.15484	0.750165	0.72753	0.655622
SNX7	1.05843	2.44778	0.631527	2.58935	2.90275	2.69866	2.9293	1.54224	2.44041	2.79062	2.20229	1.59181	2.08029	2.352	2.31442	0.91687	2.46269	2.19585	0.881748	2.19142	2.78797	2.39977	0.69265	2.75538	3.28153	2.66383	2.52084	2.73418	0.895433	3.00802	2.48696	2.05657	2.46464	2.29278	2.11159	1.70137	3.31131	1.9345	2.39403	2.18485	2.06224	1.58568	2.73386	2.96004	0.744816	2.90423	2.42662	0.646413	2.39561
SLC35F6	2.30943	3.74957	2.43142	3.06009	3.14066	2.84409	3.11202	2.72438	2.61896	2.74128	2.4874	2.65046	2.75538	2.65198	3.00437	2.51548	2.96985	2.81855	2.52661	2.91158	2.37191	2.82849	2.18503	2.60307	2.70101	2.57732	2.59144	2.55219	2.43412	2.80991	2.68283	2.92378	2.57208	2.71895	2.99338	2.68329	2.14378	2.75506	2.54938	2.48917	2.61491	2.75464	3.03093	2.78512	2.26969	3.34688	2.54982	2.2268	2.72322
FIBIN	1.86154	3.03002	1.85452	1.88355	1.47179	1.72919	3.60851	2.69628	3.00136	3.55658	2.62247	2.99007	2.17906	3.80809	1.49775	1.33709	3.76936	1.73677	1.19848	3.27666	2.66178	2.94382	1.59429	2.33137	3.87674	3.28738	2.48158	3.45029	1.81201	2.69656	2.4057	2.44382	2.2584	3.06296	2.3962	2.41297	3.21416	1.99926	2.4807	3.04607	2.84335	2.71867	3.3786	4.00479	1.13681	1.96403	2.6647	1.41959	1.56327
RAP1GAP	5.96788	3.42469	5.89979	2.8827	2.95718	5.06086	4.89445	7.59197	8.08662	5.95923	7.16916	7.79449	6.09858	5.36386	5.58897	5.62437	7.39616	6.55474	5.63291	6.41471	7.29128	7.60175	5.94427	5.61035	5.8708	6.17453	5.92709	6.34957	6.10418	5.11375	6.28299	5.56887	6.40749	5.74627	5.01191	7.85324	4.68331	6.06539	5.51724	7.38511	5.92649	7.58688	5.83158	6.02802	5.90094	3.44579	6.02663	5.49571	6.41756
RPL23AP42	7.75012	8.07316	7.48572	7.97856	8.32443	8.09354	8.21465	7.70648	7.99189	8.36178	8.01201	7.59197	7.00092	8.18616	8.91747	7.37632	7.84745	6.66465	7.83515	7.97856	7.99189	8.17176	7.54307	8.03914	8.56155	8.03585	7.89001	8.45291	7.91502	7.83515	7.56739	7.75552	7.10297	7.00413	7.97251	7.55761	8.23667	7.82365	8.37695	8.39212	7.51404	7.95956	8.04578	7.78878	7.38069	8.34692	7.51882	7.70077	6.8821
FBP1	0.218292	2.03872	0.367704	2.20718	2.37396	0.813579	1.32863	0.321405	0.518963	1.19953	0.510662	0.395888	0.406533	1.00887	0.338022	0.0648845	1.6826	0.4531	0.198117	0.498258	0.577212	0.609386	0.17236	0.547865	1.17793	0.999608	0.522437	1.31676	0.275956	0.431109	0.488449	0.426398	0.57831	1.08767	0.612077	0.365991	1.45101	0.477383	0.661492	0.966223	0.435342	0.297152	1.03309	1.12937	0.087083	0.69265	0.347965	0.256387	0.330695
WASH9P	5.17298	4.09746	4.63729	3.77167	4.25525	4.06772	4.29486	3.73762	2.84752	3.61956	4.29106	3.9488	4.03115	3.63679	3.47119	4.70482	4.46716	3.95887	4.39165	4.06983	3.51534	3.87201	4.3019	3.92494	4.00874	3.89138	4.4325	4.43678	4.76985	3.89082	4.24752	3.91932	4.05045	3.08077	3.49658	4.00007	4.03057	4.24836	5.24132	2.93919	4.06616	3.74057	3.81278	4.00101	4.99059	4.4577	3.88518	4.48919	3.13131
AGAP4	5.21422	2.69373	4.53108	3.27295	3.19838	2.41843	2.67594	3.3344	3.4837	1.97109	3.33847	3.35983	3.55264	3.40694	3.83488	4.59489	3.50533	2.80618	4.96194	2.71066	3.49212	3.69647	4.81581	3.03555	3.56387	3.64142	3.73555	3.50143	4.3853	3.48514	3.06853	2.74023	3.78795	3.32022	2.42647	3.66714	3.3566	3.94209	2.66269	3.2508	3.60817	3.71716	3.30727	2.94606	5.054	3.23358	3.62471	4.38003	3.56151
NEFL	2.53253	1.86856	3.36248	3.91784	3.04326	6.65463	2.80026	4.98851	5.92589	5.09234	5.99451	5.49445	8.20771	5.07183	6.82561	3.94973	3.58476	8.72909	3.6211	3.16202	5.56518	4.78098	2.89649	4.42538	4.23008	2.53102	6.72609	4.25899	3.47888	6.94316	6.26524	6.0226	7.22192	6.63954	6.5485	5.84467	2.45631	7.25387	5.66893	5.62624	6.92136	5.89979	2.62924	3.94096	1.60366	3.01552	6.75182	3.40266	8.24439
FAM156A	4.18621	3.3127	4.31059	3.17234	2.81766	3.40094	2.4911	2.93552	3.2163	2.44576	3.07971	2.65913	2.99052	3.19777	3.44981	4.94778	3.43525	3.30123	4.5755	2.96166	2.97889	2.87679	5.06581	3.13463	3.83179	2.80012	3.55364	3.08899	4.15692	2.99531	2.76068	2.33107	3.77904	3.44676	3.21462	4.02368	3.01655	3.57191	2.50983	3.37479	4.12997	3.50968	3.16352	3.09231	4.05778	2.18785	3.97012	4.82153	3.66122
TMSB4XP1	0	0	0	0	3.51145	2.79316	0	0	1.6956	3.75079	0	3.05096	0	0	0	0	0	2.9109	0	0	0	0	0	0	0	0	0	0	0	5.18177	0	0	0	0	0	0	0	2.93845	0	0	0	0	0	0	0	0	0	0	0
ANO6	1.49458	3.45329	1.0031	2.13873	2.28458	2.21666	2.5761	1.71012	1.52355	2.18973	1.51172	1.78982	1.39787	2.14303	1.50755	0.941174	2.05907	1.07272	0.69265	2.43854	1.78469	2.81451	0.833582	2.73504	2.21291	2.51533	1.40409	2.32177	1.04362	1.96087	1.7388	1.35418	1.30028	1.61537	2.83817	1.888	2.24241	1.07725	2.02683	1.79706	1.43815	1.64757	3.00529	2.78797	0.875145	2.88764	1.5164	0.842209	1.29968
TMSB15A	0.2371	0.578665	0.425465	0.746123	0.560216	0.91823	0.791677	0.204259	0.710995	0.369904	0.424357	0.548279	0.437326	0.739216	0	1.16615	0.497034	0.35018	0.613159	0.283916	0.635868	0.116246	1.06696	0.239092	0.589108	0.668098	0.275701	0.491389	0.454553	1.91825	0.379722	0.205452	0.234552	0.553415	1.04388	0.215508	0.374283	0.170596	0.338669	0.0959476	0.471852	0.234433	0.668431	0.559021	1.33096	1.21544	0.750165	0.745509	0.276769
PRMT8	1.94802	1.09954	3.0167	0.0655043	0.0911828	1.1056	1.25871	4.34491	4.78599	3.65464	3.80063	4.16626	3.78987	1.57076	2.06382	2.82864	3.1158	4.38787	2.63961	2.57656	3.8517	3.73625	2.90838	2.33577	1.36114	2.09093	2.86193	3.09306	2.95555	0.606105	2.80253	2.82244	3.77451	2.33024	2.6647	4.0543	1.01207	3.55793	1.81232	4.05295	3.7731	4.20842	1.81171	2.80544	2.08252	0.0929258	3.51015	2.80663	4.04327
SUMO2P1	0	0.598523	0.860351	0	2.22396	0.930026	0	1.34738	0.893657	1.70867	0	0	0.854383	0.636928	0	0.878093	0	1.57376	1.74833	1.50045	0.97588	0	2.45922	0.814866	1.1827	0.812331	0	1.10815	1.04935	0	0	0.59506	0	0.968887	2.08	1.1438	0	0.570994	0	2.65016	0.923892	0.38975	0	0	1.70257	0	1.88542	1.56816	2.00659
HSPA5	4.33872	8.55355	4.28242	5.35142	6.89432	6.20308	6.22526	5.29131	5.7348	5.1306	5.44082	5.407	5.0338	4.89614	5.47587	5.97535	4.73233	4.87587	4.31059	5.69017	5.95305	7.15059	4.5034	6.93676	5.37818	5.32911	4.36144	5.02854	4.32099	4.57335	5.33751	4.93182	5.03473	5.3712	7.17274	5.14682	5.4292	4.49445	5.23424	5.53953	5.05055	5.17738	6.40023	5.25942	4.51513	7.32899	4.83503	4.68712	5.06086
MFSD4A	4.29719	1.10301	5.09201	2.42875	2.01745	2.82671	1.67455	2.30927	3.68824	2.84973	2.95438	2.22965	4.3894	3.32422	3.93294	4.64372	2.15569	5.39422	4.75296	2.02393	3.13344	2.82049	4.90067	2.05892	2.10238	1.73849	4.06983	2.36805	4.64471	3.25496	4.62164	4.30891	4.54604	5.44246	3.58424	2.78934	2.02215	4.28831	3.42294	2.85214	4.65438	2.82683	2.15038	2.1119	4.67343	1.69891	4.4074	4.78572	5.50388
SKP1	8.21465	7.99189	8.60171	8.50631	7.84745	8.34692	8.09354	7.80638	8.5455	8.19351	8.24439	7.77753	8.6179	8.21465	8.24439	8.56155	8.19351	8.96408	8.36941	8.16805	8.62572	7.67954	8.72006	7.99189	8.56946	8.05941	8.53786	8.15016	8.76616	7.79449	8.26626	7.70077	8.66804	8.80464	8.0526	8.14299	8.68478	8.71126	7.29128	8.57745	8.82443	7.99189	8.20047	8.46043	8.00538	7.66362	8.52232	8.65082	9.41377
DPY19L1	2.90051	3.20048	2.31652	4.68636	4.09848	2.67001	2.60307	1.84665	1.44635	2.50047	1.52135	2.28326	3.54206	2.65754	1.94119	3.27573	2.48829	3.68369	2.54419	2.56571	1.7388	2.5907	3.26204	2.82258	3.2346	2.69584	2.3885	2.27943	2.59364	2.87204	3.21265	2.05657	3.39294	1.74735	3.29168	1.89811	3.27682	2.63131	2.52395	2.14504	3.1307	2.00505	2.9088	3.22815	2.82492	3.01329	3.27953	2.85153	3.44563
HHATL	3.12871	4.91382	3.86639	7.84745	7.49475	6.01609	7.06088	6.28937	4.38312	5.66167	6.45708	6.7853	5.27734	6.46834	6.50276	3.87784	6.69053	4.64093	5.85269	6.73462	5.91753	5.46736	3.86639	7.32899	5.29315	7.01376	6.56495	6.16568	3.95201	7.29963	5.58078	6.77542	5.04369	5.25367	4.57478	6.25875	6.37394	7.77194	5.86225	6.2075	5.58989	6.42039	6.80531	6.3583	2.47174	6.49307	5.6559	3.86532	4.18359
PTPRZ1	4.67009	6.00211	4.42319	4.86525	4.78176	4.99658	6.03796	5.82715	5.66746	5.69966	5.28431	5.7494	4.64274	6.87894	3.18891	3.65464	6.45519	3.69715	3.89911	6.29911	5.68222	6.16276	3.72517	5.62246	7.24982	6.63	4.98197	6.22447	4.23984	5.20579	5.56887	5.21745	4.67009	6.24769	5.41478	5.28985	6.61051	5.16514	6.3653	5.57068	5.9021	5.35842	6.7288	6.43139	3.14595	3.85571	5.58715	3.91766	4.49609
C21orf62	0.0251383	1.7737	0.12653	0.218383	0.475444	0.676223	0.261926	0.0373956	0.0867468	1.34782	0.156542	0.0202176	0.109975	0.82475	0.872785	0.102931	0.141561	0.0421435	0.142736	0.128878	0.18298	0.116246	0.0648381	0.832884	0.290978	0.872124	0.235635	0.115418	0.111798	0.293467	0.424452	0.39466	0.288168	0.43437	0.214304	0.215508	1.02568	0.0971697	0.102312	0.512173	0.294361	0.0830701	0.264814	0.281396	0.0563248	0.608157	0.156507	0.203548	0.0272079
BEGAIN	5.3677	2.03237	6.15123	0.6216	2.05381	3.36883	3.49435	4.25002	4.15329	3.44612	4.14009	3.9853	4.13814	4.32865	3.91951	5.63102	4.49037	4.60941	4.8739	3.83268	3.44017	3.91199	5.29461	3.23188	3.44148	3.39624	4.33786	3.26174	5.19913	3.18151	5.08885	4.94021	4.57121	4.7284	4.48018	3.50258	2.29698	4.27548	4.87418	3.6929	4.99263	3.91509	3.19867	3.14188	5.53953	2.00242	4.64471	4.95782	4.51398
EIF4A1	5.86058	8.38439	7.06088	6.74331	7.09947	7.32026	6.27968	6.1282	6.51661	5.96294	6.16127	6.34957	5.914	6.40385	6.21517	5.76723	6.44788	5.9842	6.04515	6.16055	6.57346	6.75992	5.95923	6.07776	6.66951	6.51859	6.22604	6.49104	5.95305	6.00091	5.76828	5.96166	5.99451	6.3487	6.87606	6.34277	6.89124	6.2493	5.79325	6.32582	6.08476	6.1282	6.76536	6.3531	5.53864	6.52258	5.77447	5.85381	6.27008
DOCK9	4.28872	4.66858	4.45878	5.97653	4.77383	4.38702	3.94622	4.38509	3.70297	3.61052	4.35617	4.63611	4.41788	4.87533	5.14387	4.7781	3.80367	4.34703	5.07151	4.88457	4.70482	4.1413	4.09435	5.20823	5.20613	4.6457	5.31203	4.28456	4.48089	4.77596	4.82124	4.35572	4.5827	4.69976	4.35549	4.979	4.78756	5.14682	4.94339	4.26648	4.50787	4.17693	5.26924	4.30934	4.32461	5.25654	4.51585	4.30661	4.78098
PI3	0.110264	0.692194	0.234849	0.1496	0.142281	0.21335	1.05872	0.144759	0.0588685	0.380875	0.168195	0.613227	0	0.0554256	0	0.751919	0.339476	0.075828	0	0.736975	0.241438	0	0	0.305191	0	0.19711	0.0931199	0.938907	0.186658	0.242112	0.149696	0.180026	0.297845	0.386321	0	0.135635	0.0776571	0.399964	1.21447	0	0.198686	0.203794	0.470111	0.126237	0.701464	0.149292	0	0	0.157969
DOC2A	5.70016	3.77506	5.9842	1.44474	2.6344	3.70038	2.27193	3.68127	3.43459	3.16289	4.05719	3.50596	6.07359	4.91006	5.42009	5.73688	3.22266	6.17009	5.56704	2.31729	3.12672	3.13693	5.9308	3.77628	2.11871	5.4539	5.89394	2.7496	5.5359	4.60022	5.93823	5.29683	6.03196	5.60009	4.92951	3.30385	3.42217	5.76775	4.66055	4.43097	5.77974	3.83286	2.47206	2.81097	6.12892	2.93255	5.91634	5.47828	5.96294
SOX2	3.56811	5.16687	3.28139	3.47169	3.91637	4.43478	5.7567	4.82659	5.01527	5.27472	4.52073	4.65882	3.92697	6.0598	4.90583	3.00034	5.93941	3.00107	2.47835	5.6753	5.26889	4.7416	2.76219	5.39584	6.36009	6.19553	4.74134	5.22477	3.48628	4.18297	5.12294	4.31953	4.2258	5.08248	3.82458	4.74446	6.3124	4.43365	4.86716	5.07862	5.04369	4.79792	5.75774	5.98815	2.63574	5.96419	4.77729	2.91205	3.03436
UNC13C	4.638	1.19064	4.19795	0.299765	1.93829	2.5334	1.71866	2.07633	2.4106	1.98141	2.98502	3.02105	3.71751	4.09868	3.2245	4.61548	1.48168	4.55124	4.57382	0.667139	2.89708	2.09064	5.04027	2.19276	2.65567	0.88094	3.30296	2.53947	4.52706	4.40478	4.20307	1.4927	4.13755	4.82153	4.74003	1.90847	1.6357	4.39496	2.38719	2.65483	4.62017	2.58521	1.46438	1.24409	4.23462	1.75537	4.78229	4.93327	4.7852
POLR2J3	5.63102	5.87885	5.04555	4.79659	3.93312	4.94719	4.48553	5.40943	5.7708	4.03773	4.58867	5.05431	4.37299	5.407	5.84299	5.1095	5.15862	5.01317	5.04618	5.70223	3.66968	4.23711	4.68331	5.56166	4.92438	6.13393	5.44569	4.71802	5.48082	4.62831	5.18385	5.56614	4.38787	4.18257	3.98098	5.05243	4.71476	5.83614	3.92512	4.4183	5.01559	5.3433	4.7416	4.43928	4.82449	3.72898	4.31738	5.3615	4.59637
LINC02381	0.429361	0.673746	0.198198	3.58159	4.05025	0.930026	0.448182	0.311285	0.496481	1.18919	0.98478	0.154938	0.496481	1.03811	0.459769	0.317968	0.22373	0.154964	0.253235	0.348776	0.599941	0.454463	0.352289	1.79812	0.514592	1.28384	0.686157	1.52723	0.421351	4.05758	0.656836	0.624774	0.600509	1.48473	0.858507	0.530347	0.64719	0.418774	0.811926	0.474345	0.373501	0.632721	0.762357	0.951889	0.138075	1.06887	0.208235	0.0951523	0.265385
H3P16	0.598811	0.453755	0	0.391248	0	0.337736	0	0	0.19431	0.560323	0.223127	0.440423	0	0.218224	0.506596	0	0.365554	0	0	0	0.408747	0	0	0	0	0	0	0.39581	0	0.675988	0.648018	0	0.393686	0.739442	0.445734	0.205124	1.24808	0	0.318201	0.362189	0	0.143797	0.384306	0.592196	0	0	0	0	0.276769
DMRTA2	0.164696	0.0325627	0.0255359	0.530437	0.585062	0.307571	0.0863623	0.0587626	0.00965049	0.0535972	0.355042	0.154938	0.0780202	0.0554256	0.360556	0.242981	0.0978577	0.058407	0.16597	0	0.104795	0.0298572	0.158489	0.0276673	0.153254	0.0188459	0.583953	0.0584416	0.098258	0	0.0947148	0.455378	0.123015	0.450914	0.0828103	0.0148774	0.0289046	0.409937	0.0868735	0.13123	0.0251893	0.0160407	0	0.0754705	0.327751	0.281396	0.0695348	0.203548	0.0678946
HERC2P3	4.13453	4.89361	4.71651	5.57895	4.89813	2.86448	3.306	5.71436	4.28096	2.94606	4.83206	4.95515	4.66933	6.32745	6.2075	6.75182	5.31354	3.54437	5.52448	5.81611	6.2717	5.47035	4.58913	8.13589	5.47954	5.407	6.70735	5.4054	5.55267	5.8963	7.4996	3.69918	5.61492	3.62023	4.62831	5.81939	3.79426	4.86003	6.69343	4.45433	4.09395	5.63195	7.89001	3.79992	4.10615	6.93355	3.84653	4.93267	5.04809
RPL37	8.43754	8.73819	7.90887	8.86508	9.21938	8.96408	9.07609	8.39212	8.6098	9.10292	8.90621	8.71126	7.84102	9.02478	8.97527	8.01201	8.56946	7.67682	8.12175	9.01252	8.79502	9.01252	7.95956	8.97527	8.83436	8.86508	8.65938	8.86508	8.21465	8.68478	8.6179	8.68478	8.10062	7.6224	8.77576	8.40742	8.65082	8.68478	9.10292	8.86508	8.41509	8.62572	8.73819	8.57745	8.39212	8.95237	8.36178	8.05941	7.40732
AFG3L1P	4.60099	3.75942	4.67367	3.34362	3.49145	3.22328	2.7058	3.68282	2.74293	2.28296	3.41852	3.4879	3.28228	3.47969	3.9206	4.44335	3.64025	2.90154	4.63971	3.1408	3.51534	3.17847	4.62957	3.34049	3.64515	3.71148	3.69394	3.33455	4.23236	3.66427	3.28862	3.16321	2.86016	2.94636	2.55143	3.59421	3.56006	3.78431	3.36564	3.13721	3.03344	3.3967	3.47696	2.53133	4.53968	3.71355	3.01898	4.4559	2.84158
TOGARAM2	3.10316	3.85372	2.37367	1.66401	1.18723	2.48557	3.51273	3.11038	3.03514	3.02657	2.47011	1.53753	2.02937	4.13134	2.7721	2.65155	3.66918	2.09916	2.38164	1.86366	2.46269	2.87441	2.27043	3.92494	2.342	5.67835	2.96288	2.55219	2.81097	2.09136	2.39788	3.14216	1.79058	3.12432	1.22304	1.86366	5.71436	1.54761	2.51844	3.88057	1.60082	2.96927	3.09706	2.79137	1.5456	1.98333	2.82405	2.68718	1.15137
DBNDD2	6.37394	6.44231	6.44409	9.59183	9.02478	8.48311	7.98535	7.56242	5.9351	7.67954	7.68496	7.53818	6.87606	7.57226	7.9336	6.44976	6.44605	6.04774	7.6954	8.11483	7.12463	7.17635	6.26849	7.48572	7.4251	7.32026	8.68478	7.00092	6.81098	8.50631	6.56703	8.12175	5.6291	6.53249	6.36097	8.05941	8.17176	8.80464	7.78878	7.78308	5.83556	6.92733	6.7489	8.00538	6.21517	8.52994	6.56289	6.1282	6.29911
ZNF638	6.82255	5.32304	5.98032	5.5359	5.6291	5.47501	5.85097	5.96294	5.37467	5.16444	5.8019	5.82661	5.70415	5.66167	6.08337	6.81668	6.19263	5.05558	6.84882	5.96663	6.33087	5.86387	6.60131	5.76618	6.34446	6.06398	5.94673	5.99386	6.18516	5.91048	6.11388	5.79485	5.8893	5.52364	5.06488	5.83335	6.76837	5.94182	6.18745	6.11967	5.28617	5.56751	5.96166	5.50432	7.31628	5.78942	5.72766	6.42409	5.62671
TOP2A	0.0251383	0.19808	0.198198	0.771531	0.778488	0.337736	0.158693	0.0463932	0.100215	0.21207	0.0918476	0.127323	0	0	1.86109	0	0.572398	0.0928263	0.0838948	0.829221	0.127845	0.33551	0.143765	0.111413	0.120975	0.124714	0.0200563	0.115418	0.098258	0.0688486	0.237208	0.139758	0	0.110949	0.659085	0	0.291098	0.121751	0	0.613608	0.014835	0.00950813	0.222535	0.0622632	0.295131	0.168195	0.241145	0.134201	0.053509
ANXA1	2.15348	7.21022	2.03071	4.26361	4.85363	5.52628	3.23687	1.79782	2.11652	5.39665	2.62625	2.87664	2.66426	5.39462	4.37455	1.93568	2.83537	2.35171	1.08061	3.53163	2.50517	2.74053	1.50383	5.71231	3.60016	6.34613	3.08868	3.21994	1.70671	4.23442	2.25513	4.17555	2.84274	1.96101	4.6786	2.53445	8.47549	2.25766	3.78342	5.52364	1.98233	2.42737	3.41421	3.55843	1.92929	5.63679	2.36159	1.48308	2.75492
HOTAIRM1	0.270665	1.04532	0.0981032	3.82065	3.7319	0.261404	0.448182	0.144759	0.4199	0.390891	0.578229	0.329525	0.249192	0.616634	0	0.269511	0.171387	0	0.576949	0.244757	0.335996	0.357003	0	0.394204	0.110483	0.620351	0.315419	2.57116	0.300313	3.00094	0.321605	0.853453	0.134093	0.42515	0.39134	0	0.829765	0	0.798649	0.178931	0.0532943	0.0830701	0.384306	0.422919	0.409126	0.130307	0.117183	0.203548	0.170129
SLC8A2	5.62437	1.01637	6.44231	1.90453	1.32179	3.1623	1.47925	3.47007	4.32206	2.6939	4.00159	3.20861	4.39496	3.13283	4.11886	5.8963	3.02943	5.54956	6.28459	2.22934	2.70534	3.19544	6.28937	2.65031	1.58093	1.93351	4.13989	2.12677	6.10696	1.47584	4.38465	4.79104	4.32353	5.78504	3.2346	3.053	0.679832	4.44693	2.86629	2.8358	4.92064	3.95551	1.61036	2.31471	5.81993	1.04987	4.08826	6.29417	4.72814
HAPLN2	4.40962	4.08826	4.98464	9.43383	8.04578	7.63764	5.2994	6.10136	4.02655	5.15525	5.97042	5.84183	5.59542	6.65974	6.76263	4.50973	4.30598	3.17654	6.07359	5.73791	5.9033	5.18976	4.60508	5.52194	5.6578	5.24565	6.89124	6.02938	5.82329	7.17635	4.56883	6.21517	3.56404	5.21211	3.84173	7.15423	7.40732	6.99766	5.78184	5.27911	3.2841	5.66843	6.42221	5.73688	5.10657	6.10559	4.15976	4.71272	3.66444
LTF	0.702254	1.11876	0.450001	1.5223	0.572687	0.485881	0.626991	0.132772	0.366948	0.579455	0.281985	1.57667	0.416249	1.36191	1.66355	0.563781	0.377973	0.0928263	0.368217	0.884524	0.28399	0.280733	0.0906044	1.79812	0.38542	0.574442	0.322716	0.849468	0.0603117	1.23964	0.127323	0.789561	0.0758384	0.124817	0.369074	0.365991	1.09739	0.145073	0.358677	0.498049	0.314193	0.193282	0.470111	0.585062	0.467113	0.897179	0.295653	0.400169	0.382629
RPPH1	4.97327	3.14381	3.97968	2.17078	3.39778	2.11605	4.28117	2.04617	3.57508	2.66383	1.69375	3.06699	3.27359	2.50212	5.09942	3.36486	3.58041	1.46194	2.2313	2.70708	2.54523	7.84102	2.73907	5.92649	1.2235	4.47764	2.93949	3.17352	3.68418	5.89104	1.65796	2.18705	4.00987	2.04656	3.09156	3.85552	0.411984	2.24761	4.41365	2.11666	4.05082	3.81327	2.85017	2.91784	4.01314	6.27645	4.39977	4.11965	2.67811
SDC3	4.03076	4.58913	4.1465	4.00555	4.49196	5.49699	6.00399	5.45597	6.34193	5.35764	5.13522	5.42666	4.67983	6.08757	4.47193	3.51208	7.05753	5.05023	3.05811	6.20001	5.28503	6.57775	3.70474	5.27034	6.19553	6.00978	4.62933	6.00978	4.31992	5.39114	5.37542	4.92205	4.93009	5.69207	5.25071	5.19842	5.26012	5.38012	5.91812	5.61035	5.57154	5.56431	6.3343	6.27008	3.11022	4.22458	5.1121	3.37081	4.90349
SLC25A27	5.62814	3.22281	5.75774	4.57359	4.01314	4.24836	4.1224	5.1306	4.44085	4.39934	4.4724	5.41519	4.6412	4.52473	4.37651	5.33062	4.29128	4.70355	5.22236	4.5273	5.45805	4.37542	5.75303	4.90009	5.37818	4.7654	4.70381	4.39253	5.86225	4.46898	4.98821	3.91619	5.0381	4.12598	3.91217	5.49277	5.56339	4.92234	4.89981	4.68483	4.70919	4.77067	4.55054	3.61182	6.06539	3.97559	4.62017	5.60563	5.44166
RPL13P12	2.30161	4.73127	1.98822	2.18151	2.68495	5.05368	5.71837	4.98228	4.92351	3.16424	2.04853	5.79217	2.23245	1.76126	4.93933	1.78425	1.83276	0.879845	2.21262	1.36948	5.25797	1.80575	5.85604	2.00418	2.45421	2.0337	4.66254	3.83322	2.00833	2.75344	1.49382	4.93297	1.30463	1.41183	2.18719	1.43256	4.57598	1.66819	3.11022	3.38917	1.41063	1.51205	2.16013	1.6841	1.64911	2.71951	1.86826	1.53214	4.02446
NCAPH	0.52914	0.282238	0.459439	0.479768	0.761152	0.585936	0.517696	0.132772	0.100215	0.158304	0.13239	0.362288	0.249192	0.310714	0	0.228136	0.157052	0.213595	0.389931	0.546512	0.172187	0.19341	0.669433	0.213814	0.237436	0.168289	0.245533	0.429763	0.311533	0.293467	0.149696	0.139758	0.346383	0.195569	0.711101	0.185056	0.344103	0.121751	0.297845	0.347338	0.125086	0.203794	0.432978	0.262438	0.574655	0.781711	0.156507	0.327864	0.382629
LINC00632	4.70305	3.10528	4.26464	2.989	1.79157	3.45489	2.60307	2.91665	3.59005	1.93211	2.52508	3.15236	3.51502	2.96273	5.54644	6.1455	3.22266	3.91144	4.6628	2.74203	2.44736	2.92601	4.75296	3.30445	2.65184	3.00422	3.78081	1.96853	3.39104	4.88764	3.59259	3.51534	4.17573	4.16449	2.78413	3.31838	2.17302	3.7189	2.43616	2.74485	3.68044	3.48903	2.57178	2.14164	5.12457	4.33527	3.66493	4.83292	3.52641
CCDC92	5.20509	5.55178	5.08823	5.336	5.55539	5.61311	5.01433	5.83784	5.58257	5.54822	5.70172	5.79701	6.5096	6.0386	5.53996	5.44246	5.62624	6.36357	4.88707	5.29794	5.37312	5.60102	5.36228	5.67633	4.82906	5.34759	5.85604	5.29278	5.01375	6.40023	6.45519	6.55884	6.62515	6.06539	5.43458	5.65879	4.44875	6.1028	6.62515	5.57199	6.21053	5.69916	5.08916	5.14018	5.22999	5.17637	6.20001	5.02233	5.85097
EMP1	0.960261	6.55055	1.13111	3.1623	3.50596	6.37567	3.51871	1.06738	2.52186	3.08943	1.89465	3.61367	1.85783	3.76744	2.96454	1.70978	2.98961	0.587094	1.36667	3.32563	2.86822	4.15488	0.582097	3.48175	1.95548	3.35182	2.5786	3.05705	1.77142	3.9546	1.79495	2.22325	1.72193	2.40658	5.29461	2.37013	4.27825	1.43078	3.05645	2.68612	2.59978	2.27259	3.81664	2.41329	1.16298	5.21568	0.934052	0.829221	0.854018
NEURL1	4.82395	1.5169	4.98257	0.905102	1.93027	3.5116	3.22023	4.72295	5.28728	4.1081	4.51513	4.30084	4.58845	3.88093	4.58702	5.51423	4.51374	5.1977	4.85833	3.94434	4.10886	4.91266	4.7362	3.80314	3.08557	3.57793	4.53825	3.71012	5.20334	3.60617	4.97568	4.94839	4.98404	4.69801	4.24836	4.44243	1.63253	5.03686	4.967	4.59054	5.22757	5.05528	3.11278	3.54338	5.37935	1.7497	4.86088	5.08501	5.09717
RPH3A	5.80792	3.09125	4.87195	1.76724	3.09079	3.96246	3.48855	5.14453	4.17027	4.27043	5.17497	2.65424	6.40929	3.43492	4.62707	5.12824	3.86261	6.98469	5.58807	3.68352	4.59054	4.0908	5.37741	4.51398	3.42964	3.87111	5.19153	4.78229	5.52543	1.91825	4.65043	3.6929	5.41275	4.25984	5.63291	3.31674	2.14378	6.46261	4.53458	4.95544	5.8963	4.98404	3.76691	4.29189	4.7873	2.72897	5.7494	6.42585	6.95284
PLA2G4C	4.98464	4.95306	4.88091	5.13887	5.12132	5.47828	4.89079	5.61586	4.39891	4.35114	4.98197	4.75296	4.64795	4.1264	5.07862	4.57405	5.53637	4.14048	5.62958	4.5985	4.52706	4.91835	4.99658	4.94311	5.35722	4.33505	4.83292	4.99233	4.96761	5.27877	3.93725	5.66452	4.4183	4.88145	3.86658	4.82796	4.92551	5.27069	4.44783	4.68132	4.3064	4.59899	4.37936	4.74473	4.93732	6.34784	4.43435	5.00849	4.02919
PLA2G4A	0.714014	1.39524	0.367704	1.99375	1.99079	0.820531	0.209938	0.257561	0.288504	1.17337	0.510662	0.288614	1.07243	1.29541	0.738756	0.344581	0.276438	1.44308	0.473862	0.779585	0.613403	0.677968	0.317645	1.28574	0.763846	2.02381	0.988821	1.16567	0.243247	1.10087	0.879703	0.613794	0.774135	0.329682	0.693567	0.556736	1.36133	0.751774	0.544629	0.95163	0.792306	0.493103	0.898421	1.16377	0.550146	1.22532	0.597221	0.304506	1.26205
ALYREF	3.70457	5.70319	4.30471	4.42098	4.57429	4.46396	4.36618	3.876	3.96655	4.29486	3.861	3.73506	3.95405	3.73053	3.51888	4.13214	3.62232	3.71183	3.76328	3.7987	3.09349	4.02484	3.90587	3.82065	3.87563	3.69013	3.80044	4.16153	3.80738	3.69427	3.22707	4.21005	3.851	3.76761	4.07749	3.72831	4.15447	3.77025	3.42886	3.99057	4.00288	3.74507	4.07923	3.94302	3.52331	4.71726	3.7371	4.12578	3.18208
SLC6A15	3.13239	2.06562	3.4474	1.44474	1.34815	3.2673	1.45378	2.42934	2.94217	2.59233	2.492	2.10341	3.33102	2.08412	1.94119	2.89842	1.57169	3.79005	3.32253	3.00151	3.15793	2.09356	3.22055	2.49141	1.95548	1.25264	2.53622	1.70721	3.36422	3.22236	3.33334	2.53253	3.68842	3.34596	2.51187	2.68568	2.17302	2.62909	1.83048	2.39858	3.516	2.43382	1.64556	2.56938	3.0059	4.03405	3.38423	3.16501	3.50011
PMS2P6	2.69228	2.40335	2.73519	3.34902	2.52676	2.84216	3.20001	2.3974	3.0059	2.97313	3.02766	2.74293	3.14006	3.07553	3.05781	2.4597	2.84797	3.10361	2.73687	2.39446	2.33337	1.90233	2.84067	1.33539	3.30476	2.39915	2.39561	2.01256	3.00378	2.32844	1.7762	2.93996	2.83046	2.96257	1.91923	2.82125	2.69005	3.23329	2.81081	2.85214	2.83879	2.50712	2.62924	2.45007	2.1289	2.75873	2.73922	2.70796	2.95244
NAPSB	0.621323	1.16756	0.663991	5.24926	5.88586	1.23147	0.562995	1.01795	0.581446	3.25761	1.89465	0.676463	1.8311	2.63905	0.293467	1.05789	0	0.498319	1.35736	0.696967	0.829482	2.0289	0.818193	2.11483	0.439386	2.64761	0.876731	3.08349	0.90777	2.79639	0.843852	2.74381	1.43365	0.754683	2.26361	2.26361	1.60604	1.00814	2.44793	0.0959476	0.435342	1.87353	2.02381	2.04123	1.31572	0.83094	0.597221	0.829221	0.145073
SULT1A3	5.55222	3.27128	3.77558	2.76767	4.42184	3.29336	3.80617	3.98285	3.20333	1.93211	3.85535	3.77575	4.21374	3.91069	3.42756	5.16207	4.08652	3.4182	5.66549	3.41436	4.56177	3.85027	4.59077	4.80243	3.86225	3.95124	3.7939	3.61685	4.52144	4.44693	4.03115	4.10049	4.58531	2.56968	3.31364	3.73831	3.96003	4.28831	4.94749	3.32673	3.3472	3.78756	3.95143	3.47389	5.93326	4.66203	4.07061	5.05211	3.62232
MICAL3	4.83641	3.62179	5.2828	4.19408	3.83106	3.64769	2.70132	4.04385	3.552	2.58298	3.20347	3.46384	3.35738	3.95795	4.09515	5.43458	3.269	3.42325	5.37703	3.76953	2.68225	3.89629	5.55178	3.64936	2.64953	3.89873	4.0044	2.02937	5.44735	3.50789	3.34301	3.05826	3.21432	3.66072	2.65424	3.8316	3.40234	4.08236	2.57354	3.00437	3.89535	3.94973	3.05168	2.95303	4.77465	3.31469	3.49994	5.47912	3.58493
FOXJ1	0.2371	4.16229	0.221411	0.738756	0.926082	0.930026	2.78398	1.32179	0.984918	3.9675	1.07666	0.408329	0.459108	3.49161	1.97738	1.03779	1.60589	0.108492	0.0719894	1.6506	0.82475	0.912624	0.305367	3.90955	2.27434	5.03318	0.981015	0.705872	0.174547	1.21131	1.3344	3.44403	0.884157	0.866486	1.16553	0.435342	5.46822	0.458126	1.18989	3.73727	1.14679	1.41802	1.23029	1.93568	0.245074	2.99469	1.355	0.0816083	0.254284
GTF2IP4	5.62294	5.26012	5.56032	6.16718	6.23528	5.81558	6.41286	5.55178	5.55	5.96166	5.70519	5.91104	5.55178	6.07359	5.48082	5.53684	5.80355	5.20195	5.89273	6.17453	6.07219	5.76461	5.43746	6.11678	6.18214	6.31075	5.88471	6.09721	5.59914	6.20903	6.01609	4.9631	5.37236	5.46909	5.92709	5.89509	6.72308	5.59451	6.3343	6.46261	5.81123	5.47035	6.16276	6.17906	4.95544	6.18059	6.12965	5.73378	6.49502
APOBEC3C	0.609859	1.3595	0.209697	1.8861	2.78633	0.5526	1.31514	1.00444	0.671304	1.68146	0.619623	0.825085	0.545921	1.45194	0.662179	0.367704	0.847635	0.363621	0.265385	0.998342	0.871367	0.726688	0.43864	1.11259	0.810315	1.70737	0.506504	0.920519	0.491169	1.18303	0.615663	1.04301	0.479551	0.642993	0.762357	0.614587	1.32026	0.487275	1.48456	1.13409	0.704181	0.632721	1.37724	1.5497	0.619965	0.39951	0.798649	0.242668	0.417113
ALDH1B1	0.960261	2.04348	0.784385	1.45087	1.87306	1.67936	1.885	1.32675	0.867967	1.58537	1.06058	0.987164	1.91484	1.26001	1.44249	1.41168	1.45044	2.21029	1.04623	1.39239	0.792426	1.45875	1.08412	1.33539	1.92072	1.11178	1.3604	1.54115	1.13751	1.23964	1.57328	1.58312	1.93965	1.39856	2.00877	0.915604	1.16298	1.88528	0.891867	1.08554	1.86913	1.45546	1.92703	1.81469	1.05789	1.33843	1.8447	1.26451	1.88291
HRH1	0.218292	1.46769	0.0850022	0.271735	1.36151	1.54498	1.31514	0.38245	0.938494	0.569602	0.754184	0.340741	1.72301	1.99715	2.17879	0.169818	1.54923	1.82137	0.0605173	0.765931	1.00995	1.08425	0.0776571	1.36277	0.763846	0.556572	1.40914	0.679498	0.098258	0.293467	2.18989	0.683756	1.99553	1.3938	1.74922	0.736764	0.344103	1.46617	1.16897	0.873242	2.14928	0.616989	0.730776	0.767464	0.2104	1.81375	2.00877	0.0393377	1.94119
ERCC5	5.1154	3.76918	4.44604	4.32908	4.38003	3.99231	4.14313	4.15914	3.74627	3.74817	4.01217	4.42605	4.24006	4.22358	4.13553	4.60554	4.66329	3.59421	4.72343	4.21333	4.40585	3.92293	4.57003	4.091	4.78047	4.21538	4.20022	4.59875	4.54604	4.25189	4.13234	4.19814	4.09925	3.841	4.27193	4.02271	5.09138	4.26423	4.51818	4.20064	3.66731	3.83124	4.39496	3.98963	5.06647	4.57287	4.06345	4.75562	3.75908
MIR3682	0	0	0	0	0	0	0	0	0	0	0	0	0	0	0	0	0	0	0	0	0	0	0	0	0	0	0	0	0	0	0	0	0	0	0	0	0	0	0	0	0	0	0	0	0	0	0	0	0
EGLN2	5.45264	5.18349	5.81123	4.78783	5.15761	5.222	5.14982	5.60563	5.37581	5.23989	5.66549	5.52106	5.53684	5.12389	5.42092	5.52194	5.22305	5.04684	5.61873	5.2924	5.21918	5.82219	5.40502	5.15862	4.52589	4.96282	5.48082	5.02517	5.45725	5.33523	5.5289	5.95056	5.59731	5.3005	4.47604	5.54506	4.39543	5.44818	5.9116	5.45805	5.18591	5.84467	5.21103	5.25402	5.66261	5.29535	5.29683	5.45682	5.19596
NME2P1	0	0	0.209697	0.244974	0	0.404827	0.71516	0.226968	0.218528	0.199145	0.144559	0.26235	0.180858	0	0.540789	0	0.390814	0.124352	0	0.300031	0	0.346448	0.242057	0.172151	0.131711	0	0	0.460768	0.300313	0	0	0	0	0	0.478739	0	0.134754	0.25118	0	0	0.225942	0	0	0.207957	0.311052	0	0	0	0.157969
MATR3	5.19982	4.45363	4.34724	4.53708	4.80539	4.83234	4.93788	5.17365	5.43252	5.3739	5.4539	5.18107	5.44488	4.96194	4.72089	5.34292	4.8274	5.4539	4.79472	4.83719	5.67931	5.23354	5.23847	5.31772	5.33215	4.73285	4.31443	5.15393	4.49468	5.34759	5.54205	5.1306	5.45805	5.50821	5.35068	5.03718	5.14319	4.52827	4.97268	5.49785	5.25797	5.20823	4.75927	4.91721	5.36228	4.94894	5.4716	5.17166	5.3809
PDXP	6.0187	3.83921	6.13105	4.18803	4.79604	5.88873	4.56532	6.37394	6.53637	6.17157	6.58192	6.07982	6.64202	5.89048	6.4797	5.89273	6.12892	7.36747	6.06943	5.76775	6.49889	6.12104	5.74257	5.7567	5.62341	5.32679	6.90624	5.82768	5.86507	5.74731	7.05407	7.06788	7.1837	6.96879	7.03706	6.03066	4.85118	6.9721	6.61274	6.39141	7.19507	6.32081	5.29976	5.73893	6.06398	4.4422	7.1837	5.9229	7.41183
CENPA	0.0733569	0.303397	0.14185	0.311798	0.277964	0.194543	0.234351	0.110153	0.0454988	0.10084	0.13239	0.112413	0.0321264	0	0	0.129161	0.0521142	0.058407	0	0	0.192802	0.166833	0.229305	0	0.448563	0.047876	0.0715416	0.0759498	0.331999	0	0	0.264679	0	0.124817	0.50764	0.135635	0.128422	0	0.338669	0.362189	0.0387632	0.026463	0.131777	0.17546	0.156874	0.31917	0	0.268908	0
DAD1	5.31354	7.06088	4.75718	7.48111	7.06965	6.44507	7.33756	6.08476	6.21906	7.08894	6.24149	6.2493	6.1498	6.53055	6.93676	4.97203	6.57559	5.34367	4.96282	6.86112	6.52659	6.45154	5.01317	6.81986	6.9122	6.6771	6.58391	6.93996	5.26451	6.44605	6.09995	6.21366	5.75618	6.37654	6.1867	6.36705	6.61274	5.96663	6.07844	6.47601	5.8841	5.98815	6.74331	7.03046	5.0267	7.04047	5.99451	4.79472	5.8019
ZACN	4.90349	3.00483	4.51018	2.34036	4.15812	4.55031	3.92791	4.56344	3.80223	3.3647	4.5231	4.29871	4.85833	3.57694	4.29805	4.66529	4.07827	4.4818	4.84045	3.86027	4.00026	4.46627	4.78599	4.05411	2.68553	3.80687	4.78756	3.91822	4.59007	4.52566	4.7102	4.92694	4.92091	4.63923	3.58889	4.03038	2.52278	4.72243	4.5985	3.29566	4.30744	4.40718	3.92829	3.169	5.02486	4.10263	4.57669	4.51657	4.23752
CCDC71	1.49987	2.58565	1.67641	2.21571	2.3993	2.01569	2.5761	1.91858	2.04059	2.21851	1.85344	1.90784	2.17545	1.97678	1.79361	1.14653	1.85221	2.15691	1.78224	2.18615	1.05887	2.2849	1.69161	1.54194	2.14739	2.10606	1.52041	1.8877	1.51565	1.90315	1.7	2.29683	1.77829	1.94178	1.96808	1.85235	1.66558	1.90767	1.48456	2.10806	2.09382	1.84721	2.22132	2.13268	1.17241	1.66288	2.00877	1.52626	1.61126
PCLO	3.66188	0.954218	4.46987	2.08073	1.59877	1.37967	0.71516	1.85103	3.91069	1.78302	2.93168	1.78284	2.98158	1.38278	4.01101	4.60099	1.78256	4.26005	4.08883	1.25187	3.35072	3.41805	4.5034	2.00049	2.77775	0.898766	2.23782	1.50959	4.12379	1.92972	2.31834	2.24942	2.91886	3.66781	2.51504	2.84577	1.55592	2.66426	1.54574	2.89255	3.0167	2.99765	0.987869	1.54529	3.56256	0.665958	2.56586	4.17209	3.52527
TNK2	6.26039	4.23649	6.53055	4.82503	4.98939	5.84808	5.47996	6.62033	6.20465	5.2016	6.32419	6.33773	6.35486	6.55884	6.0598	6.7018	6.27726	6.02802	6.34957	5.99964	6.02524	6.11388	6.45519	5.64687	5.58531	6.216	6.62033	5.81226	6.32419	6.28773	7.05753	5.77559	6.68398	6.02938	6.23212	6.3124	5.01743	6.66708	7.5529	6.05314	6.49987	6.47222	6.34698	5.58347	6.3124	5.03935	6.54646	6.16055	6.08051
RGS11	7.92104	3.20318	7.06788	5.30307	5.02357	5.14916	4.59416	5.06456	4.27718	3.29291	4.78998	4.78441	5.31965	5.30125	5.38639	7.5529	5.46183	4.63512	7.68496	4.68819	4.68132	4.46216	7.4996	4.4767	4.66354	4.43031	5.89746	4.59637	7.44844	5.70926	5.6911	4.74134	5.71078	4.84045	4.26277	4.79712	3.7194	5.60845	5.63582	4.30318	5.18073	4.88314	4.94628	4.18399	8.22217	3.74644	5.50646	7.45766	4.97029
MTURN	6.75472	6.04385	5.99573	9.10292	9.33746	8.23667	8.80464	7.22995	6.27484	7.38969	7.9336	8.20047	6.92136	7.89623	7.95956	5.7452	7.04726	7.4438	7.63764	7.66892	7.6121	7.87775	6.30902	8.68478	8.87525	7.44844	8.33194	7.30385	6.47412	9.56603	7.33324	7.33756	6.85186	7.31218	7.51404	7.33324	9.4549	8.77576	9.95562	8.36178	7.04726	6.83436	7.91502	6.7489	6.33087	9.33746	7.70077	5.78449	7.4996
GRN	3.9544	4.99324	3.84528	5.12033	5.86734	4.71323	4.89333	4.10943	4.09318	4.06637	4.4265	4.50574	4.24131	4.43273	5.22094	3.69836	4.5665	3.77167	3.76518	4.55124	3.77646	4.41074	3.52426	4.8542	3.74488	4.75509	4.59899	4.83318	4.23984	4.83694	4.41917	4.5589	4.19451	3.67823	3.84008	4.2334	3.75251	4.12084	4.78572	3.83268	3.87545	4.23462	4.66858	4.4225	3.97708	4.72037	3.55544	3.92185	3.7009
SHANK1	4.334	1.45225	4.22561	0.569482	2.22814	4.0191	1.27097	2.97475	4.18033	2.28296	3.73625	1.92419	4.50318	5.1362	4.79898	4.63705	3.71285	5.75044	3.06281	2.27259	2.47607	1.8329	4.48415	3.26917	2.67551	1.86591	4.1463	2.22829	4.42272	1.97152	5.94306	5.2983	5.87544	5.73225	5.17771	2.01792	1.06127	4.96341	4.74655	3.24437	6.23293	2.49741	1.61036	2.04902	3.62972	2.82477	5.29022	4.36056	4.38745
KCNN1	1.38606	1.96025	2.39268	0.730874	1.28181	2.39843	3.16812	4.60508	3.93275	4.36837	5.13126	4.3932	4.79926	5.18591	5.08533	2.83463	3.65263	5.27328	1.72498	3.93596	3.139	3.38856	1.9048	3.36376	2.52024	3.22162	5.22581	3.84439	2.5322	2.56036	5.503	6.23677	5.18073	6.21366	5.39269	4.13057	1.33112	5.44944	6.15261	4.21805	5.55445	4.76513	3.13932	3.41165	0.986858	1.39901	5.43416	1.91953	4.99722
MIR4477B	0	0	0	0	0	0	0	0	0	0	0	0	0	0	0	0	0	0	0	0	0	0	0	0	0	0	0	0	0	0	0	0	0	0	0	0	0	0	0	0	0	0	0	0	0	0	0	0	0
CCDC136	5.83217	2.69987	5.78393	3.34005	3.59275	5.32229	3.36313	3.96339	3.94935	3.91254	4.12103	3.5809	5.39114	4.15589	4.99536	5.78132	3.20877	5.88815	5.7494	3.18092	3.39576	3.17551	5.95804	3.83848	3.15703	3.63835	4.85391	3.228	5.9021	4.19367	4.47857	4.62534	5.18765	4.97327	5.04338	3.73053	3.87347	5.16721	4.41521	4.07316	5.61311	4.0383	2.87112	3.43092	5.65114	3.87948	5.20125	5.87314	5.67735
SEPTIN5	7.01376	5.01003	7.50933	2.73386	3.94511	5.60938	6.11895	8.33194	8.56155	7.45766	8.06639	7.55761	7.8265	7.21022	7.78593	7.34614	7.45304	9.0495	7.59197	7.35873	7.76115	7.81783	7.45304	6.57775	6.39141	6.98781	8.33952	7.02041	7.32449	5.67285	8.25894	8.44516	8.67637	8.53786	7.78878	8.18616	5.14485	8.56946	7.99189	8.16434	8.94075	8.69369	6.6622	7.18759	6.98781	3.73969	8.24439	7.01376	8.74726
TBCAP1	0	0.290186	0	0	0	0.485881	1.01247	0	0	0.712005	0.211832	0.208637	0.260106	0.172495	0	0	0	0.377973	0	0	0.380353	0	0	0	0.206387	0.183323	0	0	0	0	0	0.426398	0	0.290419	0.412484	0	0.602628	0	0	0.333468	0	0	0	0	0	0	0	0	0
C3	3.41617	6.11823	2.87843	7.16916	9.1744	5.94306	5.87255	4.62289	4.61063	6.32081	6.19851	4.24922	4.05992	6.36874	7.56739	2.51696	4.48803	2.97475	4.06945	4.72603	4.87446	6.28459	3.10588	7.19899	5.14353	7.15059	4.93674	7.21022	3.2325	6.15839	4.57526	6.01415	4.88819	3.67294	4.52542	5.31017	6.45892	4.22518	6.26688	4.52144	4.69177	5.28207	6.78821	7.13945	3.42918	3.5884	3.6392	2.65198	3.36785
RAB3A	6.26205	3.70817	6.90319	2.99682	3.7615	6.39935	3.67684	6.86997	7.09242	6.37394	6.85186	6.98149	7.88373	5.7693	6.57131	6.86421	5.55987	8.87525	6.32419	5.44406	6.11678	6.29335	6.74331	6.41471	4.81636	4.74705	7.18	5.59731	6.90027	6.48723	7.10297	7.46233	7.5967	7.44844	6.70735	6.97838	3.4274	7.60693	6.33258	6.43321	7.30385	7.06088	4.61157	5.5918	6.17229	3.44403	7.20628	6.92136	8.05941
EML2	4.73925	4.22785	4.36122	5.61873	5.5289	5.95056	4.83015	4.94749	4.00121	4.4325	4.89842	4.67137	5.07312	4.68181	5.27911	5.27624	4.37849	4.91152	5.18661	4.87224	4.70257	4.50669	4.98791	5.00513	3.97577	4.63634	5.55673	4.57027	4.91664	5.5359	4.62411	4.94956	5.09942	4.58316	4.37915	5.03349	4.54229	5.53285	4.99324	4.63705	5.10756	4.59465	4.35289	4.69448	4.88485	5.36189	4.85281	5.19456	4.55008
USP34	5.84008	4.38312	5.26379	4.37958	4.56767	4.53872	4.55195	4.50905	4.34279	4.05333	4.37299	4.52542	4.69424	4.6856	4.93267	5.22025	4.84923	4.50457	5.68222	4.6325	5.19735	4.55746	5.38756	4.56744	4.79394	4.85946	4.66055	4.73153	5.32155	4.54794	4.94894	4.18985	4.88314	4.65363	4.65043	4.66254	5.20474	4.5088	4.5366	4.7102	4.60484	4.31716	4.89106	4.1631	5.87433	4.67034	4.80539	5.32603	5.04809
GABARAP	8.07316	8.25188	7.92724	8.89589	8.68478	8.39212	8.66804	8.58536	8.30308	8.32443	8.25188	8.28828	8.46403	8.44516	8.45291	7.80638	8.52994	8.19351	8.21465	8.50631	8.51444	8.36178	7.89001	8.6179	8.45291	8.56946	8.56946	8.48311	8.31721	8.60171	8.49072	8.46043	8.49072	8.39976	8.02596	8.5455	8.5936	8.73819	8.17176	8.34692	8.52232	8.31721	8.31015	8.65938	7.80022	8.20771	8.42978	7.9533	8.44516
RFX5-AS1	0.682027	1.17472	0.943334	1.113	1.96293	1.54498	2.44055	1.42711	1.00457	1.99302	1.12583	1.43005	0.600216	1.44172	1.16727	0.703117	1.33597	0.817857	0.230589	1.74765	0.810549	1.21664	0.904668	1.76015	1.21271	1.50736	1.36948	1.73294	0.446562	1.16771	1.00444	1.67954	1.02757	0.907526	1.27607	0.786196	1.26716	0.961743	1.21447	1.26272	1.26784	1.16911	1.67994	1.7271	0.965637	1.80575	1.40821	0.483825	0.427504
DCTN1	6.90624	5.78613	6.60131	5.81226	6.70445	6.81098	6.41471	7.32449	6.71516	6.52058	6.8973	7.32026	7.29963	6.58391	7.35034	6.91831	6.76837	7.1837	6.90027	6.5691	6.37925	7.20261	6.83436	6.92136	5.90869	6.81098	7.16351	6.84314	6.95931	7.58688	7.18	7.43432	7.15059	6.84882	6.23374	6.93355	5.85381	7.21022	7.31628	6.40929	6.76263	7.234	6.33087	6.60378	6.88812	6.33945	6.83726	6.91526	6.85787
HLA-DPB1	3.84008	4.98109	4.17472	5.97165	6.96879	5.3848	3.51712	2.97475	3.00996	5.43332	3.86442	3.28475	2.90231	4.81285	3.53682	4.16927	3.19762	2.08088	3.96806	3.43393	3.47183	3.65246	4.25752	4.9161	3.08018	5.85492	2.92024	5.16821	4.06365	3.87184	3.24208	3.91694	2.9682	3.17131	4.46284	3.58441	3.92148	2.44869	3.5006	3.31317	3.22039	2.8762	3.61516	4.82262	3.68144	3.89138	2.90596	4.15956	1.73153
SYP	7.09242	4.37431	7.73939	5.17975	5.34682	7.45304	4.32715	6.61274	7.08539	6.20465	6.79957	6.46451	8.45291	6.27484	7.34614	7.4996	5.52543	9.37351	7.33324	5.43131	6.03332	6.04906	7.75012	5.95436	4.76061	4.89898	7.02041	5.2533	7.17274	6.65207	7.38511	8.15016	8.08662	8.22217	6.83881	6.64202	4.12776	7.57226	6.28937	5.98162	8.00538	6.92438	4.61548	5.70415	7.08539	4.11273	7.56739	7.85324	8.19351
RPL13	10.0406	9.13049	10.0851	9.50672	9.6179	9.41377	9.70698	9.6179	9.5175	9.99726	9.84151	9.31964	9.49595	9.56603	9.54228	9.91549	9.67657	8.56946	9.73975	9.70698	9.33746	9.5175	10.3416	9.13049	9.6179	9.6179	9.67657	9.77322	10.4016	9.35554	9.6179	9.64684	9.47503	9.4549	9.26774	9.47503	9.20387	9.6179	10.1795	9.91549	9.4549	9.4549	9.49595	9.73975	10.4016	9.47503	9.54228	10.0406	8.82443
TTLL3	4.10714	4.47834	4.25335	4.86115	4.41765	4.62582	4.25273	4.76668	4.55938	3.42388	4.40653	4.30661	4.21887	5.503	4.50387	3.8126	5.16618	3.57841	4.33611	4.50693	4.53435	4.76513	4.09356	4.4853	4.8476	5.81939	4.57074	4.82124	4.54133	4.21966	4.05102	4.25505	4.21437	4.21724	2.91623	4.94778	5.49445	4.90701	4.45249	4.79604	4.48624	4.58339	4.59899	3.80755	3.94302	3.51823	4.38875	3.88443	4.24131
CACNA1B	3.43364	0.853239	3.56437	2.77467	1.95155	2.19066	1.52532	2.94592	3.22435	2.11414	2.83864	3.21042	2.99247	2.13471	2.22265	3.71029	2.79805	3.61638	3.62555	2.20187	2.64969	2.63645	3.50469	1.91675	1.77723	1.4561	2.79372	2.28193	3.80135	1.82666	2.81112	2.52097	3.39464	3.14657	1.9911	3.17428	0.71516	2.82492	1.66527	2.49229	3.31455	3.36785	2.29024	2.16373	3.47681	0.69265	3.08001	3.70333	3.54189
GABRG2	3.80738	0.829482	3.68723	0.898154	1.04333	4.11471	0.562995	3.33566	5.16721	3.53893	3.87418	3.04433	4.92607	2.34586	3.67959	4.07981	2.43987	5.54378	3.85916	1.40944	4.43678	4.01006	4.39343	2.7988	2.56908	1.01499	3.62555	2.54153	3.96154	3.12253	4.51726	3.85444	4.94367	4.86662	3.84008	3.86803	1.54761	4.03191	2.62653	4.3383	4.87307	3.89738	1.52949	2.42705	3.80546	1.13298	4.63055	4.38357	5.42092
KIAA1109	4.45008	3.77238	4.5608	5.04961	4.1503	3.76205	4.3064	4.58006	4.53248	4.19205	4.36728	4.45363	4.20022	4.62091	4.38421	4.8714	4.6706	4.61697	4.8356	4.96341	4.97268	4.56907	4.557	5.12262	5.26525	4.58293	4.5719	4.72219	4.56368	4.07942	4.69074	3.80242	4.39956	4.54109	3.9044	4.7403	4.63464	4.69448	3.94823	4.64819	4.5632	4.64843	4.57097	4.739	4.48322	3.77732	4.43928	4.53825	5.10399
PNMT	1.75061	2.32335	2.09529	1.81216	0.926082	3.09364	4.82823	4.32331	4.56579	5.06678	4.20945	4.02843	2.78053	3.84387	2.46183	1.16615	3.95274	2.9599	1.56801	4.27589	4.45205	4.75665	1.06174	3.83036	2.3194	4.48415	3.11935	4.70001	2.30749	3.623	2.89398	2.94426	3.35504	2.00566	2.70325	4.38897	3.52543	2.47805	2.773	4.1854	3.2122	5.10886	5.56121	4.53037	0.78756	2.43184	3.05781	2.17737	2.32
NME2	6.216	7.73369	5.99705	6.91831	7.60693	7.06088	7.35034	7.24194	7.06437	7.65302	7.34192	7.25775	7.14317	7.09242	6.96233	6.14254	7.06788	6.76536	5.72352	7.22995	7.33756	7.08539	6.23528	7.47657	6.76263	7.08184	6.98781	7.59197	5.86058	7.21022	7.18759	7.4006	7.09242	6.86112	7.23795	7.08539	7.05753	6.81384	7.66892	7.17274	7.03382	7.22192	7.42978	7.34614	6.23212	7.6954	7.16169	5.73279	6.90927
KCNIP2	4.19245	3.90383	4.41034	1.77754	2.83701	3.31207	5.31429	7.46717	7.46717	6.60131	7.40274	7.37185	4.91721	5.94739	5.55445	4.61745	6.75327	5.26451	4.5224	6.41658	7.78878	7.5967	4.6955	6.37742	5.74309	6.2438	5.58715	6.57131	4.6771	4.31167	6.13825	5.81009	5.86387	7.15423	4.17993	7.76115	4.33313	5.30794	4.30848	7.4996	6.13248	7.89001	6.17906	6.33087	4.38875	2.71951	5.75251	4.52966	5.8986
MUC20-OT1	6.1083	4.22088	5.62958	5.01375	4.00666	4.21087	4.32269	5.10237	4.26752	3.02657	4.27193	4.35136	4.32121	5.36539	4.70179	6.437	5.60751	3.89262	5.87774	5.02854	4.77202	4.13989	6.16127	5.18142	4.69177	5.35259	5.15795	4.60265	5.80682	4.79315	4.48276	4.17087	3.91031	4.47648	3.20542	5.32603	4.36144	4.61574	4.71905	3.87948	3.86877	4.33723	4.4665	3.40759	5.76194	4.22008	4.081	5.21316	3.93725
MTCO2P2	1.18499	0.420523	0.890655	1.14863	0.787683	1.54498	2.62164	2.07217	0.496481	1.96517	0.964963	0.943217	0	1.38845	2.88706	0	2.0776	0.871969	0	3.07522	0	1.16831	0	1.70815	0	1.50162	1.22334	0	0	1.92972	0	1.37056	0	0	2.19127	0.51568	0.777228	1.21626	1.76695	0	1.31365	0.406713	1.41585	1.0196	1.5561	1.36861	0	0	0.771084
CENPF	0.286602	0.51933	0.0850022	0.479768	1.41152	0.346	0.423908	0.498381	0.617362	0.606677	0.1193	0.26235	1.1591	0.486729	1.25346	0.367704	0.082791	1.94635	0.334572	0.0615439	0.854862	0.369	0.0648381	0.305191	0.131711	0.668098	0.64165	0.467547	0.19808	0.108032	0.960693	0.455378	1.23504	0.173699	0.369074	0.684229	0.998503	0.694564	0.141723	0.480537	0.332516	0.523818	0.384306	0.433646	0.0700072	0.11158	1.40821	0.316176	1.08526
ST14	0.872124	1.20398	1.28528	0.722873	2.08427	0.397271	0.320552	0.0463932	0.159266	0.390891	0.383133	0.288614	0.437326	0.383357	1.27543	0.843726	0.171387	0.672429	0.823124	0.264856	0.345717	0.490751	1.50134	0.38521	0.143022	0.283644	0.530528	0.499557	0.628838	0.21746	0.601451	0.180026	0.593562	0.195569	0.719549	0.389405	0.141091	0.19405	0.661492	0.0604988	0.384021	0.132223	0.131777	0.839607	0.930441	0.207957	0.432741	0.995259	0.600036
DMTN	5.80628	4.40564	6.14402	2.9103	3.80314	5.78184	5.24423	7.16169	7.6121	6.64202	7.31218	6.7489	7.25387	6.53841	7.15795	6.26524	6.42863	8.13589	5.9033	6.10559	6.93045	7.36747	6.01741	6.20157	5.39114	6.21982	7.45766	6.17157	6.06606	5.77668	7.43899	6.90319	7.58206	7.03382	6.73177	7.13193	4.75825	7.37632	6.46834	7.14676	7.87775	7.47181	5.45597	6.21683	5.85718	3.77904	7.25387	6.00725	7.66362
GAPDHP1	0.609859	0.963198	1.08608	0.6321	1.00565	0.976683	1.6148	0.615165	0.559815	1.13494	0.843726	0.738055	1.1591	0.696856	0.866727	0.602031	0.497034	1.27464	0.850273	0.954388	1.49728	0.870754	0.561509	0.755043	1.14887	0.556572	0.712897	1.71445	0.540136	0.702773	0.506419	1.12554	0.0880033	0.793511	0.865777	0.845011	1.02997	1.11029	0.677388	1.90946	0.916997	0.648417	1.00207	0.832626	0.523476	0.593222	0.727989	0.948299	1.92732
LPCAT4	7.34614	3.93389	7.84102	3.39464	4.15368	5.6363	3.70491	6.78241	6.34784	5.41764	6.09029	6.70991	6.49889	4.76721	5.30125	8.03914	5.98815	6.40749	7.87169	5.36386	6.37567	6.26849	7.78308	5.71785	4.98197	5.46141	6.21366	5.2533	7.57226	6.93045	6.15261	5.55091	6.39487	5.48719	5.26451	6.55256	3.86389	6.00399	6.05382	5.75044	5.84355	6.83726	5.14387	5.44447	7.46233	3.45809	5.96166	7.37185	6.51459
CDKN1A	1.95829	7.27054	3.05509	3.11919	5.77343	6.34957	4.51912	1.78934	2.96659	3.0637	2.19156	4.47996	2.94636	3.55793	4.53921	2.78856	4.23797	1.55193	0.91178	3.1865	3.71235	4.70456	1.52355	3.99798	6.2493	4.27718	3.81171	3.7874	2.0227	4.41141	2.47128	2.30483	3.5269	2.66133	6.97838	3.17293	5.57712	2.18212	4.04986	3.09005	2.32147	2.38702	5.15189	3.05096	2.31774	6.38103	2.02215	2.15914	1.64435
NEFH	2.23453	1.85133	3.75632	4.02408	2.70991	5.23033	2.03474	3.02868	3.39639	3.41725	3.97838	4.37958	6.39141	2.24777	3.63631	4.15751	2.53622	5.63487	3.43459	2.45318	3.26357	2.63645	3.19987	3.21949	3.51486	1.85957	4.04421	2.32981	3.78568	7.39388	3.98342	4.50182	4.77892	3.85972	3.65382	4.09554	1.6357	4.79445	5.08472	3.09721	3.91378	3.81096	2.40896	2.66076	1.0213	1.44043	4.21128	3.99798	5.79051
C12orf76	4.65783	4.12557	4.15467	5.86963	5.6363	5.75356	4.93386	5.25071	4.99145	5.19561	5.3016	4.90067	5.63487	5.05558	5.29683	4.82262	4.56009	5.58531	4.98939	5.04931	5.06804	5.06209	4.68432	5.25438	4.94956	4.7585	5.61775	4.79445	4.41498	5.9027	5.67041	5.3522	5.94931	5.56339	5.14319	5.24818	5.31242	5.60659	5.38716	5.14649	5.46654	5.02295	4.91152	5.22999	4.66883	5.52106	5.80792	4.5646	5.6832
PRMT7	5.82219	4.15672	5.9223	3.88167	3.77238	4.00912	3.8483	5.55091	5.42175	4.32376	5.27986	4.8094	4.82659	4.33378	4.81365	5.58078	4.60725	4.5366	6.39487	4.27339	5.15932	4.77358	6.10559	4.3153	4.66958	4.42054	5.12457	4.91749	5.84244	4.10693	4.80082	4.75067	4.77729	4.66504	3.29382	5.31544	4.18175	4.79659	4.27568	4.88819	4.75927	5.6192	4.43365	4.26568	5.89394	3.10468	4.68407	6.17603	4.69399
ANXA2P2	0.199098	1.45005	0.0724409	0.424189	1.12614	0.976683	0.471684	0.0847297	0.1244	0.482828	0	0.0802987	0.249192	0.206547	0.41703	0	0.082791	0.0928263	0.209763	0.128878	0.325856	0.346448	0	0.343917	0.514592	0.467199	0.165086	0.960398	0.311533	0.257075	0.226642	0.10997	0.181389	0.0976016	0.622099	0.0333035	1.71825	0.204509	0.338669	1.05585	0.0679247	0.107184	0.63219	0.291938	0.120728	0.808434	0.156507	0.0671155	0.437816
CORO6	4.90293	2.24926	4.28372	1.66401	2.78307	4.43053	2.80572	5.82989	5.34837	2.57463	5.407	4.95842	5.63149	3.82798	4.85976	3.69918	5.37504	5.38795	4.56836	4.49311	6.13973	5.27661	4.98968	3.69134	4.39097	4.28242	5.80245	4.66129	4.50363	5.7938	5.25473	4.24464	5.54122	4.58222	4.07335	5.35142	3.35414	5.56887	5.87195	4.99478	5.03534	5.831	4.70664	4.59465	4.70583	2.05441	5.44286	4.86525	5.96044
GTF2IP1	6.36357	5.24095	6.04128	5.48336	6.1455	5.70223	5.8992	5.82715	5.20893	5.24494	5.7163	5.74205	5.54336	5.48676	6.09451	6.3343	5.66843	5.10105	6.4704	5.94427	6.04774	6.03264	5.88873	6.05579	6.07913	5.99705	6.18364	5.64058	6.00211	6.12464	6.29092	5.64444	5.80682	5.44488	5.26959	5.58943	6.50276	6.14254	5.9069	5.74362	5.66357	5.44818	5.76618	5.58531	6.84882	5.80135	5.50128	6.18516	5.86387
NAP1L2	5.26012	3.11081	4.62732	3.05003	2.75464	4.47902	2.92009	4.33184	4.85728	4.70664	4.2613	4.15853	5.89394	3.57342	3.50337	5.0812	3.60617	5.92409	4.54771	3.35833	4.65241	4.26815	5.52106	3.97258	4.18318	3.11307	3.90813	3.8919	4.68083	5.09621	5.27734	4.77149	5.62058	5.40385	5.23989	4.25086	3.08349	4.36188	4.63681	4.18113	5.19735	4.49356	3.2471	3.98492	5.19081	3.33365	5.44986	5.34759	5.4987
YBX1P10	0.254109	1.05016	0.542962	1.18575	1.22788	0.163693	0.607603	0.30092	0.136325	0.435402	0.0918476	0.429566	0.139188	0.383357	0.42365	0.440423	0.0672679	0.124352	0.344808	0.481732	0.161037	0.522437	0.21534	0.643287	0.258809	0.258953	0.545504	0.211085	0.311533	0.144559	0.737796	0.205452	0.224049	0.469677	0.693567	0.1757	0.2659	0.216189	0.627236	0.13123	0.225942	0.107184	0.178683	0.392038	0.930441	0.781711	0.128759	0.450543	0.181953
VAT1	3.22967	5.20334	3.41534	5.58257	5.15627	5.7494	4.27674	4.43208	4.91721	4.47353	4.51933	4.44445	3.9722	4.3894	4.27825	3.1956	4.79631	3.71664	3.23312	4.99059	4.76907	4.7331	2.91711	4.85533	4.19245	4.63006	4.21147	4.48484	3.60149	4.9631	4.21705	4.00628	3.84296	3.92494	4.1943	4.47648	4.33505	3.80297	4.18195	4.41097	3.62707	4.77543	4.53708	4.61231	3.12933	4.76566	3.82458	2.90971	3.5087
APBA1	3.66359	2.32693	4.17472	2.61374	2.74143	3.95046	2.48619	4.08495	4.71905	3.89648	4.25899	3.92939	4.34856	4.03076	4.18945	3.80773	3.60617	4.7889	3.85844	3.32391	4.01083	4.23133	3.98625	3.43714	3.32407	3.06054	4.07569	3.41549	3.89516	3.92697	4.59948	4.12498	4.71174	4.95074	3.71337	4.17794	2.14954	4.4853	3.77291	4.02788	4.74367	4.44356	2.98844	3.44148	3.67665	2.71951	4.45748	3.86189	4.81258
POLR2F	4.67539	5.97653	4.55675	6.11823	6.28135	6.09721	6.18059	5.61035	5.31696	6.08476	5.69361	5.43292	5.20544	5.67142	5.90571	4.69424	5.25473	5.03105	4.6706	5.77131	5.2755	5.60332	4.58603	5.65019	4.81098	5.52671	5.78504	5.65441	4.72395	5.71535	5.35993	6.01741	5.14216	5.26924	4.94598	5.67331	5.19735	5.56614	5.62532	5.46399	5.36615	5.49363	5.69515	5.65732	4.64495	6.20608	5.26959	5.01869	4.34043
MRPL38	6.0287	5.06179	5.70121	4.90038	5.12196	4.98909	5.11407	5.36347	4.94079	4.48438	5.10625	5.21387	5.06709	5.12457	5.53996	5.9623	5.47244	4.66858	6.12892	5.23033	5.11641	5.40385	5.69207	5.54038	4.74134	5.3813	5.52799	5.2983	5.85832	5.50559	5.55943	5.07407	5.0421	4.86254	4.40087	5.18349	4.87195	5.02486	5.79922	4.92837	4.81445	5.34798	5.38917	4.65166	6.26039	5.56209	4.92551	6.03332	4.62582
FAIM2	6.50276	5.29535	6.75729	6.6622	6.30902	7.02041	6.14402	7.18759	7.33324	6.4704	6.96082	6.9721	7.48572	6.6325	7.55761	6.73994	6.79649	8.15016	7.10641	6.87894	6.78385	6.98469	6.61547	6.84738	5.8766	6.64676	7.43432	6.26688	7.06088	7.01376	7.41635	7.03706	7.37185	7.29963	6.50084	7.28288	5.64253	7.42078	6.69633	6.82561	7.28288	7.64784	6.22294	6.71259	6.10559	5.49404	6.98781	6.75472	7.84745
TMEM158	3.03302	3.85552	1.54057	0.57986	2.40261	3.9707	3.64007	5.83447	6.08337	5.32039	5.43746	5.61219	2.74689	3.46736	2.51187	2.39534	5.59497	3.19733	1.42563	4.86662	5.11641	5.58078	2.24194	5.09846	4.17349	4.90178	2.77509	4.53991	0.819267	1.08344	3.40552	4.06306	3.09079	4.29911	3.15894	4.91092	3.68127	2.86344	3.12978	5.42505	3.38781	5.58212	4.0356	4.52778	1.93736	3.46592	3.41885	1.6414	3.17639
RPS15P4	2.07909	1.76711	1.60868	1.60214	2.62684	1.78744	2.7144	1.56188	1.25014	2.92229	1.73559	1.4446	1.99823	1.79029	3.35154	1.28557	1.19697	1.11395	2.22311	1.50045	2.04656	1.94725	1.39349	2.13873	1.43995	1.38572	1.70121	3.26852	1.61797	2.28056	1.7225	2.54086	1.4157	1.2235	1.28888	1.35671	2.39076	1.3632	1.78134	2.46774	1.49037	1.60604	1.86109	1.40886	2.21384	2.57463	1.26423	1.95517	1.84057
SLC31A1	1.74675	3.23236	2.1497	2.08073	2.78307	2.31758	2.38508	1.76175	1.92578	2.17375	1.74332	1.80239	1.91484	2.20156	1.79977	1.55803	2.29382	2.07248	1.72498	2.16475	1.92445	2.20346	1.7579	2.1289	2.59769	2.15168	1.77465	1.99046	1.75537	2.14489	1.69707	2.00566	1.84502	1.91314	2.61067	2.12425	2.31534	1.70091	1.88456	1.87014	2.01852	1.95639	2.26092	2.29398	1.9453	1.99599	1.71124	1.88249	2.00402
EZH2	1.76101	1.12339	2.34571	0.599279	1.07139	1.09616	0.261926	0.747746	0.654776	0.350611	0.491489	0.594214	0.610195	0.609743	0.41703	2.10297	0.707875	0.759517	2.14857	0.515388	0.68005	0.444533	2.09529	0.355185	0.703663	0.457422	0.738756	0.553724	1.78698	0.857679	0.820982	0.709616	0.56042	0.774808	0.659085	0.743348	0.724218	0.633764	0.837254	0.745509	0.480663	0.577903	0.797106	0.51086	2.12558	0.749734	0.727989	2.20553	0.718944
SCN1B	7.48572	3.79726	8.55355	4.11827	4.94514	5.26816	5.15154	5.84244	5.0421	5.96044	6.11181	6.0239	7.26622	4.84072	5.96044	7.32026	4.36706	7.58206	7.82936	5.26308	5.01928	4.70001	7.94004	5.42339	2.9971	4.64671	6.5882	4.86798	7.39845	7.16169	5.34524	5.53151	5.81445	5.74257	6.437	6.05183	2.5457	6.92733	7.32899	5.27177	5.72658	6.15624	4.81827	5.40225	7.7172	4.77149	5.63867	8.02596	7.01542
TPX2	0.734656	0.412562	0.438773	0.35641	0.560216	0.300512	0.448182	0.487843	0.799101	0.519956	0.55559	0.464869	1.02476	0.284588	0.829615	0.851906	0.528923	1.05858	0.936429	0.315821	0.628094	0.691845	0.855902	0.468494	0.564461	0.319986	0.627441	0.522533	0.90777	0.193849	0.854018	0.584622	0.900765	0.57956	0.412484	0.460853	0.424635	0.642774	0.279218	0.807814	0.541941	0.469488	0.30844	0.51086	0.930441	0.168195	0.848002	0.835825	1.37271
TLR2	0.576017	2.53773	0.767998	2.68688	3.68553	1.84119	0.863444	0.599011	0.77438	0.960693	0.658736	1.2035	0.82935	1.67592	0.972926	0.778605	1.28802	0.310846	0.873654	0.42984	0.818057	1.46858	0.644484	1.45625	1.44504	1.58462	0.964514	2.26792	0.777228	1.10741	0.986335	0.692083	1.06751	0.339621	1.70978	1.09538	2.3207	0.487275	1.42432	0.596191	0.549583	0.569954	1.20703	1.35088	0.974667	0.593222	0.314575	0.654363	0.600036
ATP8A1	3.46608	2.38372	2.85094	5.999	4.81232	3.98589	3.73105	4.66883	5.26121	4.77202	4.3159	4.60917	4.31673	3.96394	4.1423	2.98174	4.00721	4.55914	3.38578	4.13493	5.22617	4.84265	3.46768	4.08138	4.47717	3.68859	4.4183	4.23258	3.18726	4.22338	4.38357	4.50951	4.3157	5.48165	3.92996	4.96611	4.62139	4.78467	3.80564	5.08947	4.24193	4.64396	3.27281	4.45545	3.33662	3.71355	4.50905	3.31568	4.42695
DLG2	3.94954	2.09232	3.17696	4.43053	4.0904	3.94492	3.11998	4.36815	5.00059	4.12458	4.41609	4.11926	4.41409	4.36166	4.83263	3.93053	3.50289	5.08759	3.09855	3.74834	4.72421	4.28958	4.34105	3.94547	3.83036	3.3099	4.48553	3.76396	3.51387	3.44532	4.87081	4.83477	5.16928	5.43332	3.97164	4.4265	3.27161	4.76349	4.16746	4.72578	5.21387	4.49265	3.0228	3.7708	2.73401	3.17804	4.78572	3.58906	5.4539
DGCR5	4.43835	1.30912	4.12121	0.418533	1.00995	2.18872	2.12992	3.43905	3.56274	3.243	3.45985	2.95154	3.43329	2.54231	3.25744	4.15792	3.09855	4.15389	4.4325	2.54168	3.05658	3.13192	4.76616	2.3881	2.22873	2.14928	3.2731	2.64081	3.67856	2.41652	3.14642	3.61383	3.52883	3.84686	2.38028	2.96559	1.32394	3.41231	3.14188	3.28321	3.53828	4.04192	2.31803	2.81222	4.31315	1.30063	3.53926	4.77202	3.7939
NKX6-2	1.75689	4.08903	1.99013	6.54139	6.56495	5.78558	5.72504	4.37144	2.50799	4.36426	4.94749	5.13654	3.36345	4.15068	6.0708	1.77815	2.91993	1.42957	3.67839	4.85888	3.64091	4.45137	1.68472	4.63078	3.33503	3.87749	5.74309	4.61745	3.03527	5.42258	3.44501	5.0812	1.30463	3.44418	2.48513	4.81988	4.80378	4.8728	5.09396	4.21538	1.61097	3.90866	4.1621	4.54628	2.57432	6.79649	2.63205	2.0402	1.41869
MYC	0.645622	2.98204	0.919786	1.50718	2.22814	2.37939	0.753279	0.662179	0.793624	0.740779	0.611966	1.00268	0.964399	1.39411	1.02429	0.9637	1.53214	1.0651	0.576949	0.587847	0.548621	1.05748	0.825562	0.944287	0.973222	0.857905	1.05949	1.49337	0.847635	1.6858	0.955046	0.719043	1.49597	0.780284	2.44516	0.845011	1.31726	1.20475	0.903957	1.13409	1.05237	0.424723	0.876731	0.803163	0.744816	2.86966	1.05044	0.654363	1.04142
SFI1	6.43321	3.40346	6.91526	3.17444	3.38578	3.89629	2.84488	4.86688	4.27277	2.66652	3.8802	4.20371	4.23462	3.67495	4.25773	6.38282	4.36122	3.78131	7.43432	3.58209	4.17007	4.27718	6.44788	3.67839	2.9999	4.24152	4.28561	3.63359	6.5485	4.24112	3.80809	3.27511	4.01738	3.20893	2.79049	4.40281	3.51807	4.05992	3.6958	3.95105	3.79058	4.42296	3.87563	3.14803	7.05921	2.98665	4.11827	7.48572	3.77149
NAMPT	2.74793	7.57226	3.1614	4.13194	4.31188	4.1531	3.07092	2.53206	2.89503	3.1497	2.7025	3.89702	2.79195	3.61889	3.69376	2.75831	2.94129	2.83717	2.6647	3.45584	3.04505	3.2986	2.72365	3.27712	5.08053	3.41452	2.82849	3.41452	2.60142	3.63562	3.38316	2.62495	2.99278	3.35983	5.83447	3.02163	4.41875	2.53725	3.00604	2.88409	3.07092	2.45513	3.9881	3.88571	2.94668	5.89979	2.8572	2.78116	3.20816
FMOD	0.506811	0.954218	0.682553	0.754312	0.76948	0.790887	1.36055	0.688227	0.53503	0.455247	1.11436	1.17868	0.738892	0.542454	0.5991	0.242981	0.592594	0.749957	0.356016	1.39239	0.613403	0.280733	0.200321	0.922588	0.290978	1.04742	0.686157	0.779585	0.446562	0.565127	0.479695	0.624774	0.527054	0.395397	1.43271	0.875145	0.710995	0.625078	0.318201	1.12263	0.51086	0.815765	1.10573	1.01369	0.345946	0.734344	0.459035	0.366348	0.826803
CBFA2T3	4.78229	0.967926	4.69825	1.06058	1.76028	2.20882	1.20382	2.95229	3.08677	2.14178	2.63617	2.50623	2.64704	1.69942	2.70517	5.01682	2.2536	2.77003	4.69202	2.09018	2.5232	2.52495	4.65585	2.40051	1.20332	1.68318	2.68553	1.58949	4.97417	1.65686	3.07492	2.15761	2.863	2.92513	2.341	2.65001	0.829765	2.53518	2.53326	2.62088	2.96956	3.03747	1.85312	1.84359	4.99324	1.20382	2.54982	4.84509	2.7037
TAGLN2P1	0	0.373183	0	0.1496	0	0.10236	0.261926	0.132772	0	0.129569	0.0918476	0	0	0.130995	0.293467	0.169818	0	0	0	0	0.161037	0	0	0.0658674	0.237436	0.124714	0	0.165009	0.344357	0	0	0.180026	0.156311	0	0.434585	0.205124	0.193587	0.145073	0	0.392799	0.0532943	0.0956467	0.222535	0	0.19176	0	0	0.121441	0.21803
TREX1	4.50092	2.67043	4.08061	4.23029	3.39027	3.91602	4.38745	3.48466	2.86315	3.75461	3.36738	3.16515	4.09946	4.22662	3.75616	3.29212	4.14351	3.12312	3.94841	4.10733	2.31715	2.78456	3.63754	3.13841	4.00987	4.04655	3.87166	4.1737	4.27107	4.68483	4.28872	4.03386	3.98135	3.5108	3.94247	3.48514	4.01814	3.88093	3.7615	3.32099	3.65126	3.07432	4.11116	4.01891	4.04385	3.61134	4.39496	4.6507	2.34646
TPM1	5.78613	5.54122	6.41017	4.78467	4.65857	4.66005	5.36849	5.73688	5.74415	5.5164	5.81885	5.41023	5.60659	5.7938	5.41641	6.46834	5.49404	5.44326	6.26688	5.67835	6.00725	5.51081	6.4797	5.81993	5.81664	5.65732	5.46399	5.92829	6.60612	5.26451	5.37081	5.66843	5.61967	6.33087	5.28356	5.9308	6.16421	5.3337	5.67835	5.76828	5.79433	5.9211	5.95177	5.19321	6.30075	5.4859	5.77974	6.23528	5.92468
GAL3ST4	1.39099	2.3317	1.113	2.33828	3.50369	0.664189	2.42782	1.88846	1.6956	1.99671	2.04469	1.62475	1.22875	2.11992	2.02033	1.20815	1.77678	0.871969	0.850273	1.79099	1.50296	1.8453	1.17443	2.63484	1.92987	2.71669	1.87475	2.35891	1.40251	1.8694	1.96937	2.1812	1.26945	1.49474	1.02385	1.32863	1.07022	1.66216	2.93889	1.2547	1.87686	1.66126	2.04437	2.33423	1.23251	1.21544	1.62363	0.941174	1.1658
JMJD7-PLA2G4B	4.60508	1.8343	4.84045	2.5858	1.81936	2.29458	1.49085	2.42501	2.35403	0.651959	2.40157	2.04139	2.52971	2.51932	2.27152	4.7881	2.08623	2.01229	5.32755	1.6035	1.81245	1.99808	4.90976	1.87257	1.84502	1.85436	2.96689	2.12167	5.04961	1.53738	2.6344	1.95025	2.74441	1.80254	0.9437	2.35417	1.37043	2.8217	2.22608	1.98366	2.33662	2.6002	2.05459	1.59168	4.44604	1.06887	2.44899	4.95218	2.36819
GSTM5	4.67343	5.35142	3.80601	3.66647	1.68041	4.09318	6.27008	4.7424	5.16583	5.45141	4.99846	4.21437	3.96939	6.84882	5.14549	3.86695	6.28135	3.13962	3.47134	6.85186	5.31544	2.74528	2.28534	4.96194	5.69916	6.20233	5.7938	4.47694	4.45835	1.48828	4.25899	3.95183	4.76959	4.80323	4.24027	4.49815	4.4143	4.08633	4.82288	5.40863	6.16276	4.77067	7.26622	6.49889	3.76502	3.90476	5.54911	3.96301	3.47744
RNF220	5.69412	5.19288	5.57986	6.99766	5.98288	5.95685	5.22653	5.96419	6.07359	5.60239	6.02	5.87314	6.24769	5.8019	6.26688	5.61492	5.27252	6.50668	5.9021	5.803	5.96914	5.72151	5.73998	6.00978	4.99415	5.50388	6.95284	5.42545	5.78504	5.93574	6.06811	5.8963	5.97165	5.803	5.48248	6.32911	5.58078	6.81986	5.76246	5.94067	6.15123	6.14693	5.11999	5.64828	5.35681	5.57526	5.98032	5.84244	6.05712
NGRN	6.04708	6.18516	5.70121	5.76513	5.99964	6.60378	6.81668	6.69053	6.91526	6.99092	6.8821	6.66465	7.41635	6.80242	6.69343	6.28217	6.73177	7.47657	5.65489	6.67074	6.90624	6.7288	6.23212	6.80242	6.53637	6.80819	7.00092	7.08894	5.84696	6.67439	7.4438	6.48535	7.22587	6.93676	7.32026	6.7288	6.35486	7.02386	6.37213	6.91526	7.23795	6.92136	6.97524	6.96233	5.99705	6.26286	7.35034	6.07501	7.51882
NKAIN2	2.31192	2.32132	2.05145	5.81993	5.81329	4.08845	3.28396	3.08852	2.67221	3.47087	3.51338	2.64212	3.46641	3.13693	2.17879	2.12153	2.1852	4.0356	2.5795	2.87828	2.96065	2.97786	2.39802	3.41306	3.6211	2.59472	2.8093	2.94337	2.26092	3.98642	3.61151	3.94565	3.67839	4.33441	3.05856	2.61788	4.30254	3.66477	3.14368	3.52593	3.50011	2.57626	1.98415	3.26917	2.46853	4.09767	3.82599	2.91886	3.35738
L3MBTL1	4.13989	2.61052	4.53481	2.85958	2.36951	3.93783	2.12586	3.28677	3.32515	1.74239	2.96601	3.16352	3.422	3.74453	3.6862	4.49083	3.49898	3.59603	4.47263	2.57656	2.94683	3.09885	4.5646	2.80871	3.4359	3.23568	3.91564	2.48933	4.6598	3.00981	3.52084	2.99531	3.92977	3.73555	2.34571	3.34409	3.26159	3.9011	3.37371	2.90126	3.81398	3.21537	2.58979	2.15663	4.32077	2.60637	3.7328	4.29871	3.97051
RGS19	2.08784	3.19912	1.65492	3.42311	4.34426	2.41357	1.97959	1.96293	1.74409	2.8541	2.35345	2.06504	1.83336	2.71353	2.13693	2.16029	1.60589	2.21928	1.75888	1.6506	1.96893	2.44327	2.30836	2.02712	1.33468	2.34631	2.20896	2.74457	1.75296	2.39548	2.9688	2.20377	2.47732	1.16313	2.91338	1.93307	1.73926	1.89163	3.88608	1.50283	1.91088	1.92913	2.4908	2.68832	2.39695	2.37631	1.82805	1.83185	1.86124
DRAXIN	0.659188	1.0217	0.853239	0.20642	0.509867	0.163693	0.261926	0.713453	0.518963	0.882727	1.63795	0.0643079	0.153274	0.703018	0.322161	0.981765	0.528923	0.404067	0.91178	0.225102	0.849687	0.444533	1.44081	0.47866	0.356951	0.385341	0.357723	0.404637	1.3547	0.181644	0.449402	0.455378	0.663004	0.450914	0.347415	0.499729	0.193587	0.239597	0.260339	0.845011	0.870638	0.815765	0.346592	0.475983	1.00349	0.227838	0.547477	1.23979	0.563282
SOWAHA	3.66072	2.47936	3.30355	3.40457	2.47084	1.76288	4.50295	6.08757	6.93676	6.23212	6.58391	6.03002	3.05658	5.30679	4.47787	3.06311	5.82989	4.43904	3.07675	5.06929	6.81384	6.1498	3.25808	4.75691	5.60147	4.98346	4.79131	6.19704	3.45345	1.70624	5.58943	5.36228	5.15119	5.85151	4.71323	6.40206	4.50434	3.7409	4.91945	6.88812	5.50995	6.42955	4.54086	5.48336	3.87984	1.78698	4.96194	3.17444	5.08695
NOP10	4.56697	6.52158	4.88343	5.37158	6.09858	5.73688	5.73328	5.31622	5.62246	5.90571	5.64058	5.79538	5.41969	5.21675	5.79701	4.78572	5.09072	5.13126	4.4767	5.36966	5.82661	5.61967	4.6412	6.09169	4.95395	5.32155	5.10625	5.48719	4.62362	5.78393	5.48082	5.7927	5.50476	5.06118	5.85381	5.3762	4.89134	4.78098	5.54551	5.54122	5.32304	5.7297	5.69866	5.61492	5.01958	6.31409	5.60845	4.80564	5.28503
CKMT1A	5.91518	1.53848	5.95177	1.13083	1.50398	4.68844	2.27193	4.05333	4.61305	4.22213	4.18886	4.06365	5.60892	3.14472	4.20185	6.01288	2.85513	5.68816	6.16127	2.56879	4.23278	4.13513	6.27807	3.32099	2.6939	2.05993	4.66554	3.35738	6.03732	5.03564	4.69202	4.66153	5.01464	4.7654	3.85282	4.35158	0.993368	5.00146	3.52411	4.35114	4.69049	4.55054	2.25017	3.18681	5.84925	1.38335	4.91524	6.10136	5.41438
SAA1	0.270665	4.90235	0.767998	1.04636	0.231443	0.98266	1.99642	0.18298	0.19431	1.18359	0.281985	0.696023	0.459108	0.172495	0.27474	1.15628	0	0.0928263	0.54473	0.481732	0.172187	0.141497	0.384105	0.19927	0.404984	0	0.679727	5.2587	0.25334	0.399639	0.694696	1.55498	1.38075	0.162442	1.04388	0.44378	0.624876	0.504273	2.26717	2.36159	0.238679	1.49775	1.37238	1.30093	0.956293	0.483692	0.142281	0.513139	0.611401
AP3B2	6.63708	3.44788	6.54436	3.21329	3.74364	5.55091	3.63123	5.30679	5.12757	4.16646	5.20299	5.222	5.94549	4.98286	5.81772	7.35034	5.24707	5.7938	7.03706	4.31609	5.25906	5.19913	6.64202	4.3827	4.62707	4.37059	5.87717	4.46123	6.33087	5.76408	6.11112	5.8893	6.12892	5.68816	4.75017	4.97175	3.69664	5.74467	5.69361	4.37254	5.6753	5.33523	4.27631	4.21252	6.81098	3.39434	5.79163	6.65974	6.17906
SNAP25	10.6899	5.62717	11.0396	4.66129	5.42298	7.87775	5.39909	8.98775	9.02478	8.5455	9.35554	8.80464	10.6093	8.52232	7.67954	10.6093	6.9656	11.7691	10.7881	6.77122	8.77576	7.84745	12.0597	7.87169	7.5529	6.76837	8.49072	7.99888	10.5359	9.6179	9.73975	9.56603	9.99726	10.6093	9.49595	9.23446	6.2733	9.3938	8.17903	9.23446	9.87695	9.31964	6.53152	7.70077	11.2093	4.73127	10.1311	12.2644	10.9047
ACLY	3.55859	4.15609	3.65701	4.17188	4.06521	4.71373	3.16077	4.0566	3.81633	4.29613	3.64804	4.04501	4.25693	3.89082	2.91445	3.7319	3.57123	4.54038	3.59322	4.29783	3.43905	3.37007	3.84776	3.71253	3.80738	3.54306	3.43329	3.65332	3.6719	4.33462	3.61003	3.70527	4.13833	4.11746	4.00855	4.48228	3.34099	3.67207	2.97934	3.6075	4.02118	4.03964	3.54652	4.55575	3.40186	3.10856	3.82349	3.90402	4.11471
CBWD1	3.5184	3.62348	3.42707	3.54469	3.3082	3.71994	3.61923	3.97894	3.61804	3.71632	3.8588	3.65008	3.61551	3.57896	2.76295	3.16501	3.73262	2.988	3.64701	3.31441	3.33503	3.20318	3.42723	2.97269	3.86766	3.27712	3.03033	4.47951	3.30665	3.43938	3.18666	3.81278	3.36486	3.56037	3.76012	3.74507	4.10848	2.93154	3.25203	3.81917	3.47665	3.32687	2.90658	3.68316	3.48709	3.00831	3.38903	3.638	3.19718
ZDHHC11	5.96166	3.23344	3.65547	2.82316	2.54318	4.00517	1.8518	3.53116	3.01147	1.17868	3.02235	2.94652	2.67766	3.66325	4.0356	3.95756	2.89239	2.74485	5.16893	4.26668	2.89443	3.07717	3.34829	3.31824	1.68675	5.02419	3.16812	2.14608	4.86965	4.52144	3.07849	2.59664	3.21904	3.87382	1.63393	3.51855	4.60725	4.1523	2.93566	3.21113	2.09382	4.47582	3.43542	2.37295	4.38443	3.23825	2.49476	4.81365	2.31487
CCDC180	3.11459	2.92975	2.93996	2.14148	2.49185	2.4624	1.79652	2.06165	2.22752	1.37955	2.0145	2.14608	2.47687	3.60834	2.77819	3.13917	2.6889	2.11513	3.54421	1.83649	1.66248	2.16894	3.28197	2.68152	2.25569	3.98589	2.34661	1.7654	3.52916	2.65881	2.32486	2.92378	2.44885	2.15362	1.81156	2.19585	5.16409	2.74766	2.49683	2.99634	2.3499	2.29574	2.19004	1.17893	3.27998	2.04825	2.48602	3.32007	2.54447
LAPTM4A	4.89473	6.46261	4.82906	5.46487	5.22547	5.35068	5.99964	5.3848	5.19422	5.8893	4.97568	5.20682	5.07312	6.34277	5.10886	4.56368	5.95305	4.26939	4.25752	6.07219	5.56077	5.14916	4.7889	6.18593	6.30572	6.41471	5.06647	5.94931	4.81961	5.35641	5.26451	4.96492	4.95306	5.41846	6.08406	5.42422	6.18969	4.75453	5.09846	5.29976	5.37581	5.16207	6.15624	6.36705	4.37893	5.81329	5.07989	4.75771	4.48438
PPP1R13B	4.79213	3.08272	5.26816	2.26792	2.44516	3.14052	3.24482	3.59883	4.1629	3.21299	3.76293	3.91324	3.91254	4.28706	4.20104	5.17771	3.94284	3.90717	4.84321	3.36692	3.56068	3.94805	4.47422	3.69306	3.64159	3.2525	4.24131	3.95105	4.88064	3.35182	4.35814	3.7009	4.12816	4.29022	3.50174	3.97089	2.83387	4.06365	4.12498	3.46736	4.0452	4.16348	4.04115	3.12962	4.45205	3.10856	3.95647	5.01346	3.8298
SCN2A	4.8345	0.756053	5.73791	0.651647	1.2192	2.42264	1.41852	3.29474	4.05543	3.54783	3.59306	3.41259	4.0722	2.24426	3.42469	4.86143	2.52291	4.81418	5.34133	2.07248	3.8695	3.41291	5.34642	2.26063	2.60215	1.64053	3.04971	2.54807	5.02046	2.42342	3.85827	3.60199	4.12398	4.36231	3.39887	3.54156	1.57551	3.40961	3.11626	3.57208	4.0761	3.61516	1.80423	2.91279	4.83292	1.02742	4.00779	4.99478	4.59779
CAPN5	3.0613	2.60458	2.89809	1.36423	1.7654	2.55054	2.58505	2.2652	2.06039	2.15584	2.0698	1.87579	2.76782	2.67015	2.54111	2.85513	2.77363	3.39247	2.91352	2.13238	1.92101	2.56968	3.10274	2.10548	2.87679	2.39915	2.71628	2.32177	2.84929	2.99158	2.68466	2.67462	2.93346	3.00604	3.09545	1.80618	1.83811	3.00576	2.41968	1.92929	3.00422	2.38702	2.87574	2.54733	3.21798	1.66288	2.69169	2.64614	3.24024
TGFBR1	2.57536	2.24626	2.52008	2.93595	4.32525	1.92387	1.77938	1.38497	1.08213	2.45287	1.88938	1.34377	1.25623	1.70428	0.846719	2.3781	1.34265	1.3212	2.67873	1.82955	1.53566	1.98171	2.53962	1.82778	2.19479	2.21783	1.23462	2.2775	2.23679	2.6821	1.2774	1.24568	1.16541	1.01944	2.22021	1.43256	2.48637	1.03424	1.80423	1.36996	1.11891	1.35485	1.59335	2.48371	2.81898	1.52417	1.12893	2.42755	1.04142
MS4A7	0.744422	3.48659	0.401345	3.39165	3.93126	1.42129	1.52532	0.810193	1.1814	1.67715	1.63172	1.01122	0.566279	2.33859	1.16727	0.256529	0.806475	0.154964	0.323633	0.724459	0.899364	1.37818	0.384105	2.48275	2.18615	2.07909	0.927448	2.45711	0.463606	2.58892	1.09459	0.91639	0.731477	0.822178	2.96659	1.05057	2.66751	0.602303	2.23173	0.966223	0.937793	0.545109	1.77233	2.7364	0.643607	1.23358	0.387285	0.256387	0.777353
TTC4	3.4853	3.7874	2.91489	3.98323	3.2445	3.21505	3.47984	3.54601	3.309	3.30868	3.4266	3.54108	3.60703	3.44851	3.10588	3.16366	3.46062	3.04114	3.48709	3.32563	3.60333	3.35182	3.25297	3.64734	3.34917	3.6609	3.47838	3.34765	3.17055	3.81327	3.54041	3.41486	3.51454	3.2257	3.09156	3.22495	3.86713	3.40171	3.31037	3.09005	3.22343	3.31885	3.46335	3.11998	3.52757	3.63021	3.2559	3.25375	3.33425
HSD17B10	3.92148	5.70519	3.99057	4.93933	5.37236	5.15932	5.61219	4.52706	4.2923	5.05055	4.75403	4.53528	4.19044	4.69697	4.76246	3.94676	4.86855	3.53697	3.96301	5.13855	4.16948	5.02854	4.10187	4.56603	5.01222	4.91975	4.25586	5.32491	3.86369	4.9161	4.08001	4.96822	4.02655	4.21538	4.30682	4.45899	5.10886	4.30104	4.3064	4.58482	4.24773	4.51278	5.28431	5.00575	3.74073	5.09396	4.39143	4.04501	3.33287
ABCA5	4.88594	2.30927	5.01743	4.19857	3.40899	3.48643	1.86811	2.92672	2.94087	2.30544	2.89503	2.80394	3.39763	2.94248	3.41946	4.94956	2.98249	3.34814	5.21316	2.4029	3.21687	2.79275	5.12294	3.10183	3.41585	3.50821	3.17102	2.8187	5.00482	3.73814	3.16216	2.72099	3.61516	3.62023	2.51187	3.08198	4.71072	3.26744	3.45665	3.28062	3.31222	2.63574	2.22429	2.06994	5.16272	3.07295	3.37277	5.10529	3.70922
RPS7P10	0.872124	0.239952	0.390276	0.323275	0.934155	0.57831	0.995729	0.357723	0.319679	0.941305	0.0918476	0.317525	0.591851	0.696856	0	0.703117	0.464153	0.075828	1.45983	0.332713	0.752432	0.357003	0.373501	0.588366	0.555502	0.258953	0.577304	0.913659	0.856605	1.08344	0.39804	0.709616	0.156311	0	0.214304	0.1757	0.479768	0.449084	1.22493	0.97226	0.136852	0.286946	0.65646	0.207957	0.173822	1.14476	0.532262	0.513139	0.747379
MMP2	0.659188	1.96893	0.827975	2.23189	2.56232	1.31888	1.93	1.18973	1.03735	1.47769	1.95784	1.17868	0.708706	1.39948	0.972926	0.785429	1.52666	0.598245	0.62048	2.41996	0.564542	1.03843	0.416762	2.19276	1.02069	2.05522	1.01122	1.54602	0.636829	1.26796	0.942715	1.17225	1.12924	0.866486	0.874523	1.21431	1.29796	1.13183	1.2467	1.27991	1.16869	1.34097	1.73984	1.2491	0.439574	0.665958	0.827438	0.606879	1.01499
CES4A	5.43665	2.34946	5.66549	4.33184	4.04058	5.12389	3.26775	5.2435	4.46146	2.43306	5.19081	4.98702	5.55717	5.13391	6.26367	5.83727	4.92664	5.1082	6.18364	3.88333	5.63389	4.90407	5.84808	3.78289	4.58556	4.16367	5.63965	4.5231	5.72151	5.11575	4.89445	4.7424	5.69717	4.75587	3.47152	5.64639	4.90756	6.0187	5.14387	4.89134	4.79368	5.17198	4.2776	3.92996	5.82384	4.38745	5.67431	5.53864	5.57333
ACAP3	7.99888	4.35332	8.5455	4.96852	5.28134	5.5442	5.07087	7.19899	6.38636	4.8274	6.63473	6.56703	5.87314	5.83217	5.9033	8.65938	6.25875	5.98162	8.63408	5.91048	6.27645	6.35398	8.65082	5.74415	5.15728	5.75044	7.11015	5.6578	7.94663	5.23354	6.40749	6.04128	6.19116	6.37047	5.14251	6.69053	4.2215	6.84738	6.30902	5.89979	5.91341	7.02386	5.92468	5.45062	8.68924	5.30794	5.96914	7.95956	6.02663
MIR3151	0	0	0	0	0	0	0	0	0	0	0	0	0	0	0	0	0	0	0	0	0	0	0	0	0	0	0	0	0	0	0	0	0	0	0	0	0	0	0	0	0	0	0	0	0	0	0	0	0
CABP1	5.044	1.95829	4.88539	1.23699	2.63797	3.89965	2.95097	4.55101	4.24856	4.63078	5.6753	4.70204	8.64222	4.96017	7.11383	5.57243	4.44897	8.56155	5.04178	3.8972	4.52706	4.06131	5.34642	3.90421	3.41585	3.47984	7.64266	4.42763	5.08564	5.29572	7.22192	7.29963	7.29128	5.62814	7.4251	4.40065	2.54792	7.94663	7.39845	4.49311	6.95607	4.55218	3.24008	3.49066	5.00606	2.55706	7.12463	5.11473	8.40742
CDK4	3.88314	5.21034	4.29569	4.60508	4.40478	4.20985	4.55195	3.82116	3.90532	4.19451	3.75129	3.5869	3.3647	4.05738	3.74524	4.19265	3.94096	3.23417	4.17168	4.54015	3.53746	3.92024	3.81648	3.9819	4.18318	4.05622	3.86297	4.25231	3.96882	3.84387	3.49387	3.98135	3.49452	3.57476	4.18216	3.73419	3.97315	3.76709	4.01026	3.79617	3.67311	3.91199	4.33527	4.76323	4.09725	4.67441	3.67088	3.84794	3.18695
GARNL3	5.46309	2.46507	5.45887	3.78987	3.61069	3.71269	3.41102	3.81845	3.27558	2.9293	3.35954	3.48935	4.0354	4.53013	4.06675	5.14949	3.93426	3.92772	5.7787	3.68028	3.34814	3.45105	5.4787	4.12044	3.9105	3.44148	4.28413	3.56256	5.27434	3.9464	4.18418	3.37039	4.42384	4.24006	2.82986	3.30851	3.36628	4.38134	3.51113	3.60084	4.20431	3.72186	3.53131	3.01639	5.62152	2.58769	4.21908	5.5151	4.13493
PFN1P1	0.181416	0	0	0.244974	0.215726	0.990856	0	0	0	0.199145	0.144559	0	0	0	0	0	0	0	0.209763	0.532381	0	0.244757	0.242057	0.172151	0.120975	0	0	0.920519	0	0	0	0.275993	0	0	0.265763	0.115464	0.128422	0.121751	0	0.202701	0.112114	0	0.192999	0.207957	0.295131	0	0	0	0.382629
NDC80	0	0.0225188	0.0345946	0.271735	0.408669	0.0331388	0.132954	0.0718099	0	0.129569	0.144559	0.288614	0.0940568	0.0554256	0.445404	0	0.125789	0.058407	0	0.165919	0.127845	0.0185464	0.0515233	0.0276673	0.143022	0.047876	0	0.136056	0	0.0853982	0	0.0292471	0.0429338	0.0285192	0.163998	0.0930155	0.115441	0.0121107	0	0.392799	0.014835	0.00653996	0.0813561	0.0486344	0	0	0.0568994	0	0.0678946
RPL32P16	1.73489	0.897437	1.69128	0.905102	0.534494	0.863947	0.423908	0.2371	0.112547	0.614587	0.383133	0.140736	0	0.881194	0.567562	2.31279	0.22373	0.377973	1.76769	0	0.564542	0.2575	2.12586	0.343917	0.690676	0.415217	0.439666	0.277357	1.70671	0.409286	0.584741	0	0	0.502513	0.487352	0.237969	0.147777	0.467685	0	1.19298	0.51086	0.477966	0.372134	0.380611	1.95249	0.281396	0	1.96503	0.959458
SEC61A1	4.21497	6.63954	4.37782	4.43722	5.08916	5.16998	4.95131	4.37341	4.25189	4.18843	4.22419	4.34491	4.05778	4.62558	4.47694	4.63031	4.80031	3.91602	4.4818	4.90038	4.38918	5.25071	4.28202	4.80699	5.37197	4.84732	4.35442	4.9084	4.40087	4.54389	4.43974	4.74473	4.09649	4.53848	5.1154	4.33786	4.99478	4.13253	4.48553	4.11491	4.28958	4.33013	5.54732	4.84431	4.27825	5.81009	4.23835	4.26527	3.7904
PKD1P4	5.39909	4.34383	6.77542	3.28969	2.81766	3.83415	2.05019	4.22683	3.76115	2.1085	4.09925	3.78186	3.26993	3.94191	4.66454	6.47412	3.73952	4.81499	6.08757	3.5184	3.1932	3.61534	5.92829	4.03017	3.03199	3.80601	4.93239	2.94337	6.96879	2.95024	4.31293	3.38017	4.48276	4.02561	2.91338	4.05314	3.44069	4.56673	3.4071	3.08035	4.55723	4.82796	3.80633	2.44311	5.86115	3.71978	3.55099	6.24769	4.02446
SERTAD1	1.42711	3.96617	2.72897	1.43845	2.64614	3.48048	2.90139	1.51657	1.35703	1.86366	1.83783	2.34497	1.7146	1.56615	1.96777	2.2309	2.2536	1.34971	1.10426	2.38387	1.73617	1.92087	1.32408	2.4801	1.15497	1.91178	2.20274	1.75351	1.34145	2.30069	2.16536	2.41207	1.90524	1.66892	3.33768	1.60244	1.06571	1.31221	2.67623	1.50283	1.5301	1.6378	2.81051	2.07294	1.95844	4.29085	1.47735	1.40276	1.19475
VSTM2B	4.41721	2.04702	4.4676	4.07527	3.51257	4.20307	3.14787	4.60022	4.80432	4.02561	4.71525	4.34341	4.50226	4.23112	3.71183	4.10615	4.16172	4.2921	4.39052	3.75823	4.28329	4.28789	4.05814	3.239	3.38158	3.71148	4.24732	3.66885	3.95683	4.0808	4.84536	3.82241	4.67217	4.40918	3.84457	4.23092	3.20288	4.80057	4.76934	4.61793	4.54889	4.63658	3.34981	4.11214	4.54749	3.33536	4.75453	4.1531	3.94676
RGPD6	3.35754	2.9908	3.51954	2.63559	2.33692	3.06838	2.46479	3.16003	3.01329	2.50284	3.00258	3.39778	3.53032	2.52779	3.35414	3.4493	3.07477	3.79709	3.57309	2.06577	2.7309	3.5761	3.43871	3.5962	3.59371	2.84711	3.22221	2.32663	2.88361	3.1473	3.79709	2.49741	3.55692	3.76867	3.55544	3.64462	3.74576	3.37905	3.44725	3.25464	3.50806	3.40426	3.17174	2.60488	3.60464	2.47403	3.73917	2.86507	4.19105
RNF207	4.24193	1.2491	3.84296	1.30183	1.58829	2.74083	0.847193	2.58892	2.75919	0.772261	2.13386	2.72172	3.17444	2.15761	2.46183	3.84883	2.24481	3.0228	4.38071	2.2858	2.4371	2.09064	4.12084	1.47644	1.36583	1.57938	3.46896	1.37319	4.29849	3.4201	3.31255	1.63904	3.41725	2.54477	1.27607	2.8854	0.424635	3.0812	2.46434	1.83261	2.61954	3.00816	1.81585	1.30623	4.24713	0.882599	3.20877	4.07847	3.34346
RP2	1.37415	1.89179	0.845132	2.10637	1.8453	0.764591	1.05872	0.902799	0.927305	1.36684	0.650311	0.805928	0.53594	1.17123	0.218721	1.14081	1.0178	0.508646	0.897308	1.14408	1.08878	1.05031	1.19517	1.17746	1.40377	1.41601	0.790517	1.00336	0.974165	0.987998	1.08357	0.735746	0.677042	0.763183	1.65782	0.894125	1.64556	0.58625	1.25953	1.01369	0.711101	0.80033	1.11259	1.45926	1.32599	1.68564	0.834956	1.12524	0.747379
CAMK4	4.59101	0.996737	4.57622	1.35905	0.434772	1.62733	1.45378	3.48305	4.5484	3.7499	3.69853	3.64615	2.35564	1.49474	2.21943	4.71932	2.22475	3.60834	5.21531	2.16475	4.18459	3.68369	4.76298	2.78978	2.05567	1.8889	2.18558	2.8169	4.3932	1.28742	1.92689	2.76468	2.1278	2.79122	1.82851	3.94714	1.43534	2.24399	1.25953	3.74611	2.51245	4.12479	1.81585	2.76083	4.79898	0.855096	2.24702	4.80108	3.74922
LHPP	4.7284	5.30125	4.34217	8.42222	9.01252	7.26196	7.48572	5.62717	4.92494	6.05183	6.26367	6.02663	5.16138	6.57979	6.56703	3.97689	6.08337	4.61429	6.0598	6.2129	5.63102	6.69053	4.24298	6.4387	5.43997	6.34277	7.13384	5.71942	5.1082	7.10297	5.46309	6.44788	4.70456	5.02109	5.47912	6.27645	5.94931	6.67318	7.26196	6.34446	5.1949	5.72658	5.85151	6.56703	4.34404	7.80022	5.8708	3.82599	3.96563
HLA-B	6.12965	8.49072	5.63774	7.38511	8.07316	7.32449	6.29254	5.99964	5.97594	6.03066	6.27807	6.36357	5.79811	6.83436	7.21389	5.30904	6.39666	4.36298	5.72151	6.73726	6.14111	6.59255	5.64444	6.54436	7.07832	7.29574	6.05579	6.90927	5.97104	7.21796	5.54597	5.95305	5.19422	5.6559	6.61547	6.54335	6.6493	5.59038	6.66708	6.27645	5.55267	5.61405	6.72308	7.14676	6.25716	8.01201	5.53419	5.28728	4.62115
PPIAP29	0.916761	0.609859	1.29383	0.785645	1.37427	1.29227	1.12125	1.02896	0.710995	1.89858	1.11436	0.925367	1.51856	0.457218	0	0.199145	1.08739	1.4145	1.36164	0.447171	1.89613	0.726688	1.09616	1.02507	1.17793	0.668098	0.902929	2.05381	0.90777	1.87624	1.09459	1.67954	0.614744	1.67841	1.76769	1.09538	1.58846	1.47559	0.677388	1.89858	0.814002	0.749047	1.13363	0.927592	1.20576	1.05902	0.974667	0.904558	1.86124
SLN	1.72396	0.616436	1.19774	0	0	0.60096	1.49085	0.705539	2.31788	1.05057	0.872124	1.57015	2.09035	0.410347	0.616634	2.39534	1.34265	1.92689	1.01977	0.573641	1.50772	2.81451	0.881082	0.711308	1.06585	0.499557	0.802642	2.02937	1.75858	0.328955	2.52407	0.789561	2.61865	0.893358	1.8694	0.44378	1.57965	1.78846	0.377491	1.95698	3.62707	0.516916	0.949829	1.01369	1.21576	0.415217	3.99325	2.11693	1.35387
GDF1	3.58142	3.6987	3.51954	4.39276	4.13553	3.78831	5.33523	4.37144	4.28518	4.19633	4.21724	4.41251	3.54206	4.75481	4.29891	2.78679	4.80672	3.14578	2.56614	4.93211	3.32716	3.9213	2.83657	3.73436	3.15703	4.63729	4.21147	4.49468	3.88314	3.66427	3.8106	4.58029	3.65008	4.39029	3.9838	4.21908	3.10572	4.32165	4.78021	3.58441	4.2072	4.11195	4.70609	4.65043	3.06009	3.16963	3.81151	2.54274	2.4652
TPT1P9	0.128551	0.708968	0.615745	0.55858	1.37427	0.664189	1.90233	0.615165	0.640984	1.44684	0.407835	0.576949	0.684744	0.696856	0.694887	0.367704	0.614587	0.35018	0.749734	0	0.664923	0.502406	0.561509	0.814866	0.523917	0.58315	0.217053	0.900883	0.412703	0.735441	0.312242	0.648018	0.191429	0.460097	0.937187	0.507114	1.12208	0.399964	0.297845	1.61582	0.435342	0.38975	0.856315	0.633764	0.227813	1.538	0.169632	0.146717	1.04823
FBXL16	6.4704	4.93991	6.31409	2.56005	4.24899	5.09009	5.86907	9.56603	8.70249	8.29563	8.89589	9.26774	7.47181	7.51643	7.63248	6.4704	8.03257	8.71126	6.01935	7.94004	8.10062	8.12871	6.42585	7.9336	6.77952	7.70077	7.75012	8.17903	6.26688	5.45556	8.39212	8.42222	8.40742	8.27352	8.05941	9.13049	5.67931	8.27713	7.53818	8.68478	8.81448	9.35554	7.43899	7.61721	6.57979	3.39719	8.05941	6.2733	8.18616
KREMEN1	2.36366	3.20318	2.05716	1.68117	1.79706	1.59912	3.3552	3.68127	3.14879	3.64041	3.18711	3.87328	2.08474	2.76497	2.44296	1.44308	3.43378	2.27391	1.66126	3.43969	2.85259	4.1523	1.80436	2.87516	2.47923	3.21356	2.407	3.81208	2.10432	1.67858	2.38793	2.83717	2.35312	2.52278	2.74898	4.0076	2.26258	2.18411	2.89532	3.33894	2.73331	4.21209	3.54387	3.38995	1.73169	1.38335	2.3885	1.87991	2.36819
ABCC8	6.62033	2.66239	6.86421	2.93595	3.44833	4.35549	3.41102	4.78467	3.9022	2.88024	4.82988	4.12896	5.19187	4.17654	4.04501	7.28288	4.52778	4.70154	7.36747	4.11527	3.92238	4.29954	6.67197	3.48628	5.01222	5.12654	5.04369	4.80215	6.53055	5.57986	4.92465	4.46694	5.23282	4.47422	4.31017	4.68256	4.3432	5.32304	5.55854	3.48048	4.72319	5.21779	4.82262	4.01794	7.53818	1.63316	4.72969	6.83131	5.11609
EIF4EBP1	2.10792	4.32228	1.57519	2.79358	4.60917	3.42644	2.9293	1.43192	1.59702	2.20289	2.15996	1.77432	1.67199	2.50212	2.93639	1.97575	2.19987	1.50691	1.28424	2.33922	1.85942	3.06986	1.93228	2.45061	2.9489	2.25513	1.88861	2.90139	1.37171	1.71057	2.30069	2.28193	1.94934	1.83649	2.69437	1.24127	2.26492	1.79677	3.11355	1.87014	1.77022	1.70721	3.03514	2.62508	1.98415	4.93961	2.2313	1.66641	1.14458
SRRM3	7.57226	2.41954	7.77194	1.06058	2.81766	4.77596	4.03907	6.30902	5.69017	3.81648	5.54461	6.0187	5.39347	4.08119	5.16207	7.79449	5.85718	5.05873	8.18616	4.94544	5.67381	5.78558	8.08001	4.50021	4.46805	4.41853	5.11473	4.69825	7.88373	6.2129	4.99935	4.70305	5.51467	5.22999	4.09415	6.01935	2.46715	4.93846	4.68844	5.38328	5.17839	6.24769	4.49884	4.78546	7.92104	3.00034	5.07345	8.12871	5.15662
RNASE2	0.457664	1.29835	0.248721	2.74023	4.19184	0.60096	0.71516	0.110153	0.309186	2.28296	0.658736	1.8447	0.600216	1.81171	2.99901	0.228136	0.3147	0	0.412128	0.264856	0.380353	0.56438	0.200321	1.08806	0.620609	1.41601	0.396886	2.06965	0.186658	0.948827	1.11906	0.320235	0.94259	0.15093	1.09002	0.579333	1.8343	0.0971697	1.28353	0.27964	0.384021	0.500775	1.50451	3.1254	0.589235	0	0.105818	0.160701	0.194207
ASB3	2.56051	3.1149	2.71338	2.94652	2.67029	2.94547	4.00912	3.41633	3.42723	3.81225	3.07553	3.52739	2.91251	3.81028	3.16455	2.55367	4.16746	3.11442	2.61998	3.81294	3.64091	3.15465	2.35359	3.69306	5.07957	3.72323	3.21505	4.32822	2.64126	3.156	3.55066	3.13131	3.61302	3.52559	3.2986	3.16709	4.91035	3.13478	3.37053	3.60936	3.28047	3.35938	3.96994	3.93126	2.63739	3.07942	3.61383	2.63381	3.34081
KALRN	1.30293	4.59416	2.08146	2.30778	2.17213	3.61569	4.06484	3.74542	3.78396	3.56633	3.61003	3.71372	5.27034	3.61702	4.862	1.75858	4.1555	5.86172	1.46712	4.00384	3.73314	3.8483	1.19517	3.63241	3.51322	3.21889	4.80215	3.48935	1.76824	2.37	4.9064	4.6325	4.93182	4.79577	5.05902	3.94434	3.45696	5.06271	3.4101	3.37669	5.06397	3.99838	4.0294	3.61569	0.589235	3.34949	4.84705	1.34549	5.76723
ZFR2	2.52172	1.13838	1.54588	2.67267	2.92482	3.43809	2.30408	2.93552	3.51823	2.10119	3.09514	2.82957	4.06521	3.14094	3.76223	1.98534	3.61837	3.64058	1.81848	2.02393	2.96065	3.45105	1.66433	2.91946	2.83134	1.85436	3.86297	2.7	1.63209	3.8251	4.18762	3.30789	4.18945	3.2739	2.8358	2.77701	1.54163	3.34315	4.17973	2.73952	3.29796	3.23582	2.4502	2.45007	2.59012	2.29683	3.54354	1.88754	3.41788
DNAJB6	5.9308	6.79115	5.68615	6.04128	5.94182	5.89048	5.5918	5.43541	5.96914	5.81885	5.68222	5.46053	6.18059	5.71029	5.67835	7.17635	5.33976	6.42771	5.41682	5.67092	6.06539	5.81558	6.17009	6.61274	5.61679	5.58943	5.45805	5.44986	5.61131	5.94805	6.32419	5.73069	6.24149	6.13393	6.79389	5.38876	5.89394	5.51254	5.79325	5.741	6.17906	5.40784	5.68171	5.55762	5.96788	7.20628	6.16421	6.12607	6.1028
MT-TY	0	0	0	0	0	0	0	0	0	0	0	0	0	0	0	0	0	0	0	0	0	0	0	0	0	0	0	0	0	0	0	0	0	0	0	0	0	0	0	0	0	0	0	0	0	0	0	0	0
TSPAN12	1.43365	1.85942	0.93252	0.988158	1.45599	1.20959	2.68495	1.83018	1.8082	2.41105	1.50854	1.85972	0.941436	1.61451	0.547563	1.15628	1.91767	1.19165	0.942715	2.92408	2.1433	1.61194	1.23948	2.53977	1.73236	2.20928	1.09309	1.621	1.24643	2.13816	1.84502	1.27171	1.105	1.36902	1.76256	1.2916	1.11722	1.12424	1.50485	1.4753	2.02469	1.98897	2.30021	2.58209	1.58568	1.66288	1.81999	1.34128	1.5182
RNVU1-18	7.20444	3.07447	3.07675	2.36129	4.39029	3.26993	5.26415	2.85153	4.1499	0	3.22646	4.68205	3.84439	3.4234	5.07247	2.99142	4.53991	2.52661	2.48099	4.31953	0.818057	9.2924	2.79639	7.78593	2.04451	6.15766	2.61699	4.75246	4.87728	7.23994	1.78377	2.93523	4.00498	2.5254	3.30506	4.45249	2.30348	2.63755	5.03043	2.62411	5.02453	4.62091	4.01718	3.30014	4.1413	6.1548	6.86853	5.22933	3.25096
FAAH	4.76513	2.19361	4.54365	5.74627	4.63102	4.70154	3.8793	4.87418	5.10335	4.01794	4.96163	4.90178	4.26088	4.3653	4.20495	4.0722	4.85033	3.92024	4.99324	3.99741	4.74266	4.82153	4.50951	3.19163	3.59818	4.15914	4.78229	3.71235	4.48919	4.58101	4.19919	4.93182	4.43996	4.38572	3.04267	5.00942	3.93108	4.6955	4.22867	4.85061	4.03733	4.91237	3.7359	3.95925	4.24877	4.25044	4.01139	4.6975	3.95274
MAL	3.26917	4.9064	3.21386	7.55761	7.15423	6.89432	7.10641	5.97291	4.62314	6.19263	6.0819	5.94673	4.95486	6.32911	7.20628	2.58459	6.15261	3.37355	4.95782	6.61051	6.00854	5.54867	2.67001	5.52065	6.6166	5.83447	7.32899	6.39315	4.52451	6.16933	4.76114	6.34027	3.84296	5.11342	5.17065	6.44054	6.93996	6.83436	6.05646	6.16858	4.57074	5.41275	5.90928	6.63708	2.93523	6.7853	4.86965	3.03373	3.64905
NAGA	1.78606	3.03838	1.65042	2.95024	3.67545	2.19808	2.85364	1.97181	1.82379	2.48557	1.9547	1.83618	1.62927	2.72673	1.81543	1.41464	2.35674	1.48503	1.95216	2.33407	1.90847	2.46284	1.92072	1.9793	1.88307	2.83149	1.74593	2.86866	1.71561	2.25136	1.75506	1.90602	1.85149	1.66465	2.0331	1.92564	2.24851	1.64171	2.0704	1.73544	1.94606	1.97396	2.74571	2.87935	1.9924	1.87322	1.6018	1.56022	1.34532
PLCH2	6.8821	1.19064	5.75044	4.76165	4.0076	3.56843	2.17015	3.92641	3.26326	2.28296	3.21265	3.46991	3.41633	3.43329	3.45841	6.23528	3.91199	4.07569	5.8963	2.83879	2.96601	2.87679	5.98032	2.02287	1.97623	2.77379	4.27444	2.43486	4.90178	4.27782	4.72063	5.15932	4.56202	3.87292	4.27631	2.97	1.8453	4.53594	3.15116	3.15088	4.40585	3.51712	2.89946	2.81796	7.16916	2.36129	4.31822	5.3762	4.31293
CA3	1.38606	1.72855	0.791809	0.666537	0.597783	0.790887	1.5689	1.04853	0.455424	1.70154	0.658736	0.632721	1.02476	0.689135	0.790761	1.1814	0.486658	0.721471	1.42942	1.50045	0.570894	0.628198	1.19517	0.673951	1.03381	1.35034	0.897793	1.89314	1.09724	0.606105	1.03506	0.557015	0.87102	0.414467	0.874523	0.62915	1.8897	1.09834	0.811926	1.42725	0.51933	0.696856	1.00207	1.15247	1.81271	1.42341	0.980151	1.49808	0.98478
NDUFA11	6.75729	6.82255	6.61774	7.10641	7.00413	7.22995	7.28709	7.06437	6.9656	7.58688	7.38511	7.02553	7.24579	7.24579	7.17274	6.42955	7.11015	6.89432	6.15694	6.9656	6.78821	6.91831	6.6622	6.79649	6.59037	6.76263	7.01068	7.12463	6.71516	7.14676	7.08894	7.54803	7.34192	7.12463	6.51261	6.95931	6.37567	6.83726	7.14317	7.08184	7.08894	6.94316	6.73177	7.08539	6.82561	7.12835	7.23795	6.51261	6.49307
RAPGEF4	4.44761	3.36361	4.62067	1.95427	2.21107	4.10127	4.22847	4.32626	5.7872	4.83938	5.74839	4.76484	5.9537	6.49307	5.71436	4.23504	5.56931	7.0272	4.28033	3.01624	6.81668	5.02233	4.44335	4.88905	5.85381	4.28914	6.23374	6.2183	4.34084	3.58476	6.46834	5.69766	6.80242	6.07219	8.11483	5.23033	4.59101	6.97524	7.30385	6.22913	6.79115	4.67811	4.13096	4.28958	4.16386	4.29275	7.32026	4.26876	7.11762
MTCO1P53	0.0733569	0	0	0	0.108086	0	0.371338	0	0	0	0	0.127323	0.0780202	0	0	0.129161	0	0.124352	0	0.379467	0	0	0	0	0	0.154099	0	0	0	0	0	0	0	0	0	0.0441067	0	0.0558479	0	0	0.0387632	0	0	0	0	0	0	0	0
COL6A2	2.63099	4.77228	2.30927	1.69327	2.69287	3.74627	3.25961	2.49314	1.96954	2.07939	2.93694	3.16173	1.81109	2.98946	2.2274	1.4753	2.40143	2.14652	1.80726	3.65315	2.52157	1.82395	1.80892	3.05361	2.3194	4.05914	3.16077	2.40186	2.05701	2.99367	2.4081	2.51831	2.11589	1.95427	2.6668	2.49816	3.54124	2.46369	3.30521	3.34424	2.08712	2.45513	3.33678	1.77969	1.73505	4.18803	2.37176	1.48845	1.95311
RCC2	3.37844	3.36361	3.90775	3.4168	4.00479	3.34063	3.22023	3.17518	2.77196	2.89752	3.00936	3.2328	3.17862	2.95677	3.05964	3.93369	2.69153	3.18571	3.40536	3.36217	2.95111	3.14564	3.49531	3.63056	2.83733	3.34301	3.42822	2.99367	3.24606	3.17276	3.37244	3.46143	3.04086	3.22786	3.11967	2.97771	2.64422	3.15734	3.17324	2.87531	2.80394	3.05259	3.08868	3.12191	3.54848	3.86261	2.85349	3.59834	3.00212
AQP4	3.8458	7.01376	3.91766	4.64795	4.53825	5.1607	7.78308	6.22294	6.42771	7.51404	6.0545	6.42585	5.17231	7.91195	5.60009	3.09988	8.12871	3.34393	2.63617	7.41635	7.08539	7.01376	3.51823	7.88373	8.6098	7.5334	5.99321	7.54307	4.40152	6.58391	6.30075	5.40581	5.20019	6.92438	6.82561	6.70735	7.44844	5.09685	5.24314	6.66465	6.33859	6.60828	7.86549	8.79502	2.42086	5.59133	5.7808	3.06986	4.22379
HPCA	3.99191	5.00391	4.89757	0.57986	3.23358	3.91163	7.06437	9.84151	8.95237	8.91747	9.10292	9.95562	6.47601	5.74309	6.51859	4.71676	7.39616	8.01201	4.57382	8.26626	8.52232	8.39976	4.26152	8.38439	6.44605	7.70648	6.32582	8.08662	5.32985	1.74521	6.37567	9.33746	6.91526	9.0495	6.04774	9.91549	4.74783	6.61051	5.9623	9.64684	7.22587	10.0851	7.47181	8.34692	4.88819	2.30734	6.69633	5.24854	7.75552
TIMP2	3.65008	5.45062	3.38189	6.81986	6.4608	6.50276	5.27397	5.37542	5.75044	5.27034	5.83335	5.01495	5.21953	6.53637	5.37896	3.52051	5.56798	5.20613	3.59056	5.93142	5.86678	5.55178	3.28984	5.58394	5.99257	5.82768	5.63195	5.56751	3.54652	6.22294	5.8766	5.32417	6.1498	5.9223	5.64156	5.2569	5.9211	5.76086	5.71837	5.37236	6.39847	4.61354	4.96372	5.70172	2.42086	5.44818	5.97909	3.12687	5.66843
FCGR3A	1.47515	4.86744	0.799963	5.35413	7.6741	4.96731	2.60931	1.74503	1.63633	4.53248	2.73018	1.56524	2.15083	4.696	2.66887	0.583359	1.78758	0.565856	0.794066	1.05044	2.66342	4.70764	0.864486	4.79104	1.91752	4.3894	1.82015	5.63774	0.819267	3.51807	2.26943	2.29398	3.15557	0.851485	3.75666	2.98234	3.64193	0.745635	3.86332	2.43587	1.75445	2.46479	3.23117	5.46225	1.42769	1.70924	0.765738	1.24409	1.17663
TUT4	5.68816	4.16367	5.25071	4.16095	4.11471	4.22641	3.59686	5.0421	3.8866	3.14279	4.15049	4.61548	3.84634	4.5273	3.857	5.72454	4.41721	3.46	5.84244	4.28263	4.61673	4.28851	5.59731	4.42854	4.56555	4.67292	4.76114	4.22234	5.38328	4.1143	4.72219	3.76205	4.47353	4.00007	3.24254	4.44671	4.38224	4.80589	4.01738	4.58867	4.09395	4.19326	4.22988	3.52116	5.82219	3.31469	4.0777	5.74573	3.53746
SH3BP5	5.04525	3.85718	5.3677	4.57144	4.69278	4.53572	3.22738	3.75096	4.26856	4.1555	4.35771	4.092	4.30212	3.81028	3.99969	4.9787	2.4434	4.61968	4.74446	3.24563	3.90974	3.64276	5.31127	3.50095	3.50289	2.85305	3.92604	3.60801	4.76747	3.91637	4.09925	4.44739	4.38399	4.91552	3.8428	4.1139	4.50021	4.17087	3.14368	4.48252	4.0777	4.17432	2.86645	3.27113	4.78124	5.05337	4.29591	5.12927	4.38378
BAIAP2	4.88485	4.65241	6.02524	2.8557	3.60599	4.51933	4.80779	6.28537	6.42955	5.45682	6.3124	6.44409	5.93204	5.45141	6.26524	5.63582	5.83556	5.89273	5.054	5.4953	5.55629	6.38972	4.92524	5.51423	4.96194	5.18905	5.67931	5.22477	5.19422	3.30974	6.17301	6.17009	6.1028	6.31075	5.26343	6.14693	4.60073	5.70824	5.82551	5.76086	5.803	6.35124	4.93617	5.3329	5.13587	4.29975	5.63487	5.10071	5.85492
LTO1	4.20945	4.07885	3.725	3.74108	3.65906	3.56928	3.52787	4.06868	3.66596	3.70544	3.83956	3.73625	4.10068	3.72186	4.4132	4.06031	3.81469	3.57644	4.0321	3.80617	3.79907	3.88714	4.14831	3.83991	3.377	3.85354	4.29719	3.70578	4.06964	3.71269	3.86315	4.0683	3.90258	3.22374	3.3082	3.97689	3.26531	3.67751	4.43411	3.56468	3.34612	3.9866	3.81504	3.83268	4.56907	4.25651	3.79671	4.12756	3.23885
CAMTA2	6.94316	4.87362	6.76263	4.199	4.87812	5.49363	4.80323	6.3343	5.43832	5.60845	5.89273	6.16568	6.53637	5.74839	5.79591	6.79115	5.84244	6.49307	6.75472	5.53285	5.3329	5.59133	6.83131	5.78132	4.45478	5.39502	6.37742	5.63867	6.49104	6.14111	6.3411	6.9656	6.43321	6.04256	5.8963	5.97416	3.73969	6.36009	6.52459	5.36966	6.16421	6.26849	4.72969	5.09364	6.78097	5.39909	6.05579	6.41286	6.15406
SLC40A1	1.40733	2.22651	0.835971	2.301	2.36951	1.35144	2.8172	2.15953	2.45498	2.9032	2.07954	1.94934	1.0651	2.57594	1.4772	0.685453	3.08287	1.17256	0.904207	3.05259	2.64096	2.54433	1.02142	2.62847	3.43748	3.23701	1.75411	3.06882	1.18407	2.89503	1.82239	1.85477	1.38075	1.40719	1.94349	1.80925	3.04161	1.56297	2.25434	2.45435	1.97889	2.07488	2.72378	3.36171	1.10412	2.30734	2.20599	0.625723	1.81299
SPC24	0.181416	0.0325627	0.0981032	0.0945062	0.46196	0.153522	0.184462	0.431379	0.280438	0.41151	0.244869	0.453278	0.53594	0.206547	0.751501	0.0528255	0.209938	0.731091	0.230589	0.395888	0.548621	0.434772	0.21534	0.141941	0.280056	0.154099	0.396886	0.593222	0.25334	0.857679	0.282129	0.487563	0.864085	0.731573	0.520061	0.215508	0.201038	0.49632	0.561898	0.416058	0.332516	0.451619	0.207796	0.616247	0.227813	0.0929258	0.614667	0.146717	0.382629
ALDH2	5.88815	7.48111	5.66357	6.08757	5.70016	6.34277	8.06639	7.50933	7.20261	7.75012	7.15059	7.41635	6.65722	8.15736	6.49307	5.33176	8.31721	6.21982	4.83747	8.36178	6.96233	7.15795	5.26271	8.02926	7.60175	8.22927	7.53579	7.9336	6.46261	6.29254	7.14317	6.56089	6.83131	6.62033	7.81203	7.63764	6.97838	7.16169	6.56703	7.29128	7.43432	7.4251	8.21465	7.84102	4.85227	6.28615	7.21796	5.56798	5.84582
CNDP1	3.01132	4.33141	2.94857	7.50933	6.77952	6.98469	5.43541	5.28318	2.44266	5.54378	5.22653	5.5151	4.1467	4.73385	4.59754	2.47223	2.93108	2.60768	4.55475	6.1455	5.88112	4.78998	2.02393	5.87022	4.49013	4.85754	5.52194	4.64043	3.70595	6.01038	3.62505	5.51342	1.72778	4.52073	2.91623	5.88528	5.56431	5.10037	3.8581	4.87812	2.22074	5.00638	4.9664	5.70319	2.54748	6.01609	2.98037	2.30363	4.08316
RPL37A	10.6093	10.0851	10.4016	9.91549	10.3416	10.5359	10.0851	9.95562	10.6093	10.3416	10.4016	9.84151	9.95562	10.4667	10.4667	10.4016	9.95562	9.41377	10.9047	9.95562	10.5359	10.1311	10.6899	9.77322	10.5359	9.84151	10.2845	10.1795	10.7881	9.99726	10.23	10.23	9.87695	9.77322	10.23	9.84151	10.2845	10.0851	10.7881	10.3416	10.0406	9.95562	10.1311	9.91549	11.0396	10.4667	10.3416	10.9047	9.5175
PENK	2.63932	3.77506	2.50877	1.22695	3.05947	7.32899	3.88223	8.82443	10.1311	7.0272	9.49595	9.54228	1.32224	1.66017	0.662179	2.2879	7.13193	2.47356	3.48305	5.14485	8.46763	8.37695	2.46109	6.87894	4.47123	5.2714	1.06437	6.81098	3.34161	0.565127	1.55818	2.30131	2.23943	2.72883	2.00446	8.58536	4.95724	1.07125	0.39581	8.94075	2.89825	8.57745	4.08786	7.06788	4.38399	2.06412	2.14754	3.32732	2.47356
DNAJC12	5.41191	2.92243	5.06397	4.31887	3.6	4.60195	3.3552	4.41765	4.65537	4.94598	5.06397	4.44153	4.28392	4.39784	3.85608	5.34215	3.56877	4.05411	5.18107	3.37307	5.08885	4.39934	5.56614	3.82258	3.63359	2.81911	3.8782	4.52192	5.37703	4.0427	5.09009	4.27548	4.91352	4.73647	3.76012	4.57359	3.27359	3.51986	3.64989	5.04525	4.27674	4.46262	3.45456	4.22702	5.61824	3.90919	4.82096	5.63005	4.42007
SLC16A4	1.36819	1.6659	0.979044	1.29556	1.2005	0.804143	1.44235	0.959598	0.793624	1.57993	1.0711	1.13751	0.964399	0.819267	1.65091	2.0355	1.00149	0.798878	1.58064	1.42872	1.08397	1.09057	1.16134	1.73999	0.950996	1.75325	0.858914	1.21418	1.10987	1.56705	1.01292	0.886959	0.851084	0.968887	1.25416	0.990419	1.22564	0.71662	1.35846	1.31131	0.870638	1.12554	1.40177	1.35538	1.5456	2.01745	0.926548	1.35418	1.37271
GRASLND	2.87441	0.883059	2.58058	1.45087	0.998503	1.95296	1.65657	3.33678	3.93914	3.38501	3.2328	2.73763	2.9383	0.911328	2.68239	3.02657	2.45853	3.81614	3.08438	1.91704	4.34556	2.76945	2.93845	2.08554	1.09834	0.944594	2.45822	2.8854	2.42433	2.74259	2.32147	1.67363	2.67811	1.65105	1.80466	3.78466	0.498381	2.90035	1.92972	3.72466	2.31308	4.16191	2.18719	2.52555	2.9709	1.83124	2.44296	3.13679	3.74677
RPL10P9	1.08975	0.571946	0.480954	5.33062	1.61111	0.857679	3.8793	3.8837	0.77438	1.49412	0.594671	4.64646	4.14048	4.81125	0.5991	1.0516	0.757228	0.337016	1.60097	0.636682	1.7225	1.01122	0.74033	0.673951	1.34782	0.864085	0.559228	4.18195	1.05528	2.11368	0.506419	4.5273	0.639339	3.54733	1.53277	4.49106	4.65389	4.31822	1.68439	1.88236	0.583851	0.68707	4.61405	0.549953	0.914558	1.57505	4.21333	4.32353	1.35387
SMG1P7	4.48919	2.99485	4.08826	3.00468	3.34765	3.04867	3.13767	2.96645	2.44487	1.05695	2.59562	3.1096	3.3526	3.08852	2.65001	5.05653	3.64751	2.52661	4.60554	2.75138	3.49596	3.4471	4.86882	3.0167	2.80602	2.86252	3.57576	2.9529	4.36405	3.5726	3.67545	2.54461	3.53522	2.24285	1.94904	3.10229	2.10076	3.2277	3.93966	2.95055	2.15871	3.13223	3.10345	2.68061	5.27397	3.56167	3.31101	4.70103	2.96601
ARC	0.763846	2.849	1.69128	0.809228	1.27477	5.1082	2.34407	3.26145	3.21873	2.06069	3.28801	4.93038	2.82522	2.00006	1.88428	0.886333	3.28893	5.58989	0.553188	1.86366	0.955046	1.27648	0.934366	1.34305	1.12249	1.44896	2.07383	1.39599	1.07215	3.06776	2.47128	5.10303	2.0421	3.42232	4.46465	1.63417	1.35132	3.61604	3.64413	2.57193	3.4837	2.51844	1.32026	1.29032	0.974667	4.02099	2.493	0.980851	3.61252
BCHE	1.97812	1.26085	1.78149	2.25913	2.83949	2.48085	2.42056	2.62351	2.31079	3.3037	2.85824	2.29306	1.77142	2.80572	1.31632	1.71703	1.85221	1.67824	1.63967	2.99351	2.99577	2.04348	1.57137	2.18382	2.97771	2.75904	1.77785	2.62221	1.7992	2.13006	2.31457	2.8263	1.83305	2.47112	1.82121	2.05522	2.34348	1.9528	3.55876	2.7663	2.43276	2.15761	2.56232	2.61229	1.71577	2.20703	2.50212	1.52906	1.78904
ACTBP2	0.0390721	0	0.0591628	0	0.262238	0.112852	0	0	0.0454988	0.0691795	0	0	0.0475273	0	0	0	0	0.0928263	0.16597	0	0	0.0585358	0	0	0	0.047876	0.0373936	0	0.111798	0	0	0	0	0	0	0.0227124	0.0289046	0	0	0	0.014835	0.107184	0	0	0	0.0738504	0	0.0527694	0
ZNF337	5.59312	3.27788	5.11641	3.16336	3.18183	2.96138	2.99351	3.44354	3.16409	2.3247	3.34688	3.50453	3.63903	3.37067	3.59306	4.95602	3.51192	3.06824	5.45024	3.22495	3.94453	3.66325	5.75303	3.4322	3.4196	3.4234	3.73019	3.10198	5.04147	2.84766	3.51273	2.7672	3.4474	3.14368	2.5402	3.81171	3.67174	3.63445	3.25822	3.40584	3.18847	3.52297	3.26791	2.86553	5.50864	3.29781	3.31285	5.59914	3.61719
CBX7	5.93882	3.84332	5.65637	4.43295	4.42763	4.54961	4.6356	5.46573	5.96294	5.0217	5.38442	5.04525	5.6612	5.0338	5.55987	5.67431	5.20369	5.85269	5.97416	5.0214	5.44326	5.63389	5.97535	4.87307	4.67685	4.80914	5.69412	5.03224	6.29092	4.70103	5.56475	5.07797	5.76194	5.19117	5.20474	5.54644	4.08999	5.83614	5.17771	5.52844	6.13535	5.71942	4.78389	4.93499	5.95056	3.90346	5.72253	6.11967	5.84123
C1QTNF5	2.17031	3.91969	2.35849	3.10763	2.73729	3.73987	4.0258	3.00049	1.79251	4.04929	3.4493	3.55544	2.29798	3.57156	1.63378	1.48828	3.54075	1.71606	1.59829	4.23442	2.26613	2.39574	1.76015	3.85862	3.72813	4.39674	2.54216	3.36517	1.9025	3.88296	2.522	3.81754	2.42875	3.52149	3.36611	2.9679	4.11451	2.75359	3.13344	3.06567	2.47432	2.96288	3.83179	3.97894	1.79677	4.00232	2.33906	1.75613	1.30567
MAST3-AS1	1.43365	2.88199	0.0724409	2.34543	4.81691	4.10205	6.70445	6.52258	4.71776	5.999	6.07219	6.71259	5.91989	5.71282	6.88812	1.65752	6.65463	4.78098	2.35474	7.40732	5.73279	6.3748	1.44081	6.39847	5.97165	6.91526	6.13105	6.25081	0.481617	5.54336	6.22913	6.98781	5.80466	4.64696	5.66696	5.6753	3.8581	5.70223	6.73177	5.22653	4.95246	6.21053	6.36184	6.32911	1.51157	4.15609	5.72151	1.31145	4.28518
RPE65	0.0555433	0.16636	0.0981032	0.569482	0.19859	0.57831	0.158693	0	0.0220126	0.788705	0.144559	0.317525	0.180858	0.572778	0.0879187	0.077127	0.171387	0.075828	0	0.165919	0.138934	0.0120015	0	0.141941	0.49549	0.545809	0.0200563	0.241332	0.0171912	1.13124	0	0.275993	0.144829	0.386321	0.369074	0.0227124	2.27259	0.145073	0	0.532772	0.136852	0.0160407	0.147702	0.23013	0.156874	0.808434	0.273288	0	0.181953
DGKZ	5.503	4.81445	6.16718	4.54961	4.84923	5.26415	4.96791	6.83131	6.22447	5.9308	6.57775	6.44054	7.02041	6.20001	6.99092	6.16127	6.1867	7.86549	5.47669	6.08051	5.85718	6.24769	5.55717	5.74731	4.83318	5.73583	7.1837	5.57154	5.87433	5.08978	7.56242	8.07316	7.28288	7.89001	6.68526	6.32663	4.02676	7.42978	7.35454	6.17453	7.45304	6.90927	5.53374	5.31467	5.0728	4.76165	7.24579	5.58531	7.51404
ARHGAP18	0.823344	2.28134	0.733215	1.91224	1.91374	1.19534	0.648133	0.583359	1.14145	1.71445	1.12583	0.408329	0.748231	1.51106	0.472149	0.827192	1.26688	0.712409	0.323633	1.13667	1.15497	0.628198	0.305367	1.03749	1.69375	2.00141	0.938074	0.761453	0.741172	0.874766	0.917125	1.0229	1.01598	1.09914	1.65782	0.57149	3.21113	0.504273	1.03405	1.97797	1.11178	0.749047	0.847416	1.15762	0.424452	0.939238	1.11043	0.366348	0.954048
HDDC2	5.96538	5.67633	5.71837	5.60193	6.19553	6.53249	7.17274	5.78832	5.98546	6.63954	6.35661	6.43139	6.2075	6.59896	5.24314	5.52024	6.33945	5.61539	5.93204	6.80531	6.46834	5.95804	5.94611	6.48349	6.56703	6.60378	6.03066	6.50859	5.64156	6.57559	6.32911	6.08615	6.51459	6.38804	7.11383	5.86851	6.26367	6.32249	7.03046	6.30572	6.49502	5.77719	6.52058	6.61774	5.67239	6.60828	6.46451	5.86734	6.09169
L1CAM	6.57131	3.48563	7.18759	0.666537	1.85026	5.19117	1.5561	4.63273	5.17704	3.79317	4.35684	4.47492	5.14453	3.61199	5.10367	7.21389	3.87911	5.5164	7.18	3.30324	4.27718	4.86003	6.7461	3.7862	2.90154	2.46153	5.11079	3.51855	6.8821	4.53108	5.36966	4.19512	5.48123	4.88457	3.8131	4.51326	1.37427	4.92694	3.57593	4.13234	5.24423	5.24672	2.94965	3.51584	6.48349	2.33976	4.84536	6.82255	5.39746
CASP3	3.37292	2.84216	3.45489	2.71867	2.70042	2.28993	3.1581	2.58892	2.407	2.81971	2.52186	2.75888	2.07713	2.47995	1.95532	3.21798	2.85513	2.28699	3.35643	3.09946	2.32814	2.33577	3.47633	2.56066	3.09988	2.9605	2.11762	2.58769	3.01552	2.52779	2.39345	2.63544	2.05145	2.77819	3.12312	2.39181	2.98129	2.2075	2.52395	2.73282	2.43869	2.51634	2.8912	2.78512	3.82493	2.56922	2.44899	3.41165	2.54856
PTMAP2	1.1915	1.6523	1.05358	1.95041	1.72282	1.58479	1.37186	0.95262	0.640984	2.03031	0	0.931144	0.98658	1.28453	1.50269	1.21532	0	0.712409	1.72221	0	2.52039	1.22761	1.42591	1.46812	1.26586	1.28384	0.634683	0.810093	0.922588	1.75311	0.979905	1.55127	0	0	1.7388	0.860583	2.62426	0.602303	0.627236	1.96418	0.394117	1.4499	1.33662	0.746249	0.809994	2.2309	1.08079	1.39771	2.11681
S100A13	5.60378	6.93996	5.3762	7.30805	7.46233	7.11935	8.86508	6.93355	6.7018	7.82936	6.96879	7.24982	6.43517	7.70077	6.09585	4.68181	7.78308	5.39746	5.43416	7.89001	7.05075	7.05075	5.12196	6.76536	7.76657	7.82365	7.03046	7.98535	5.59268	7.36332	6.00725	7.13575	6.53637	6.04774	7.95956	6.86708	7.99189	6.63	7.14676	7.58688	7.22995	6.76536	7.65854	7.63764	5.17098	7.74494	6.89432	5.20334	5.72658
GOLGA8B	6.14402	3.19702	7.41183	3.63326	1.73544	4.22234	2.63723	5.05023	4.44422	2.73358	4.74835	4.69202	4.89275	4.82314	4.6706	5.40187	5.37857	5.14716	6.4387	3.22039	4.67588	2.26092	6.80242	2.26063	6.02802	4.46036	5.05275	3.5429	6.4387	3.5726	4.029	4.04058	5.1949	4.81152	3.85898	4.94226	5.2983	4.97175	3.70457	3.8483	5.41023	4.48827	4.08434	2.85123	5.76723	1.43225	4.69376	6.44054	5.95685
CFI	1.20485	2.8306	0.379255	2.2852	2.10652	0.98266	1.12125	0.670408	0.611741	1.15333	0.731778	0.849686	1.25623	2.01406	2.07459	0.635452	0.992425	0.35018	0.524594	1.05044	1.58706	1.21018	0.476315	1.58009	1.79099	2.14769	1.42389	2.24316	0.575465	1.42026	1.39674	0.811562	0.820634	0.650676	0.994226	1.72382	1.91055	0.71662	1.4123	1.15232	0.620729	1.24698	1.93228	2.17634	1.09573	2.7007	0.848002	0.70733	0.588901
MCF2L2	2.59516	2.11066	2.30176	2.04546	2.19987	2.69123	2.07025	3.1476	4.01524	3.49289	3.21505	2.82405	3.37669	3.64227	3.8588	2.48543	3.50533	3.84457	2.44562	2.14236	3.37623	3.40346	2.63071	3.36095	2.75743	2.51533	3.45074	3.20801	2.41266	2.04405	4.37628	2.55573	3.93257	3.2163	5.52543	3.2125	1.93365	3.69169	3.68028	3.16202	4.19938	3.50968	2.4535	2.8358	2.26092	2.50545	4.1858	2.40306	3.95906
S100A4	2.11842	2.98324	1.54057	4.37299	4.86827	2.28534	3.28692	1.74063	2.28834	3.37114	2.60369	4.00987	1.30609	2.43338	1.71229	1.26945	2.16822	0.576187	1.39613	3.20438	1.4695	1.7172	1.47137	3.11096	2.47371	3.21144	3.13857	2.65971	1.31321	2.62274	2.64066	2.59219	1.1994	1.3938	1.25416	1.9544	2.83849	1.82239	3.08809	2.92259	1.38427	1.62813	2.61983	2.93773	2.09064	2.6656	1.72617	1.20903	1.69128
STX16-NPEPL1	4.36574	1.29383	4.61793	2.26433	0.952866	2.43291	1.39411	2.88805	4.17229	0.252608	3.45568	3.55776	2.71529	2.82819	2.97668	4.09495	3.11834	3.15074	4.56509	2.40714	3.19163	3.00243	4.47811	0.944287	3.54521	2.33264	3.64294	2.79461	5.05621	0.948827	2.23851	1.92717	3.10794	3.42232	2.0331	3.71217	3.13239	2.34715	1.07215	3.16796	2.54645	3.69306	2.49948	1.23964	4.06071	0.53102	2.93979	4.55819	3.51289
AIFM3	4.92005	5.26816	4.96913	3.63938	4.16727	4.56627	6.84593	5.75513	5.26997	5.97909	5.57712	5.59542	5.21568	6.33945	3.98135	4.56152	6.76536	4.92205	5.19221	6.80242	5.13327	5.94805	5.09009	6.05382	5.0024	6.52858	5.435	5.83671	4.77149	5.09072	5.50995	4.9643	5.1536	5.08442	5.48504	5.21281	4.36426	5.34406	5.6911	4.92234	5.93326	5.70824	6.51661	6.41471	4.81499	4.49929	5.66357	4.81773	4.56979
GAPDHP63	0.0555433	0	0	0	0	0	0	0	0	0	0	0	0	0	0	0	0	0.0265539	0	0	0.116405	0	0	0.111413	0.0465094	0.0188459	0.0931199	0	0	0	0	0	0	0	0.0828103	0.0227124	0	0	0	0	0	0	0	0	0	0	0	0	0
PDLIM1	2.03593	5.09781	2.20377	2.91993	4.1133	2.98844	2.00566	1.2174	0.899617	1.32095	1.30623	1.98155	2.17213	2.97269	3.53763	1.75104	1.84705	1.5337	1.37587	1.68227	1.13337	2.66545	1.81865	2.83463	0.977892	2.86692	1.81483	2.18586	1.20746	2.00371	1.94475	1.15247	1.69313	1.0817	2.43778	2.12692	3.45329	1.40639	2.41193	2.1006	0.996971	0.854658	1.96403	2.65567	1.87242	5.34721	1.53566	1.37738	1.42667
MTPN	4.54865	5.02884	3.80864	4.38134	4.49748	4.50114	4.80589	5.65977	6.15624	6.0545	5.78184	5.7693	5.31849	5.38917	4.46193	4.38201	5.01158	6.10418	3.70629	5.20334	6.0239	5.4987	4.71905	5.34055	5.86387	5.1372	4.17815	5.66261	4.00647	4.7987	5.50476	5.29461	5.63389	6.23212	5.76246	5.8986	5.32794	4.6643	5.027	6.0287	5.67835	5.98032	5.10756	5.63916	4.5484	4.60602	5.65394	4.3827	5.54163
BICDL1	5.12857	1.69192	5.28431	2.37438	2.68977	4.09686	1.28353	3.91932	4.0914	2.59933	3.77887	3.82999	4.68156	3.56185	3.623	5.51081	3.56552	4.93038	5.24818	2.42662	3.37623	2.91593	5.88471	2.62508	3.04867	2.53503	4.74134	2.50829	5.0959	4.07199	4.60484	4.30492	4.91664	4.38421	4.45049	3.6958	2.6656	4.67785	4.04807	3.15088	4.80136	3.79005	2.67695	2.54477	5.31054	2.16226	4.90038	5.39347	5.30345
B4GALT5	3.08602	3.98849	3.68028	2.25059	2.68718	3.36376	2.23885	2.95497	3.44292	2.9529	2.97731	2.76395	3.49831	2.70222	2.79372	3.62788	3.05274	4.03715	2.92243	2.67551	3.11819	3.39355	3.64582	2.85454	2.52793	2.28549	2.87516	2.5959	3.39748	2.88691	3.23793	2.94426	3.49978	3.53229	3.42644	3.07746	2.43915	2.85229	2.58995	2.86031	3.48919	3.13932	2.63768	3.06714	3.42404	3.60365	3.23932	3.75443	3.34797
5_8S_rRNA	3.59784	2.67372	2.43854	2.6902	3.6314	2.17404	4.16547	2.49141	2.90791	2.48452	2.5761	3.02522	2.82683	2.86016	2.71573	1.98674	3.75754	2.18691	1.78072	3.34596	1.82198	4.51182	1.8539	4.226	2.1523	4.44467	2.46731	2.89134	2.47325	4.14711	2.00049	2.34631	3.16647	2.25618	2.86707	3.11891	1.91178	2.66017	4.18925	2.18842	3.30044	3.12796	3.23597	2.63723	2.61896	4.30297	3.69664	2.43054	2.56659
TPPP	4.5104	4.31822	5.03967	6.25081	6.11967	6.0819	4.92234	6.05778	5.71535	5.36732	6.04385	5.45474	6.40206	6.17301	6.41286	5.64253	4.68331	6.73462	5.53151	5.77447	5.51938	5.65829	5.07151	5.67785	5.07734	5.15728	6.70445	5.22722	5.28803	5.67142	6.20387	5.83217	6.20903	5.66843	5.65394	6.56089	5.57941	6.90927	5.62294	5.87885	6.37047	6.17603	4.69399	5.61775	4.66254	5.67931	6.12678	5.28949	6.56089
TMEM235	1.46486	2.12167	1.57519	4.93559	4.88401	4.92005	3.93633	4.38291	1.39365	2.77003	4.24856	3.66579	3.32391	4.04366	3.5761	1.51187	2.74365	1.57376	3.02796	4.20371	2.98621	3.51305	1.02835	4.28202	3.09203	3.85773	4.1102	3.69526	2.37026	4.04616	2.05355	4.17087	0.84467	2.64746	0.762357	4.92694	3.88823	5.01682	3.54108	3.63073	1.17376	3.70612	2.32	4.06406	1.26071	4.63464	2.03461	0.865979	1.61126
KCNT1	5.87433	1.10301	5.9081	0.530437	1.39068	2.99577	2.23117	4.64495	3.31628	2.57147	4.4492	4.95074	4.81827	3.09364	4.91209	6.20308	3.06265	5.3333	6.33945	3.20438	3.31613	3.07329	5.68121	3.24147	1.56615	2.67388	5.12588	2.68123	5.38795	3.55843	4.97203	2.99201	4.95074	3.60817	3.16917	5.12994	0.447645	4.74056	4.01026	3.39811	4.16449	5.18007	2.5405	2.04902	6.00028	0.638263	4.24549	5.91282	5.29315
RAB40B	4.4	5.03967	4.90009	6.01741	6.51261	5.81993	5.08823	6.15261	6.73994	5.94673	6.61903	6.03332	4.95842	5.06149	5.46654	4.15509	5.69717	5.55629	4.47399	5.48804	6.19116	6.19629	4.45567	5.19561	5.22757	4.99595	5.58078	5.81009	4.19593	4.96017	5.1887	5.39665	5.11277	5.64253	4.47764	6.14402	5.26234	5.79485	4.88905	6.40749	5.3677	6.38636	5.20334	5.63679	4.32269	5.79756	5.18385	4.12379	5.27252
KCNAB2	4.27887	3.04236	4.64199	2.83239	3.04897	4.60314	4.03305	5.80466	6.28051	5.44651	6.0187	5.91518	6.43321	5.41641	6.18059	4.20758	5.64591	6.9721	4.62957	4.87896	5.42134	5.83894	4.25586	4.82314	4.45835	4.4516	6.23061	5.24744	4.71124	5.84582	6.3653	6.82255	6.85467	7.29128	6.09451	5.95565	3.21113	6.6771	6.4882	6.02593	6.80819	6.25875	4.33702	5.09557	3.94954	2.50107	6.36009	4.66329	6.83726
CTSS	1.17208	4.3518	0.898154	4.84482	4.25752	2.83833	1.13695	1.32675	1.43123	3.10825	1.95784	2.43694	1.38831	3.08411	1.04781	1.0516	1.56661	0.782011	1.43649	1.36114	1.04769	1.66731	0.833582	3.22677	1.19711	3.75754	0.998663	2.9109	0.958034	2.26969	1.87535	1.37056	1.32556	0.851485	2.38207	1.63417	2.15243	0.839704	1.5783	1.041	1.33096	1.31117	1.7497	3.26326	1.22229	3.48063	0.750165	1.00221	0.979511
STX1B	6.18516	2.14622	6.7018	2.17605	2.90275	5.02078	3.20391	5.32379	5.7546	4.48648	5.39785	5.07989	6.04774	4.29613	5.38209	6.55884	4.68132	6.49104	7.06788	4.12479	4.74655	5.16036	6.6275	4.58773	3.43347	3.88537	5.55808	4.35527	6.3748	5.64012	5.14084	5.3677	5.63582	5.31091	4.98702	5.14251	2.26492	6.08406	5.42092	5.12389	5.95565	5.42092	3.45872	3.95009	6.24301	2.80825	5.40305	6.52659	6.17009
DTNB	4.17855	2.47776	3.95683	7.5967	7.25775	4.437	4.76218	4.63006	4.62508	4.52073	4.74003	4.95782	4.64942	4.70664	4.92205	4.057	4.90206	4.63634	4.29528	4.57838	4.33291	4.54914	3.95105	4.77892	3.7645	4.07904	4.65609	4.5565	3.79145	5.63487	5.08053	6.15406	4.86254	4.97448	4.26773	4.46146	3.08349	4.70482	5.57477	4.59198	4.64199	4.52097	4.21582	4.07688	4.15467	4.30254	4.7654	3.78568	4.54794
GAPDHP65	0.146602	0.273454	0.330853	0.135685	0.394204	0.22342	0.397536	0	0.218528	0.312415	0.156542	0.208637	0.249192	0.0554256	0	0.154504	0.171387	0.199145	0.0719894	0.111784	0.18298	0.103258	0.143765	0.0514376	0.227176	0.124714	0.0931199	0.286865	0.0852566	0.317263	0.194933	0.330853	0	0.0976016	0.327419	0.1757	0.278008	0.227813	0	0.438773	0.0976383	0.264546	0.264814	0.0754705	0.364238	0.149292	0.18268	0.146717	0.468123
RAB20	0.72485	3.20739	0.845132	2.14148	2.93889	2.5334	2.08637	0.670408	0.859714	1.65767	1.0711	2.022	1.08567	1.67592	0.554652	0.51046	2.0289	0.428641	0.356016	1.12924	1.22532	1.4168	0.43864	1.65985	2.10893	1.68318	1.50134	1.67746	0.718726	1.66316	0.927592	0.756706	1.25484	0.873242	2.38823	0.98413	1.57965	0.652154	2.20796	0.794853	0.697301	0.70443	1.6858	1.76142	0.379467	1.83124	0.79143	0.646413	0.254284
MDFI	0.645622	3.02717	0.514774	1.74503	1.63094	2.57819	2.56968	3.10468	1.73617	2.31279	1.72332	1.67377	1.16742	1.89302	0.89972	0.344581	1.9936	0.855603	0.432353	3.31932	1.98503	2.18369	0.653232	1.5169	1.95891	2.56983	0.881194	1.9861	0.463606	1.84119	1.04823	2.31534	1.20934	2.02369	1.87322	1.56392	0.755278	0.839704	2.62013	1.63155	1.69958	2.55559	2.30306	2.65567	0.956293	2.56479	1.4949	0.327864	0.848761
NNMT	0.851764	2.29888	1.63648	2.87769	2.87336	1.57287	1.96403	0.929647	0.647904	1.32095	0.547563	1.40901	2.40143	1.48265	1.50269	1.19534	1.35752	1.88393	0.51406	1.11139	0.447413	1.04471	0.811807	1.38983	1.36583	1.60552	1.96449	2.0034	0.985892	1.45625	1.51454	3.26252	1.56231	2.87828	2.11947	0.749957	2.41996	1.64171	0.945396	2.24207	0.904558	0.516916	1.56583	1.25387	0.76613	4.4013	1.5164	1.31145	2.52304
MSANTD3-TMEFF1	2.76901	2.47239	2.15761	4.36166	4.23732	3.63648	3.77346	4.18703	4.00555	4.85309	4.31229	4.51063	3.90346	3.21919	2.3675	2.89679	3.32531	4.31972	2.75093	3.54899	4.17573	3.91602	2.61954	3.62488	4.04501	3.27998	2.98771	3.81992	2.30514	4.51537	4.21437	4.28561	4.30619	4.57263	4.09592	4.07981	3.61855	3.61182	4.19184	4.32165	3.89407	4.1858	3.11744	3.95405	2.97566	4.36926	4.29911	2.74584	4.17613
SNRPGP2	0.682027	1.98794	1.82425	1.61012	1.97181	1.55592	2.66516	1.97484	0.366948	2.012	1.77723	0.891996	1.05094	0.659085	0	1.25824	1.99838	0.77492	0	0	2.07563	0.406789	0	2.04195	0.983898	0.707459	0.922062	0	0.915349	2.31699	1.95517	0.557015	0	1.47424	1.29996	0.774135	0	0.458126	0	1.48089	0.681224	0	2.9235	1.51172	1.48119	2.11293	0.980151	1.02601	0.755634
GTSE1	0.335793	0.176607	0.379255	0.178366	0.37964	0.0696067	0.234351	0.280154	0.181815	0.0852488	0.13239	0.112413	0.167389	0.0836236	0.367099	0.552984	0.141561	0.0928263	0.17698	0.165919	0.308146	0.129586	0.767588	0.111413	0.153254	0.110642	0.255529	0.2014	0.331999	0.169818	0.116361	0.0754761	0.43164	0.124817	0.0828103	0.227222	0.0539323	0.018485	0.200468	0.186771	0.0387632	0.193282	0.295052	0.16354	0.364238	0.11158	0.117183	0.37877	0.0814199
BANF1P3	0	0.471022	0	0	0.46196	0	0	0	0	0	0	0	0	0	1.48119	0	0	0.607781	0	0	0	0.303397	0.582097	0.691972	0	0	0	0	0.528612	0	0	0.39466	0	0.873242	0	0	0	0	0	0	0	0	0	0.527157	0.798989	0	0	0	0.834594
SYNPR	5.85381	2.86721	5.01375	1.30771	3.16439	4.1413	3.69462	6.47412	8.07316	6.65722	6.92733	4.74341	5.43997	4.67514	3.57462	5.02357	6.16421	5.40863	5.04525	4.84951	7.90887	7.35454	5.61632	5.62246	5.77559	4.88037	3.76029	6.38457	4.58076	1.98644	5.65489	5.12757	5.58167	6.60612	4.84457	6.3411	4.83747	4.07923	3.02896	7.06088	5.67735	6.58391	4.81773	6.06398	5.93761	2.02984	5.72454	6.24608	4.90467
TMSB4XP6	3.9621	3.45887	2.85929	4.1565	4.91664	2.75374	4.12958	3.84044	5.38012	3.47309	4.12219	4.33226	2.56305	2.31003	0	2.84725	3.42676	0	3.20997	0	0	5.25293	1.92072	0	0	2.75715	2.28937	5.98546	3.73365	5.5228	0	5.47749	0	4.15408	5.11736	3.67629	5.56518	4.47468	5.00118	5.70319	3.62265	3.62522	0	4.81526	3.47567	5.46654	4.30104	3.82186	6.32249
MIR25	0	0	0	0	0	0	0	0	0	0	0	0	0	0	0	0	0	0	0	0	0	0	0	0	0	0	0	0	0	0	0	0	0	0	0	0	0	0	0	0	0	0	0	0	0	0	0	0	0
RND3	0.823344	3.47437	1.38005	1.56142	1.09851	2.77909	2.27193	2.35715	2.66575	1.57993	1.77157	2.61141	1.70815	1.6717	0.616634	1.1908	3.1158	2.28699	0.69265	2.34732	1.87579	2.27869	0.615432	2.28235	2.56262	1.6626	1.16553	2.21275	1.01384	2.33605	1.71155	1.85087	2.30605	2.72187	3.66342	1.97197	1.70815	1.43616	2.24851	2.15539	2.78512	1.73169	2.4908	1.46617	0.89223	3.95665	2.59129	1.10786	2.16445
RAB32	1.33709	2.84518	0.985892	3.07598	3.40678	1.8822	2.399	1.22936	1.06683	2.38134	1.79994	1.67761	1.42626	1.58377	1.55662	0.618841	1.41757	1.08126	1.01438	2.04389	1.67408	1.73489	1.15557	2.44547	1.88307	2.42891	1.54301	2.51113	0.991479	2.159	1.51125	1.73913	1.21476	0.866486	2.31639	1.02329	2.09875	1.19096	2.03323	1.61097	1.27419	1.37427	2.21384	2.31774	1.26071	2.58979	1.47735	1.05964	1.51278
FTL	9.14478	12.0597	8.6098	11.0396	11.2093	10.1311	10.6899	10.5359	9.84151	10.6093	10.3416	10.0406	9.6179	10.6899	10.5359	8.72909	11.4235	9.31964	8.72909	10.6899	10.4667	10.5359	8.44516	10.6093	10.6093	10.5359	11.0396	11.2093	8.95237	10.4016	10.6093	10.6093	10.0851	9.6179	10.6899	10.23	10.6093	10.6899	11.2093	10.6093	10.2845	10.6899	11.4235	11.2093	8.98775	11.0396	10.4016	8.35473	9.49595
HLA-DMA	2.2084	2.79521	1.77283	5.42832	6.00211	4.08394	2.88721	3.05947	2.49522	4.23918	3.1455	3.13178	2.39446	4.07749	3.01357	2.89488	2.87056	1.28088	2.03901	1.84998	2.99426	2.79035	1.80436	3.93633	2.30544	4.77491	2.41297	4.44582	1.77815	3.71097	2.20259	3.8684	2.23158	2.46731	3.1301	2.56175	4.5149	1.91953	3.90587	3.51697	2.40586	1.95639	2.72853	3.87236	2.08784	3.12493	1.7218	3.64582	1.99079
ATP1A3	6.36184	3.68144	7.00413	3.08836	4.19693	7.21796	3.46927	6.37925	7.15795	5.52543	6.82561	6.49307	7.77194	6.23834	6.05844	7.25387	5.71837	8.58536	6.9656	4.87587	5.85492	6.39847	7.08184	6.3124	4.93098	4.76377	6.51261	5.06397	6.90624	7.60693	7.09593	7.60175	7.51882	8.03914	6.3411	6.37213	3.18077	7.14317	6.62033	6.09858	7.57226	6.67439	4.37455	5.12688	5.84008	3.61452	7.05753	7.14676	7.38069
DST	6.31908	7.56739	6.23999	7.19899	7.51882	7.14317	7.19507	6.99766	6.3531	5.81611	6.78241	7.00739	6.46635	7.26622	6.95607	6.4608	7.26196	5.87999	6.78241	7.21389	7.19899	7.54307	6.33945	7.41183	7.27456	7.27456	7.37185	6.99424	6.3124	7.19132	6.84593	6.12464	6.39666	6.41286	5.80245	7.26622	7.38969	7.27054	7.06088	6.85787	6.31908	6.93676	7.39845	6.63954	6.44976	7.18	6.4704	6.21683	6.26849
ACTG1	7.89001	9.4549	8.42978	9.02478	8.6098	9.06284	8.03914	8.95237	9.54228	8.47549	8.85483	8.68478	9.23446	8.56946	8.37695	7.74494	9.1744	9.33746	7.75012	8.65082	8.87525	9.03709	7.85324	8.11483	8.85483	8.56155	8.88564	8.98775	8.36178	8.49072	8.51444	8.99983	9.28396	9.03709	8.71126	9.0495	8.78526	9.25124	8.16434	9.02478	9.26774	8.97527	8.60171	9.18925	7.52844	7.91502	9.03709	7.7118	9.25124
MRC2	1.36819	3.21919	1.33212	2.14148	2.78633	2.30544	3.72533	3.24897	2.48025	3.0422	2.77819	3.07178	1.61651	2.55559	1.25761	0.7602	3.61837	1.5783	1.00919	3.68161	2.78588	2.50242	1.10727	3.0782	2.2603	4.01333	1.7948	3.50028	1.17007	2.62745	1.26001	2.05993	1.28946	2.09076	1.69053	2.64808	3.34455	1.91103	1.90861	3.08214	1.42039	3.17262	3.85009	2.68832	0.655955	1.89179	1.63941	0.553828	1.2517
FTH1P23	0.598811	1.22788	0.425465	1.8746	1.17577	1.20959	1.5142	0.487843	1.00025	0.631766	0.774808	0.899364	1.04431	0.94221	0.629561	0.30558	0.965789	1.37986	0.842707	1.15303	1.00433	1.22185	0.644484	0.861899	0.944594	0.565734	1.39054	1.07326	0.364854	1.32253	0.783266	0.709616	1.105	0.553415	1.7388	0.860583	1.5677	1.16408	0.811926	1.27991	1.16329	0.87427	0.730776	0.853805	0.510288	1.5967	0.999127	0.858141	0.848761
UPK3BL1	5.13855	4.22785	4.58029	3.52002	2.71614	4.29613	3.61485	5.84752	4.22379	2.76409	4.64199	3.68688	3.96283	3.91932	5.44326	4.4	4.75017	3.24988	4.84377	4.46898	3.54323	2.65942	4.22213	3.62348	2.52793	4.61063	4.75927	4.17188	4.59296	5.50085	5.06334	5.93204	4.16866	4.23628	1.53277	3.80864	4.46943	5.11243	3.77025	3.99437	4.00288	4.17229	4.61015	3.19272	4.77383	4.11273	3.79163	4.41207	4.01198
GPX1	5.03534	7.5529	5.19456	7.16169	7.35034	6.65207	6.5691	5.6047	5.8521	6.51859	6.16421	5.32603	6.52858	6.64676	7.08184	4.57478	6.1225	6.09169	4.46146	6.05712	5.38012	6.03997	4.79577	6.0598	5.82494	6.60612	6.39228	6.47507	5.09266	6.46635	6.43321	5.98546	6.40023	6.03732	6.9656	5.7698	6.06398	6.10628	6.84036	5.36966	6.30654	5.51938	6.93355	6.57775	5.04717	6.29417	6.26688	4.72168	5.80792
EPB41L3	5.65161	3.87365	5.4309	7.01376	6.20001	5.76298	3.60299	4.54435	4.3383	4.90496	5.12757	4.72269	5.87544	4.57909	4.59948	5.74627	3.96452	6.37567	5.57199	3.94284	4.32606	3.8837	6.31409	4.7643	4.40325	4.24836	4.79238	4.00346	5.6382	6.43321	5.18073	4.75955	5.32304	4.99114	4.89333	5.06334	5.12556	5.39824	4.73849	4.80992	5.60563	5.09009	3.13932	4.18662	5.73998	4.4577	5.41316	6.43139	5.9116
RELN	6.64676	1.19534	6.28459	2.38835	1.24171	3.15282	2.19628	3.12465	3.39936	3.00333	2.83657	2.37051	1.39787	2.26686	1.28888	6.55474	2.09785	2.86016	6.84593	2.81137	2.99577	2.60172	7.07141	2.92199	1.35629	1.91907	2.01243	2.03268	6.19851	1.50162	2.78279	2.74945	2.989	3.58971	2.4109	3.13449	1.20815	2.54376	1.7235	3.08466	4.88876	3.36171	1.78335	2.98621	6.93676	3.24913	4.39298	6.72609	3.27326
FCGR2A	1.03456	3.70022	0.71662	4.5355	5.55673	4.2634	1.87686	1.04853	1.1095	3.08616	2.03143	2.70207	1.19649	3.48354	2.15704	1.0039	1.36861	0.244324	0.463153	1.81469	1.45044	2.5405	0.499228	4.06521	1.58093	3.529	1.1399	3.36392	0.697301	2.95024	1.44896	1.28802	1.473	1.13311	3.35969	1.79392	3.29535	0.847747	2.75831	1.93662	0.897948	1.2195	1.88568	3.72551	0.755722	2.08	0.597221	0.671936	0.974527
CHIC2	2.22919	3.33695	2.00141	2.43616	2.58058	2.30911	2.93694	1.83481	1.7636	2.54839	2.00687	1.85972	2.19066	1.93307	1.79361	2.23664	1.93365	2.33906	1.79964	2.33407	1.98503	1.90617	2.29811	2.33137	2.07605	2.0986	1.81216	1.87227	1.8171	2.36537	2.36567	2.1812	2.29055	2.21121	2.98771	1.61141	2.32858	1.38649	2.31064	1.88597	1.86913	1.94606	2.36862	2.09544	2.56922	3.70333	2.13564	2.00446	1.89557
LPL	1.84721	5.45931	3.41421	3.63206	1.80373	1.45317	3.0086	5.5324	5.09781	5.33062	5.83671	6.03467	3.01624	3.23236	2.4574	3.48483	3.11054	1.67377	2.62787	4.03657	5.18591	4.32887	2.61007	4.67343	2.96257	3.49196	1.55943	4.1625	3.07192	2.58474	2.20259	2.51519	2.60652	3.74262	3.30029	5.43916	2.6656	1.64927	3.91342	5.61967	1.67441	5.95177	3.23117	4.63055	1.06541	2.58521	1.85717	2.72718	2.79226
ARL17A	3.07849	2.0698	2.65452	2.69453	1.57029	2.3809	2.24495	1.50485	2.09802	1.52074	1.83063	1.95485	2.67766	2.83014	4.07961	4.25419	2.36658	2.31667	3.04433	2.69257	1.82867	1.68999	2.65898	1.47644	1.8422	2.04902	2.45466	1.99808	2.89398	2.56036	1.66216	1.41834	2.71937	2.86851	1.68146	2.73594	3.07899	2.41046	2.0704	2.32398	1.71027	2.19186	2.73386	1.66343	3.47294	3.02296	2.0889	2.44722	2.4795
SCRT1	5.27034	1.32299	5.56032	1.22695	2.03696	2.59698	2.42056	4.4456	3.24423	3.9022	4.13474	4.37782	4.54365	2.62454	4.27236	5.37542	3.07477	4.97203	4.96611	3.90328	2.76068	2.8223	5.3825	3.87489	2.02257	3.1307	4.18803	2.91725	5.28356	4.69448	3.92867	4.0722	4.00987	3.47119	4.56009	3.99514	0.802642	4.81908	5.12791	3.37574	4.24981	4.49952	3.04521	3.04342	5.79538	1.14476	3.99211	5.06023	4.768
ACSL6	4.11586	2.67043	4.86688	1.94696	1.41152	3.14381	4.27887	4.0566	4.07142	3.90328	3.71131	4.38961	3.82151	4.65956	2.88706	3.89892	4.70001	4.35793	4.20267	4.53013	3.83053	3.81132	4.33657	3.67241	4.20392	3.87749	3.63106	3.92095	4.46353	3.8374	3.94172	3.35351	3.90421	4.43657	4.15832	3.94265	3.59899	3.92512	3.24606	4.0044	4.56532	4.23962	4.03347	4.13693	3.87637	1.78698	4.20392	4.4767	4.36793
ZNF280D	3.96098	3.53374	3.88858	4.81745	3.93577	3.52543	3.76361	3.80404	3.52527	3.39763	3.61418	3.55776	3.58722	4.30848	3.5137	3.7939	3.66273	3.64615	4.37893	3.84794	3.7194	3.39073	4.18195	3.24807	4.11787	3.91106	3.51502	3.52804	3.82908	3.88149	3.56185	3.30506	3.54783	3.83539	3.4052	3.90421	4.49377	4.27402	3.68297	3.93126	3.68229	3.5538	3.90697	3.3402	3.78953	3.96693	3.75461	4.06637	3.75061
ADARB2	2.10792	0.867275	1.33212	5.51854	3.49643	3.12764	2.92009	2.25969	1.82379	2.61244	2.90926	2.93639	2.27883	3.87382	3.93985	1.41802	2.46967	2.10563	1.56801	2.95364	1.7301	2.51365	1.50383	2.98858	3.36957	3.27436	3.75771	3.31037	3.32777	3.02975	3.23446	2.66045	2.80766	1.90674	1.49649	3.41182	3.41165	3.90275	3.95551	2.63859	3.00228	2.21911	3.01073	3.49882	1.08011	3.37779	3.00544	2.08918	2.14885
TNFRSF1B	1.18499	4.05411	1.26854	3.25265	5.48248	4.79025	2.11098	1.51172	1.32064	1.96517	2.04853	2.14317	1.62154	2.5676	1.9936	1.18665	2.09109	0.693008	1.04623	2.12283	1.46587	2.86117	0.74879	2.16241	1.55373	2.68788	1.84119	2.97313	1.49176	2.45033	1.74779	1.64961	1.79873	1.38589	3.85736	1.87014	1.99614	1.15746	3.00604	1.6014	1.25684	1.52027	2.54998	2.45272	1.29398	2.90139	1.03934	0.987998	1.27199
RPL41P1	0	0	0	0	0	0	0	0	0	0	0	0	0	0	0	0	0	0	0	0	0	0	0	0	0	0	0	0	0	0	0	0	0	0	0	0	0	0	0	0	0	0	0	0	0	0	0	0	0
RBP4	0.52914	3.3076	0.221411	0.817485	1.39787	4.0621	3.50549	5.26308	5.8766	5.19221	4.94255	4.22722	4.73722	4.39652	4.34195	0.521597	4.64421	4.91035	0.0960255	4.34746	5.49612	5.29093	0.185722	4.84814	3.48255	3.63545	4.62483	4.43411	0.28806	3.78705	5.59634	5.4919	5.59588	5.10497	4.85202	4.67086	2.29951	4.4492	4.34491	5.24672	5.26159	5.8708	3.84026	5.01958	0.394754	3.02296	5.10561	0.400169	4.85728
ASPSCR1	4.65609	3.78046	4.5273	4.02561	4.03076	4.12958	4.51981	4.42583	3.69117	4.02025	4.36662	4.52803	4.30891	3.93689	3.91324	4.39165	4.39565	3.91932	4.64446	4.41542	3.8673	3.79959	4.58006	3.66781	3.65582	4.22379	4.47217	4.4183	4.35728	4.81881	3.94935	4.51134	3.98715	3.78654	3.78466	4.23588	3.64311	4.18682	4.8118	3.94622	3.76328	4.19572	4.22276	4.25674	4.7955	4.33527	4.03676	4.47078	3.39719
GABRA2	2.51349	3.16289	2.87426	1.01499	1.20903	2.31321	4.50717	4.12084	4.75453	4.60218	3.58191	3.96264	3.19134	4.04908	3.03806	2.04853	4.75665	3.91235	2.32951	4.53708	4.18156	4.16547	1.54349	4.66808	3.91841	4.11808	3.28139	4.31843	2.81097	1.5087	4.22419	3.32022	3.69526	4.6356	4.76616	3.94319	2.26492	3.73454	2.88199	4.05239	4.52966	4.25963	4.81445	4.94198	1.38542	1.83797	3.95945	1.91588	4.21927
NPIPP1	7.77194	4.45093	6.80531	3.72448	4.5231	4.41788	4.27151	4.94749	3.82617	3.34099	4.12219	4.80082	5.09781	5.34524	5.66073	7.82936	4.87195	4.27782	7.35664	4.77969	4.85562	4.5608	7.21022	4.9888	4.69074	5.04525	5.60286	4.45502	6.44231	5.80682	5.34682	4.98939	4.877	4.74679	4.36596	4.41342	4.92807	5.06271	5.6842	4.04655	4.62882	4.12518	4.51182	4.03326	8.55355	5.60193	5.23847	6.77952	4.92635
PCP4	3.94492	7.02041	6.59677	2.97744	4.7336	6.04906	7.82365	10.1311	10.1795	10.1795	10.0406	10.5359	6.78821	4.43589	4.8476	7.22995	7.88373	6.17301	6.38103	8.20771	10.2845	9.43383	5.35764	9.26774	7.55761	7.80022	4.82262	9.31964	6.59677	4.99478	4.72969	5.11609	6.09995	5.76879	6.03997	10.3416	6.57775	5.3677	5.73069	10.4016	5.61405	10.5359	7.85936	8.81448	1.98171	4.28182	6.14402	6.13105	6.16858
ACTL6B	5.00362	1.61651	5.45725	0.703767	1.42359	4.11136	2.45466	4.68306	5.11013	4.33163	4.87475	4.83991	5.15897	3.30851	4.91468	5.81829	3.81917	5.13193	5.38996	3.07928	4.73411	4.55746	5.53419	3.59005	2.53367	2.57982	4.81499	3.67071	4.85946	3.73607	4.61817	4.77649	5.47996	4.46583	3.83812	4.84923	1.31259	4.471	3.8138	4.30406	4.70381	5.14517	2.95392	3.46032	5.13327	1.21544	4.61133	5.51342	4.877
SLC6A13	2.47908	0.697674	2.2246	1.55159	0.952866	1.41422	3.16366	2.69373	1.89511	1.01808	2.98976	3.71543	2.80618	2.5138	2.83717	1.04517	2.55381	2.53253	1.55237	4.43522	1.89982	1.53643	1.3895	2.11026	2.65797	3.26714	2.80294	2.72042	1.75537	2.07548	2.88213	2.01745	2.20703	2.38057	2.13036	3.306	1.43151	2.64953	2.85138	2.40215	2.57326	2.93346	2.95392	1.97664	1.32107	1.7737	2.9755	1.4744	2.45754
PLP2	3.70297	5.45931	3.51774	3.4242	4.05448	3.76552	2.63115	1.75689	1.73617	3.06956	2.04156	2.91593	2.06828	3.59073	3.48612	3.5528	2.10253	1.34478	3.07178	2.69599	2.03071	2.3489	3.26008	3.04374	2.11871	3.63394	2.43291	3.00181	3.85027	3.29366	2.53283	2.78368	2.41461	2.09076	3.49882	2.24867	4.4245	1.92262	3.21703	2.63056	2.07695	1.94269	3.61669	2.84099	4.15329	3.93369	1.34083	3.52757	1.35387
EIF3C	7.12108	7.09593	6.44054	6.07501	6.81986	7.07832	7.38511	7.06788	6.42315	7.39388	7.21389	7.17274	7.23795	7.26196	7.57226	6.11531	8.22217	7.06088	6.51261	7.86549	6.85467	6.86112	5.53151	6.26524	7.04726	7.6224	6.96233	7.41635	6.38972	7.76657	6.54235	7.90887	7.15795	6.46451	7.39388	6.94626	6.11967	6.67318	7.80638	6.79389	6.1844	7.07489	7.18759	7.17274	7.04047	7.40274	7.01707	6.57979	6.77683
INAFM2	3.77696	3.31932	3.21829	2.60063	4.8345	2.96545	3.87254	3.17428	2.86837	3.21994	3.06445	3.30884	3.14249	2.54792	4.38291	3.72168	3.18726	2.98066	3.49113	3.31932	2.39886	3.17145	3.14216	3.15734	2.68422	3.11038	3.10213	3.13099	3.17712	3.03387	3.47969	3.99475	3.25837	3.00694	3.59899	2.95897	3.45329	2.76751	4.10867	2.80544	2.83163	2.98665	2.97255	3.45648	4.10615	2.70682	2.89576	3.45312	3.0403
MOBP	4.47055	3.46208	3.78568	9.80749	9.3938	8.13589	7.58206	6.12965	4.45433	6.61774	7.26196	7.18759	5.22376	6.99092	7.36747	2.95962	5.85832	5.02453	6.79957	6.23374	6.44054	6.47601	3.98733	6.45519	8.28073	5.93574	7.27054	5.83447	4.31336	8.88564	4.86827	7.20261	3.68893	5.86278	5.32755	6.15982	8.77576	8.55355	8.31015	8.11483	4.24773	5.13126	5.98815	6.17009	4.56836	8.56155	6.78821	3.00772	4.98581
CLIC4	2.7003	7.1837	2.43369	5.57802	5.66025	5.3128	4.68256	4.15853	3.23793	4.77942	3.88751	3.93275	2.90231	4.48368	4.11846	1.86366	4.207	2.08088	2.55188	5.38957	4.4559	4.76034	1.76526	4.77175	5.83044	4.80754	3.93931	4.71149	2.6715	4.9593	3.54404	3.47951	2.65942	3.64413	5.80135	4.43208	5.50821	3.92042	4.31716	4.56032	3.03498	3.67906	5.37741	5.66549	2.09064	6.41471	3.38641	1.70574	3.3099
GCSHP5	3.05451	4.38201	2.75652	4.71776	4.57838	4.56836	5.58897	4.85006	4.35224	5.50691	4.46239	4.65043	3.78449	5.09557	2.44296	2.67221	5.10237	3.42707	2.97731	4.99722	4.18601	4.18236	2.64808	4.11666	5.49108	4.84072	4.28518	5.53503	2.90956	4.36639	3.92238	4.31229	3.9147	3.91125	4.79577	4.2923	4.92551	5.1144	4.877	4.71398	4.1226	4.08374	4.78256	5.0728	2.46853	4.88764	3.97164	2.38702	3.65822
GNG3	6.95931	4.69876	7.36332	3.55066	4.52216	6.98781	5.34837	7.24982	7.36539	6.9656	7.5529	6.91526	8.46403	6.95931	7.48111	7.31628	6.17301	8.97527	7.30385	6.28537	7.34192	6.82561	7.19132	6.99092	5.59868	5.6911	7.76115	6.40929	7.22995	7.15423	7.57728	8.11483	8.15016	7.95956	7.31628	6.87291	4.66479	8.21465	7.03706	6.89124	8.03914	7.29128	5.55717	6.60828	6.97838	4.5815	7.9533	7.41635	8.65938
MAGT1	1.72008	4.4013	1.65492	4.51957	4.0475	3.03853	3.26422	2.46967	2.08296	2.93669	2.25884	2.34497	1.87166	3.26252	2.60246	1.44308	3.15465	1.13481	1.6207	3.22039	2.66342	3.15909	1.41495	3.02896	3.41585	3.00107	2.35139	3.13693	1.68902	2.96835	2.08397	2.28193	1.58093	2.16807	3.06541	2.75566	3.17579	2.16622	2.66765	2.52466	2.08296	2.22623	3.41868	3.49627	1.51792	4.36639	2.05476	1.39771	1.59413
MTND4P12	0.645622	0.373183	0.835971	0.107874	1.61111	0.163693	2.63115	0.796145	0.218528	0.41151	0.1193	0.517696	0.180858	0.392878	0.535407	0.269511	0.562344	0.298454	0.0960255	1.17893	0.777988	1.21018	0.416762	1.63698	0.932384	0.676845	0.405044	1.07896	0.697301	1.60197	0.764199	0.789561	0.499146	0.569602	0.265763	0.115464	0.108086	0.938629	0.644691	0.668528	0.444656	0.297152	1.25014	1.95951	1.05789	0.415217	0.66693	0.553828	0.181953
MMP14	1.08975	4.86937	1.63209	2.32262	2.989	2.12128	1.84423	1.60741	1.21963	2.14549	1.43815	1.96476	0.756386	2.11705	1.33883	1.40251	1.98349	0.520061	1.15333	2.31729	1.39099	1.50412	1.09046	2.21322	1.76101	2.83717	1.19981	1.76855	1.84799	1.03934	1.11906	1.9894	1.00887	1.62197	2.44129	1.60244	2.92585	0.996594	1.5981	2.01139	1.50468	1.39349	2.29619	1.98747	0.875145	2.11735	1.08079	1.08921	0.834594
PI4KA	5.95923	4.70919	6.17301	4.13351	4.21188	5.28541	4.62263	6.11967	6.01098	5.12327	5.87433	6.07776	6.9122	5.03195	6.52459	6.17603	5.9033	6.97838	6.38804	5.26012	5.87602	6.28615	6.17377	5.53729	4.70103	5.09009	7.05407	5.29904	6.00337	5.35842	6.76263	6.20157	6.95931	5.97535	5.9081	6.2075	3.76798	6.83131	5.36928	5.57619	6.28937	6.46261	5.23919	5.25654	6.01741	4.01428	6.50859	6.25875	7.1837
NPIPA8	6.36009	0.318167	2.93845	0.107874	1.16104	4.97809	3.73383	1.05483	4.72168	0.631766	1.32045	4.10068	1.58537	0.714582	0.430227	1.61082	5.34445	3.4182	2.03901	0.954388	1.34463	0.314079	3.21113	0.0658674	1.8288	3.34049	0.29496	0.651442	2.42602	6.50668	1.83232	1.48676	5.44488	4.8487	1.46295	0.614587	4.24257	5.1963	7.02553	3.19027	0.784482	0.264546	2.34749	0.775144	7.10297	3.60464	6.42409	2.14784	1.34532
GABRB3	3.15116	1.43459	3.36111	1.19711	1.70273	2.94652	1.98778	3.99153	5.04338	4.0358	4.45272	3.96264	4.21683	2.89902	3.48433	3.2471	3.23643	4.81934	3.02584	2.44382	4.39977	4.16408	3.39214	3.20288	3.05947	2.20156	3.62853	3.34917	3.24516	2.32588	4.52144	4.28561	4.4717	5.27069	3.57462	4.21743	2.65913	3.63004	2.90482	4.18803	4.50249	4.30848	2.19671	3.11877	3.20033	1.26205	4.22109	3.3608	5.02915
CYP51A1	3.44693	3.82134	3.66529	5.356	4.62707	4.41297	3.29535	3.59056	3.97164	3.96264	3.69853	3.58293	4.04929	4.03637	3.41275	3.40094	3.56468	4.37364	3.73226	3.10329	3.71858	3.45408	3.5285	3.72881	3.55296	3.24285	3.56321	3.44165	3.55923	4.40896	3.89553	4.27107	4.24257	4.29275	4.09848	3.47278	3.44981	3.7359	3.37812	3.84563	4.2258	3.2565	3.44788	3.86967	3.4168	3.82082	4.18195	3.41695	4.36469
NPIPA7	4.22419	2.5619	3.99686	0.862549	2.6411	1.6751	1.68195	2.59322	1.90813	1.03049	2.22033	2.5572	2.05628	1.72206	3.03555	3.20033	1.22598	2.48528	4.15812	2.23468	2.68674	1.61724	4.68032	1.38247	2.28413	2.2246	2.17575	0.467547	3.55923	2.58892	3.02584	2.59457	2.56127	2.24285	1.72678	1.64127	2.15243	2.53977	1.17978	1.55777	1.43815	1.52027	3.30248	2.01256	4.54794	1.10238	2.46759	3.77993	3.19437
CHI3L2	0.254109	7.58688	0.260883	2.55809	5.38366	2.93108	1.49085	0.803601	0.671304	1.1602	1.09002	0.303514	0.556315	0.659085	6.02663	0	1.63648	0.075828	0.412128	0.895004	1.41707	1.52417	0.416762	2.3194	3.38423	0.753625	2.35329	6.60612	0.311533	0.675988	0.744683	2.92108	1.15373	1.561	1.43271	0.57149	2.16137	0.831618	1.54574	1.14752	0.28447	0.224932	3.47919	4.61329	0.19176	3.24024	0.695882	0.121441	0.121231
RNASEH2A	2.68166	2.5288	2.25793	3.04927	3.00422	1.93	2.96065	2.09979	2.20854	2.65001	2.3197	1.90438	2.03886	2.31308	2.12254	2.47432	1.99838	1.89132	2.44178	2.20187	1.8687	2.10757	2.61954	1.62475	2.27434	2.41046	2.24836	2.63056	2.6892	2.12167	1.88555	2.87949	1.93965	2.1205	1.38606	2.0463	2.26806	1.91467	1.73153	2.1006	1.93351	1.78654	2.08844	2.32531	2.8578	2.35243	2.33906	2.66091	1.70624
RRM2	0.110264	0.231959	0.0255359	0.164076	0.71072	0.163693	0.471684	0.0463932	0.136325	0.0398192	0.233855	0.0643079	0.0780202	0.0182649	0.250116	0.0440352	0.111328	0.213595	0.17698	0	0	0.19341	0.0412123	0.111413	0.0725425	0.247727	0.0200563	0.2014	0.174547	0	0.149696	0.125681	0.168902	0.258586	0.0345316	0	0.0215057	0.0558479	0.219692	0.633624	0.0679247	0.026463	0.0636902	0.0754705	0.227813	0.149292	0	0.175796	0.206547
PTPRN	5.38328	2.70163	6.05248	1.23699	3.57476	7.07141	4.12876	6.44054	6.71744	4.85946	6.1368	5.83671	6.18969	5.01124	6.41471	5.96419	6.48535	6.77122	5.85097	5.45182	5.86278	6.17157	5.68566	5.04717	4.67465	4.60845	6.29911	4.93904	5.6842	5.65161	5.95436	6.81668	6.5691	6.77952	5.65637	5.41599	3.00273	6.48066	5.60009	6.13105	6.24533	5.99063	4.35071	5.2374	5.41397	4.51134	6.0187	5.46992	6.90027
LYRM9	3.52559	2.62998	3.72689	3.61654	3.21798	4.51842	4.52919	5.01124	5.61311	4.87784	5.42009	4.5149	5.11999	4.5432	4.35332	2.6758	5.17231	5.07087	3.55708	4.32692	5.24205	5.21531	3.69698	3.27908	5.27328	4.32567	3.74799	5.12423	3.41601	3.61622	3.89757	5.62437	5.40385	5.83671	4.85089	4.68083	4.82796	5.07345	4.54794	5.01003	5.32155	4.83069	4.11195	4.85391	3.216	3.48063	5.04931	3.24238	4.60022
GLS2	4.78415	1.22788	4.95959	0.754312	1.81063	3.56468	1.82728	3.84865	3.83758	3.42676	3.96264	4.09686	4.58749	2.54447	3.84493	5.01285	3.4362	4.36662	5.23597	2.91158	4.29849	3.71873	4.97448	3.06296	2.82834	2.44236	4.00721	3.11967	5.03718	4.45725	4.03926	3.63293	4.41656	3.7589	3.45136	3.98361	1.76992	3.92042	3.83939	3.63938	3.7678	4.22008	2.46881	3.17072	5.10497	1.3595	4.05411	4.97509	4.62756
OSTC	3.42123	5.33523	2.76796	4.22358	4.70637	4.25252	3.74194	3.67646	3.92024	4.39075	3.74244	3.66239	3.40157	3.51113	3.28261	3.53262	3.61286	3.28663	3.34393	3.80135	3.8837	4.26383	3.20497	3.82065	4.24856	3.76328	3.11143	3.93558	2.86388	3.9606	3.68586	3.74593	3.4322	3.37114	4.13735	3.5761	4.14732	3.06507	3.65822	3.96154	3.28489	3.60414	4.08157	3.99455	3.65178	5.19046	3.58824	3.03018	3.57123
SARS2	4.19245	2.5886	4.20618	3.46927	3.14564	3.70385	3.19193	4.02389	3.22677	2.88242	3.63494	3.849	4.25459	3.49931	3.53538	3.55758	3.94823	3.90606	3.93181	3.27374	2.8845	3.49498	3.93539	2.84186	3.01132	3.64276	4.31865	3.56151	3.855	4.11945	3.51403	3.98868	4.26215	3.50258	3.10376	4.06637	2.99262	4.23962	4.11509	3.33894	3.65464	3.85444	3.52034	3.03612	3.94077	2.50107	4.20453	4.01699	3.99325
CDT1	0.495601	0.673746	0.379255	1.07696	0.851764	1.19096	0.494964	0.647701	0.52758	0.788705	0.611966	0.622272	1.10976	0.643779	0.722873	0.344581	0.917398	1.3308	0.463153	0.765931	0.599941	0.269653	0.384105	0.487843	1.20332	0.638751	0.769096	0.849468	0.491169	0.987998	0.737796	0.656176	1.45798	0.450914	1.12678	0.636928	0.519504	1.0651	0.798649	0.583757	1.4856	0.523818	1.09309	0.914244	0.523476	0.593222	1.08079	0.400169	0.98478
ECHDC2	7.75552	5.32455	6.83436	3.73727	5.02202	4.91496	6.14111	5.68615	5.48165	4.17993	5.63534	5.59634	4.80727	6.4387	5.44651	7.07141	6.75327	3.89407	8.02596	5.92955	6.04578	5.85269	7.64266	6.06259	6.40562	6.86112	5.09652	6.40749	6.81986	5.2016	5.06426	4.10049	4.80754	4.90407	4.02427	6.14111	6.54043	4.79213	5.42298	5.65977	5.14982	5.95565	6.93045	5.38957	7.60175	4.36405	5.1648	7.63248	4.43812
SAMHD1	2.64689	4.14691	2.39636	3.92256	4.46943	2.70534	2.78038	2.23205	2.22074	2.96483	2.55962	2.37747	2.9235	3.8928	3.66579	2.70935	2.22033	2.65468	2.52482	2.41551	2.84711	2.55618	2.39802	3.38048	2.6734	3.16003	3.0167	2.99827	2.51231	2.88409	3.32809	2.62247	2.81286	2.89029	2.69733	3.08494	2.71951	2.41046	4.04636	2.55143	2.41714	2.63574	4.19814	3.06714	2.36983	3.39719	2.56586	2.82819	2.74472
PIK3R2	3.59207	3.29907	3.54452	2.97181	3.35893	2.93979	3.67684	4.75744	5.0728	4.4013	4.76165	4.54482	4.08042	4.39454	4.84265	4.06675	4.29975	4.85754	3.52247	4.15956	4.28561	4.95306	3.67906	4.45272	3.15358	4.09356	4.59613	4.06849	3.65633	3.33695	5.11506	5.40784	4.76034	5.18661	4.02523	4.54604	2.94217	4.49037	4.7145	4.67317	4.83398	5.10237	3.8588	3.96413	3.73139	2.94396	4.40828	3.67395	4.3963
EGR2	0.146602	2.32335	1.03934	0.311798	0.597783	0.585936	0.494964	1.473	1.83881	0.669513	1.66184	2.86163	0.352922	0.228803	0.529767	0.169818	0.667599	1.99975	0.0719894	1.34571	1.07911	0.747064	0.131073	0.458551	0.415031	0.308218	0.439666	0.446032	0.0354324	0.624564	0.479695	1.53628	0.346383	1.19685	1.56568	0.915604	0.323573	0.610195	0.0868735	1.59504	1.62458	1.58093	0.444114	0.475983	0.120728	2.3247	0.440914	0.121441	1.92486
GRIN1	6.40749	2.99247	6.50276	1.57015	3.39294	5.95177	6.00399	7.37185	7.25387	5.57986	6.95607	7.05241	7.09242	5.84355	7.9533	6.6275	6.78821	7.65854	6.87448	6.65722	6.43321	6.89432	6.46261	5.93823	4.75403	5.85661	7.21389	5.08442	6.72308	6.11967	7.16916	6.95931	7.20628	7.06088	5.96419	6.98149	2.76603	7.18	6.99424	6.2493	6.9656	7.34192	5.59731	5.97909	6.3531	2.90139	6.6325	6.3748	7.64266
PLEKHF2	1.48627	2.36449	1.41985	2.18151	1.85026	1.08213	2.08637	1.19673	1.2029	1.63698	1.21431	1.47956	1.07865	1.6717	1.37899	1.40513	1.58156	0.95249	1.46918	1.6035	1.48217	1.34291	1.19004	2.21322	2.94248	1.72008	1.28424	1.73294	1.26586	1.22493	1.56966	1.04301	1.18333	1.29729	2.42647	1.28155	2.88749	1.22774	1.69161	1.40747	1.40053	1.16049	1.78859	2.15663	1.49972	2.59755	1.28005	1.20903	1.5182
ST8SIA3	5.54122	3.13917	4.79394	1.10631	3.30155	4.59754	6.28937	7.36747	6.10972	6.77122	6.75992	7.4902	5.91282	5.84582	4.20739	5.25149	6.49104	5.57573	4.90009	7.31628	5.68615	6.66465	5.13554	6.5485	5.84244	6.70991	4.87475	6.14835	4.64019	4.69399	5.99321	6.55474	5.83784	5.62152	5.38289	6.6493	4.44693	5.23103	6.00462	6.39487	5.38328	6.87894	5.85436	6.56289	5.86115	3.35227	5.7452	5.04242	5.39502
CD163	0.987869	6.90319	0.943334	4.86416	4.42496	1.53502	1.89287	1.17762	1.09602	0.492244	1.76494	1.99865	1.1591	4.38724	2.31667	0.618841	1.23385	0.656176	0.668327	1.47704	2.19201	2.11222	0.363775	2.12558	1.37885	1.80079	0.712897	2.65646	0.620848	2.03383	1.58192	0.943452	2.31562	1.34393	3.98679	1.99436	2.84503	0.380518	2.85138	1.42725	0.541941	1.06045	3.02868	4.19857	0.829221	2.92364	0.497498	0.6629	0.468123
TUBA8	4.56579	1.60589	5.47587	1.17225	1.45599	3.70871	1.95607	4.33184	4.4559	4.26464	4.83775	4.29739	5.08248	2.43694	4.1625	4.87812	2.61835	4.76455	4.98404	2.37471	4.20638	3.74177	4.98316	3.17381	1.94136	2.08698	4.41699	3.43409	5.38598	2.34919	4.89757	4.49311	5.16272	5.60659	3.54568	4.48322	1.52602	4.1415	3.01271	4.44445	4.62483	4.90895	2.10297	3.02822	4.59779	1.27097	4.4325	5.60751	4.81018
ARPP21	6.1867	4.80297	6.31908	1.92192	2.54318	3.56274	5.92829	8.86508	9.91549	8.08001	8.36178	8.5936	5.40225	4.45387	4.6856	6.10696	7.51404	6.1368	6.57775	7.03706	9.08963	8.57745	6.43139	7.02214	7.12463	6.90027	5.25582	7.57477	6.12965	4.80082	5.47244	4.19613	5.77343	4.96133	4.95425	8.95237	5.17873	5.26816	4.22338	9.0495	5.38405	8.95237	6.48917	7.51404	6.57559	3.03673	5.35298	6.39847	6.48917
CARMIL2	4.75825	1.92851	4.8559	0.832987	2.35818	3.66799	4.13115	4.87504	4.54015	4.44852	4.78783	5.11736	5.09201	4.74214	4.80645	4.43722	4.81418	4.84152	4.42496	4.52264	4.49929	4.46512	4.43745	4.33462	3.60582	4.22379	4.62164	4.4143	4.24112	4.95812	4.96731	6.36184	5.11931	5.29204	4.54109	4.94628	2.28923	4.6658	6.17603	4.32482	4.53528	5.07345	4.23173	4.24549	4.8868	2.53547	4.72037	4.31909	4.43522
GPSM3	1.77858	3.83758	1.39918	4.00701	5.38639	2.9498	2.5303	1.92177	1.69858	2.542	2.23742	3.03792	1.70535	3.15703	2.97758	2.0331	1.85221	0.93308	1.67746	2.23468	2.15493	2.86661	1.41245	3.22677	2.03665	3.20226	2.10907	3.52182	1.64805	2.92658	2.19508	2.01167	1.76332	1.25636	3.11759	2.16298	2.41565	1.67183	3.68536	1.63155	1.27419	1.93497	2.78427	2.98976	2.10744	2.85108	1.20247	1.59365	1.16134
SYT4	5.99192	1.22395	5.77559	1.06058	1.61111	5.21247	1.01247	3.53489	5.0812	3.53083	3.92697	3.41469	5.06771	2.54645	3.70491	6.15261	2.63234	5.48336	5.89746	1.84998	4.46583	3.69169	6.55055	2.61036	2.51245	1.9688	3.49178	2.57833	5.72554	3.19467	4.42919	3.94115	4.7403	5.1607	4.00855	3.35969	2.62164	3.86332	2.91608	4.12103	4.58198	3.79744	1.5142	2.63529	6.27484	2.08457	4.78229	6.15555	5.25257
PAGR1	7.06088	4.46123	7.24194	3.68774	3.82493	4.00384	4.28725	5.15627	4.1848	3.82545	4.42583	5.00451	4.12161	5.09974	4.13553	7.40274	5.27911	3.53538	7.26622	4.4101	4.86965	4.0191	7.07832	4.84565	4.50114	5.65928	4.46262	4.34683	7.69025	4.67514	4.29421	4.1463	4.41251	4.092	3.41502	4.71098	4.80617	3.95163	4.71599	4.57382	3.77956	4.65808	4.66656	4.31673	7.72808	4.64843	4.08256	6.99766	3.56468
NDC1	1.49458	1.356	1.26854	1.901	1.28915	1.10935	1.33843	1.15484	1.20844	1.17868	1.04882	1.11597	1.55866	1.09942	0.846719	1.36133	1.10317	1.79796	1.4927	1.45005	1.28412	0.982912	1.55866	1.16223	1.6319	1.03947	1.3604	1.36791	1.38214	1.03934	1.25513	1.28802	1.45334	1.54909	1.15602	1.21018	1.58253	1.12424	0.945396	1.20315	1.26784	0.92668	1.13363	1.42473	1.67811	1.03833	1.45814	1.52906	1.90114
EPB41L4A-AS1	5.90094	3.82292	5.57068	4.92923	4.75639	5.35722	4.62882	4.62164	5.49571	5.29169	5.46573	4.86855	5.16409	5.17032	6.5882	5.62717	4.77012	5.05653	6.1867	4.51253	4.59054	4.78917	5.48676	4.9763	5.15593	4.27086	5.21531	5.1977	6.26367	5.2777	5.18073	5.48676	5.25222	4.70995	5.7808	4.83234	5.2806	4.9519	5.7703	5.18007	5.06334	5.04651	4.93414	4.68661	6.19263	5.76828	5.53503	6.08406	4.97175
PKD1P3	4.65363	3.40061	5.66261	2.6706	1.74194	2.91872	1.16615	3.04072	2.34798	1.12787	2.04469	2.68817	3.07581	3.52949	3.15236	4.76566	2.49668	3.37574	5.14453	2.74203	1.18804	2.58058	5.24962	2.18662	1.50886	2.62134	3.74799	2.24989	5.75774	1.40145	2.79344	2.68522	3.14309	3.69394	2.76424	3.23643	2.30806	3.47278	2.33423	2.65169	3.28182	3.00498	2.69543	1.96251	4.65659	1.98333	2.88345	5.01495	2.91931
MAML2	2.16283	1.99196	1.92432	1.9403	1.61111	1.49474	1.54482	1.13222	1.04264	1.44095	0.950289	1.19808	0.69265	1.71348	1.24759	1.96101	1.32807	0.44158	1.90438	1.74765	1.13875	1.25331	2.0072	1.72527	2.06179	1.81848	1.04609	1.46015	2.00521	1.01822	1.26001	0.959882	0.607384	1.63393	1.36776	1.03903	2.00921	0.897179	1.23475	1.09954	1.09954	1.09967	1.6858	1.75952	1.95249	1.86352	1.00469	2.02287	0.739442
HSF4	6.95607	3.39134	6.51261	3.71217	3.88751	4.73592	4.21724	5.3042	4.71124	2.56894	4.84651	4.98791	5.49445	5.21458	6.48917	6.93045	5.59731	4.72969	7.15423	4.26403	5.33024	4.65043	6.85787	4.79898	4.07161	4.42206	6.24849	4.61968	6.87894	5.99705	5.91576	4.73722	5.6753	4.745	4.07335	5.23282	3.67529	5.83894	5.99573	4.10516	4.81365	5.07926	5.49363	4.49654	7.01707	3.79744	5.14052	6.9656	5.16618
CCR1	0.2371	2.92051	0.0724409	1.71301	4.00479	0.964399	0.448182	0.498381	0.401849	1.2829	0.92497	0.429566	0.153274	0.843726	0.745509	0.154504	0.365554	0.0928263	0.16597	0.498258	0.548621	1.72084	0.17236	1.15541	0.589108	1.44157	0.235635	1.58078	0.0354324	0.554374	0.694696	0.557015	0.807693	0.0638561	2.32602	0.537449	0.719973	0.19405	0.677388	0.416058	0.583851	0.451619	0.847416	1.84359	0.379467	0.561036	0.219506	0.121441	0.242818
IGFBP3	1.16437	2.30734	1.99614	4.45317	4.77569	2.81347	1.02772	0.731236	0.746674	1.32095	1.15386	1.17241	4.11787	5.52799	3.9855	1.32703	1.12329	2.5704	1.01977	0.841057	3.27495	0.824097	0.74033	1.8649	3.07251	1.56786	2.41606	3.10809	2.55054	3.09217	2.45767	2.60666	2.72603	3.47119	4.29849	4.08573	4.03248	2.25499	3.89373	2.07473	2.63191	1.00874	3.33536	1.3847	0.76613	3.14939	2.57982	1.59688	3.00212
FUCA1	2.1433	1.96622	2.0399	3.26759	2.70991	2.38493	2.05595	2.24155	2.4106	2.9293	2.28805	2.29811	2.53533	2.34243	1.46517	1.89597	2.24926	2.47356	2.05159	2.22934	2.47387	1.65042	2.08236	1.56327	2.39001	2.32453	2.00402	2.47112	2.02529	2.17138	2.00536	2.47098	2.28847	2.42189	2.37574	2.36259	2.93815	2.06548	1.64481	2.26806	2.18872	2.186	1.91873	2.79491	2.18485	1.26205	2.31165	2.11513	2.49229
ADCY5	2.16283	3.03941	1.62748	4.0749	3.95183	3.75632	3.55776	6.07982	6.40929	5.03166	5.7872	6.14042	3.66697	3.9136	4.05411	1.9115	4.6955	4.36012	2.15448	4.77465	5.40784	5.72712	2.43631	4.86771	3.46015	4.30018	4.13911	4.55723	1.73544	3.1473	4.18601	3.75873	4.41342	3.69047	3.38189	6.30075	2.53667	4.09061	3.78518	5.62765	4.49491	6.55884	4.10596	4.86662	1.41103	3.89138	3.95479	1.70785	4.16329
RAB11FIP4	3.78936	2.47239	4.38026	4.47286	4.81098	4.33291	4.79025	4.54652	4.84678	4.22276	4.77569	4.63102	4.23797	3.60703	4.97203	3.97352	3.60252	5.53374	4.10302	4.13632	4.13194	4.34469	4.05914	4.38766	4.13513	3.58441	4.75403	3.74108	3.89516	4.65659	4.16547	4.45523	4.46559	4.52073	4.29357	4.57429	4.26257	4.97175	5.69866	4.80378	4.84018	4.93126	3.86478	3.87894	3.90275	5.66357	4.4325	4.17835	4.89643
PKD1P6-NPIPP1	6.25716	3.32499	5.50128	2.84637	2.48887	3.57877	1.58174	2.81112	2.9611	1.99302	3.70261	3.73419	3.86009	3.09885	3.91106	6.26367	3.43061	3.82329	5.99573	3.19305	3.11819	2.59904	5.1505	2.50021	2.81662	3.20622	3.79181	3.03171	6.26205	4.76616	4.49196	2.92658	4.54435	3.43171	3.03436	2.98931	3.70368	4.14592	4.28222	3.24437	3.82258	2.94087	3.04941	2.32531	7.5334	3.82944	2.84067	5.22305	4.1733
RPL7AP50	0.146602	0.0543509	0.272081	0	0.647333	0.0696067	0.209938	0	0.0867468	0.185565	0.0773317	0.0643079	0.260106	0.206547	0	0.154504	0.0978577	0.184264	0.118201	0	0.548621	0	0	0.0814199	0.415031	0.210682	0.226424	0.584266	0.0603117	0.193849	0.360175	0.166238	0.471759	0.0756774	0.124954	0.1757	0.186546	0.121751	0	0.553828	0.0532943	0.156348	0.163651	0.0622632	0	0.449803	0	0	0.505294
ARHGEF4	4.70179	4.08138	4.24672	4.72892	4.28746	5.49277	5.118	6.80819	6.9721	5.5324	6.49104	6.43321	6.4608	6.48917	6.12892	4.58222	6.48163	6.90319	4.68712	5.76298	6.3592	6.36009	4.52566	5.52671	5.73171	6.02524	6.56289	5.89048	4.94425	5.50864	6.3124	7.22995	6.81098	7.16169	6.08406	6.86112	4.87587	6.82561	6.42221	6.52058	7.04047	6.95931	5.91459	5.65879	4.09475	3.73847	6.64318	4.63273	6.77122
ZNF410	3.51534	4.69049	3.51454	3.53179	3.75873	3.67786	3.74922	3.37097	3.16486	3.32391	3.05465	3.17921	3.11427	3.36899	3.75269	3.58073	3.4845	3.01701	3.61052	3.52331	3.45969	3.91306	3.28062	4.01371	4.29337	3.71319	3.49658	3.76064	3.23012	3.2841	3.40759	3.03778	3.21299	3.22146	3.95255	3.19912	3.92697	3.32422	3.39419	3.45969	3.10693	3.08035	3.80936	3.62804	3.35072	4.46036	3.20407	3.48838	3.49612
TK1	1.15333	0.795589	0.898154	1.05206	2.01032	0.912241	1.74894	2.03784	1.77022	2.12875	2.54433	1.86352	1.10976	0.563894	1.24759	1.0039	1.55528	0.663492	0.850273	1.63348	2.02484	1.97513	0.541848	0.891867	1.04457	1.22229	1.07557	2.16079	0.819267	0.884798	0.57831	1.7584	0.614744	0.60911	1.15602	2.15256	0.602628	0.974276	1.42432	1.94207	0.435342	2.33812	1.13363	1.57505	0.965637	1.48151	0.305311	1.05286	0.514179
CLK1	7.35034	5.84808	6.20001	7.05407	6.66951	6.0545	6.04385	6.53249	5.47912	4.63006	6.18059	6.55055	5.97778	6.25716	6.24769	7.05075	6.99092	4.83424	7.27456	6.41854	7.01707	6.02524	6.89124	7.51882	6.87291	6.7853	6.52459	6.86997	6.39487	7.35034	6.46635	6.12104	6.26205	5.68022	6.46261	6.38804	7.6121	6.31409	6.97838	6.31075	5.44488	5.39584	6.73994	6.08757	7.81783	8.00538	6.16568	6.70735	5.79811
MSI1	1.99628	2.9061	1.8079	1.15448	1.43477	1.80696	2.91445	2.31263	2.13649	2.2116	1.72332	1.888	1.61208	2.57354	1.64435	1.97575	2.91189	1.63527	1.32881	2.81557	1.76526	2.20346	1.74078	2.76528	2.42798	3.16693	2.39076	2.15391	1.66288	2.02937	2.09232	2.43662	1.74348	1.99852	2.11469	1.46223	2.65227	2.06855	2.41193	2.01436	2.25766	2.2693	2.57178	2.09948	1.63648	1.54633	2.20244	1.53214	1.09739
CKMT1B	7.89623	2.4459	7.98535	1.02118	2.83949	5.19561	2.94486	5.38558	5.47669	4.37455	5.55357	4.97809	6.2733	4.19673	4.58984	7.18	4.15692	6.13393	8.29563	3.90328	5.33751	5.09942	8.28073	4.03172	3.68369	3.75959	5.45887	4.59296	7.80638	6.32419	5.40784	5.02915	5.73378	5.22165	4.40828	5.47912	2.11963	5.82219	5.64396	4.33205	5.36228	5.53729	3.80936	4.50669	7.87169	2.00242	5.55584	7.80638	6.35661
NMB	2.07909	4.11666	1.81299	2.29683	2.46369	5.52194	2.80572	1.93584	1.49808	3.39763	2.8541	2.85929	2.18719	1.91103	2.88706	1.68534	1.26125	1.50691	1.5142	1.92896	1.25652	1.45021	1.54649	2.48755	1.63985	2.2655	2.10285	2.14132	1.40558	3.13962	1.57328	3.57058	1.54147	2.9746	4.19673	1.62169	2.31165	2.38356	2.3753	2.55633	1.93782	1.50704	2.00952	1.88131	2.02669	5.59451	2.33024	1.18359	1.2517
MTCO1P40	0.495601	0.0434029	0.480954	0.344766	0.125277	0	1.19049	0	0.384633	0.274997	0.156542	0.655955	0.167389	0.120278	0	0	1.00954	0.4531	0.118201	1.6414	0	0.2575	0	0.279687	0.120975	0.620351	0	0.362671	0.1624	0.21746	0	0.455378	0.144829	1.54909	0.253916	0.247184	0.128422	0.409937	0.661492	0.105122	0.601671	0.181082	0.495379	0.113931	0.424452	0.368217	0	0.21662	0.254284
CCND2	2.27986	3.43843	2.42662	2.08956	3.45329	2.61699	2.22325	3.25329	3.08509	2.66383	2.80946	3.06218	3.82367	3.20318	2.77538	2.07473	3.12432	3.82329	2.79955	2.6411	2.86388	3.48483	1.98868	3.0782	2.14408	3.03002	2.9682	2.12167	1.67685	2.62983	3.40361	3.30789	3.92367	3.17473	3.90606	2.50969	2.38207	3.44676	3.1967	2.5755	3.89298	3.13707	2.84144	2.58935	1.71271	3.07598	3.76345	1.84189	3.80864
NACA	9.59183	8.64222	9.21938	8.84437	8.71126	8.72006	8.35473	8.81448	8.83436	8.83436	8.92893	8.57745	8.72909	8.90621	8.51444	9.67657	8.72909	8.22217	9.77322	8.36941	9.25124	8.63408	9.84151	8.83436	9.33746	8.85483	8.84437	9.06284	9.56603	8.67637	9.02478	8.53786	8.95237	8.6179	8.87525	8.79502	9.03709	8.79502	8.60171	9.03709	8.66804	8.52232	8.48311	8.6179	9.70698	8.81448	8.99983	9.64684	9.07609
MRPL53	4.46943	5.01191	4.45725	5.34292	5.19806	4.70532	5.77131	4.58867	4.32353	5.45887	4.731	4.66055	4.92176	5.1121	5.01651	4.15672	5.13359	4.12997	3.98589	4.83859	3.79907	4.48874	4.44445	4.82368	4.24443	5.00818	4.67983	5.07894	4.61745	4.6603	4.35114	4.97509	4.37827	4.12678	4.86337	4.67489	4.1137	4.69499	5.16207	4.58867	4.57167	4.91637	4.98197	5.23527	4.29783	5.39785	4.77409	4.12578	3.53522
RPL5P34	0.981371	0.491611	0.564664	0.299765	0.737796	0.6321	0.930299	0.0847297	0.33893	1.10659	0.521475	0.548279	0.566279	0.345302	1.67498	0.499643	0.518048	0.337016	1.15333	0.128878	0.548621	0.444533	0.305367	0.684097	0.500775	0.295577	0.29496	0.867825	0.19808	0.585524	0.497309	0.557015	0.168902	0.329682	0.369074	0.330628	0.927035	0.282342	0.260339	0.640511	0.294361	0.477966	0.507028	0.549953	0.561807	1.06887	0.142281	0.483825	0.514179
PMS2P1	1.68663	1.94651	1.65796	2.02418	1.75087	2.06283	2.4911	1.60333	1.99808	2.18369	2.3197	1.40223	1.98794	1.59109	1.50269	1.64467	1.48691	2.4213	1.93194	1.95485	0.948997	1.56022	1.91359	1.36277	1.44504	1.50736	1.72301	1.40788	1.83216	1.01025	1.34661	2.04796	1.98316	1.5079	1.81638	1.63417	1.26989	1.94269	1.36875	1.3279	2.42737	1.74332	1.91873	1.75643	1.71027	1.92761	1.87915	1.58093	2.11222
STMN4	5.51767	3.97012	5.4292	7.98535	7.33756	7.1837	5.93204	5.89509	5.0384	6.16421	6.22913	5.87195	6.69343	6.22604	6.55576	5.86507	4.46829	6.59896	6.40562	5.07312	5.57665	5.09781	6.05514	5.14387	5.00638	3.95385	6.55474	5.59086	5.8041	6.81384	6.1083	7.21796	6.61547	6.5882	6.35661	6.05314	6.52858	7.08894	6.03997	5.70121	6.20157	5.5844	4.41054	6.06119	5.71029	6.04385	6.52459	6.11678	6.41756
MAFB	1.38606	4.40065	0.624256	2.92541	4.1133	0.938765	1.15262	1.22936	0.882022	1.66248	1.23147	1.4577	1.74424	1.67592	1.89302	0.380017	1.11066	2.61475	0.379553	0.841057	0.810549	1.64081	1.00861	1.65307	0.836851	1.75325	1.29032	1.65597	0.491169	1.7306	1.59604	1.21302	2.4624	0.763183	3.65196	1.03903	1.72838	1.50718	1.48456	1.0311	2.44281	1.26976	1.29748	2.01256	1.08011	1.53075	2.34159	0.881748	2.26643
PDE4DIP	6.42409	5.9211	6.28773	5.31583	4.8868	5.89979	5.08662	5.22722	6.08686	5.25438	5.7452	5.50646	5.21103	5.9235	6.07501	7.45304	5.19254	5.80575	7.11015	5.60193	5.94549	5.55539	6.82561	6.30988	5.91518	5.88471	6.02663	5.46309	6.60939	5.89509	6.40023	5.27069	5.52024	5.81445	6.11388	5.57243	6.36009	5.76513	5.63867	5.66167	5.79756	6.04128	5.67239	5.28691	6.65207	6.23212	5.3848	6.77401	6.08337
STXBP5	4.60725	1.84236	4.00083	2.16445	1.79157	2.83641	2.74557	3.43267	3.07477	3.36883	2.84855	3.58293	4.24608	2.77909	2.53622	3.79267	2.9517	4.42319	4.24027	2.50741	3.10543	2.48513	4.34447	2.24926	3.269	2.50545	3.30106	3.02896	4.05504	4.21312	4.53848	4.08749	4.50693	3.61855	3.89443	3.32639	2.84051	3.45825	4.11866	3.11669	3.84991	3.19912	2.74053	3.04567	4.62139	2.28834	4.43928	4.51562	4.43904
HCG25	4.91664	3.56353	4.2795	4.01794	4.44085	3.88278	4.93098	4.38787	3.34735	3.95405	4.31038	4.68205	4.66176	4.1858	5.47078	4.19775	4.87111	3.66968	4.65832	4.01622	4.67734	4.06286	4.45387	4.24752	4.30276	4.65561	4.61817	4.80484	4.17712	4.98851	4.64968	4.82068	4.64843	3.8156	3.56336	4.20495	4.67317	4.56883	4.84593	4.3686	3.50919	3.78866	4.67785	4.13796	5.21675	4.69448	4.15609	3.8316	4.16386
LMO3	2.93044	3.23871	2.60768	2.67267	1.88355	3.35707	5.73791	6.07982	6.61547	5.93823	5.9308	5.6291	5.73893	5.91518	5.27806	2.25984	5.5844	6.30325	2.06366	5.58032	6.97838	6.07219	2.03099	5.62532	6.21366	5.68121	5.35451	6.04973	2.69228	4.78677	6.32081	5.21103	6.05844	6.28459	5.12196	6.1028	5.62624	5.30195	5.27069	6.6275	6.17301	6.3343	5.82551	5.91753	1.96593	2.68582	6.13535	2.20289	6.35486
SOX4	2.05145	1.42404	2.68522	0.809228	1.01354	1.34767	1.46632	1.17762	1.21392	1.23237	0.98478	1.39691	0.637432	1.24808	0.780076	1.99881	1.13168	1.47076	1.8232	1.35342	1.07371	0.824097	2.02728	0.814866	1.78012	1.43442	0.648133	1.05082	1.94413	1.26796	1.26823	1.10687	0.78018	0.975644	2.52084	0.642993	1.20485	1.09157	2.04574	0.888092	1.33772	0.854658	1.2777	1.37499	2.49992	1.27991	1.50368	2.01852	1.40393
MOK	3.66359	3.9855	3.30029	2.40614	2.79004	3.41134	3.94472	3.93126	3.98868	3.36171	3.74973	3.81485	3.91932	4.33936	4.41699	3.88038	4.46943	3.59123	3.41486	3.58209	3.60599	3.99589	3.29612	4.20474	4.37081	4.98909	3.77817	3.77132	3.2673	3.54354	4.14691	4.39097	4.0425	3.93294	3.37844	3.72271	5.44082	3.55032	4.00741	4.38572	3.90643	3.73831	4.12578	3.39858	3.3881	3.52999	4.17674	3.66613	3.88677
CBS	5.41108	4.52473	6.06674	3.12947	2.87635	4.96791	4.54365	3.93181	3.94115	3.13478	3.82367	4.38156	3.7761	4.82906	4.48735	5.24205	5.18905	3.45794	6.05039	4.94367	3.28077	3.67446	5.33215	4.76323	3.83322	3.84991	4.07904	4.87504	5.84411	5.46399	4.3932	4.21107	3.05168	3.77869	3.86297	3.72133	4.80966	4.94956	3.95737	4.1523	5.12857	3.61182	5.59086	3.39967	4.8578	3.28426	3.90458	5.9623	3.7785
ELK3	2.10792	3.74957	2.1523	2.01032	2.77031	2.26389	1.7091	1.32675	1.39365	1.72634	1.31131	0.980398	0.82935	1.55695	1.29412	2.18785	2.1362	0.638141	2.17689	1.84998	1.41707	1.90617	2.07532	1.73544	2.58044	2.30836	0.984262	2.24718	2.13919	1.71592	1.26823	0.976222	0.807693	0.857552	2.5059	0.964006	2.90626	0.776131	1.2467	1.25855	1.21887	1.18589	1.97291	1.6841	2.4798	3.01552	1.16119	2.45938	1.09739
DCHS1-AS1	3.03702	2.75223	2.51873	1.41648	2.58253	3.38594	3.56811	3.05736	2.42782	1.82198	2.59562	2.85349	2.63176	2.5138	1.84665	1.96101	3.79852	2.01229	1.97304	2.61835	2.4112	3.22939	2.19081	2.26446	2.86476	2.59769	2.76751	3.17654	2.61774	2.47776	2.656	2.97061	2.80144	1.92129	2.35243	2.65676	1.98333	2.52124	3.70783	1.81094	2.36819	2.66736	3.14472	2.58726	1.68132	3.81171	2.59294	2.09093	1.64862
PRCD	5.38716	1.31191	4.18418	5.30565	5.37467	4.32843	3.50836	2.87083	1.47659	3.20844	3.09855	3.33241	2.87664	2.83963	2.59114	5.11407	1.60589	2.18227	5.26084	2.27608	2.64212	2.00862	5.52628	2.39754	1.86536	2.2655	3.69819	2.34749	4.40022	4.4956	2.52407	3.76603	2.87056	1.92732	2.399	3.23643	3.29535	3.75942	3.39858	2.51113	2.87069	2.42737	2.14424	3.08349	6.20001	2.71951	3.02417	5.07666	1.76142
PLEK	0.553188	4.49422	0.700655	2.41046	3.91822	0.888092	1.17824	3.57106	1.14533	2.42515	2.40335	3.78186	0.628752	1.02048	0.580967	0.440423	0.902014	0.53102	0.660282	2.27957	1.98503	2.06412	0.685346	2.10548	0.994608	2.38553	0.769096	2.63905	0.566845	1.64526	1.02728	1.38557	0.884157	0.968887	2.98174	3.33147	1.41337	0.764823	1.28353	1.56661	0.704181	3.73538	2.17621	2.60488	0.643607	0.749734	0.750165	0.78991	0.889961
PLAAT4	2.12378	6.30243	1.63648	4.23483	5.60102	3.89407	5.81772	3.3923	2.78724	4.82823	4.0139	3.07178	3.52787	5.09974	6.22604	1.99196	4.92866	1.62242	1.77343	3.97708	3.59916	4.85916	1.23534	5.05621	4.63585	4.93386	4.11311	5.16687	2.38508	3.46094	3.27084	4.60797	3.46832	3.17324	4.56009	3.82925	4.19285	3.53066	4.45856	3.71337	3.13693	3.12919	5.12791	6.09169	2.44266	5.56077	3.41165	1.79131	1.52767
NDUFB8	7.26622	7.15059	7.26196	6.72308	7.08539	7.6954	7.66892	7.96605	7.21796	7.89001	7.70648	7.78308	8.28828	7.6121	7.92104	7.01068	7.47657	8.15736	6.82255	7.78878	7.7118	7.21389	7.46475	7.55761	7.30385	7.4251	7.78308	7.70648	7.16916	7.67954	8.18616	7.97856	8.11483	7.38969	8.22927	7.6275	7.06437	7.80638	8.32443	7.63248	8.01201	7.7172	7.65302	7.6121	7.27879	7.6275	8.32443	7.28709	7.9533
RPS20P14	1.0196	0.697674	0.260883	1.07009	1.60384	1.29629	2.07789	1.14837	0.511068	1.97471	0.453005	0.666287	1.04431	0.463882	0.710174	0.330991	0.814474	0.974276	1.22256	0.363698	2.01215	0.153669	0	0.606983	1.29488	0.574442	0.396886	1.30658	1.09724	1.53045	0.522003	1.15247	0.593562	0.43437	0.782601	0.636928	2.27259	0.855215	1.69161	1.45032	0.601671	0.38975	1.14021	0.271213	1.07326	1.41435	1.26423	0.472636	1.75757
MTCP1	3.30014	3.45665	2.84562	3.74542	4.52402	3.65922	4.46738	3.2852	3.34858	4.1527	3.81973	3.49402	2.78527	3.57896	2.35786	2.94396	4.11059	2.31879	2.92482	3.79352	3.93144	3.63277	2.77254	3.70646	4.43974	4.21683	3.16884	4.2738	2.57507	3.37795	3.15031	3.65906	3.42074	3.05377	3.41291	3.28785	5.01375	3.42676	3.99723	3.54041	3.2556	3.17639	3.79833	3.80617	3.5561	4.11273	3.56369	2.63381	3.40313
RAB26	7.66362	1.99911	6.69343	1.07009	2.58253	3.88002	4.77012	5.97653	5.1536	5.09621	5.57986	5.71231	5.10723	4.16845	4.88429	6.4387	6.05039	5.27252	6.70735	5.31583	4.86227	5.19422	6.7288	4.92119	4.53153	5.22966	5.10886	5.08184	7.14676	5.2714	5.50646	5.9211	5.55762	5.25149	4.67441	5.41023	2.85062	4.77729	6.24301	5.14782	4.90868	5.74309	5.01928	5.22376	7.75012	2.99469	5.32526	7.5529	4.91975
HAVCR2	1.24894	4.22338	0.927035	3.57191	4.45363	2.40896	1.31514	1.22936	0.932656	2.3675	1.78787	1.09656	1.24141	2.03416	1.41694	1.06373	0.797106	0.731091	1.31351	1.08317	1.42626	1.66157	1.14424	2.3053	1.27618	2.34213	1.36948	2.60458	1.14873	2.14489	1.54937	1.4927	1.29507	0.851485	3.37212	1.33756	1.97276	0.967926	1.74093	0.85699	1.01078	0.98478	1.44431	2.36022	1.42769	0.912624	0.765738	1.2252	1.00012
MIR103A2	0	0	0	0	0	0	0	0	0	0	0	0	0	0	0	0	0	0	0	0	0	0	0	0	0	0	0	0	0	0	0	0	0	0	0	0	0	0	0	0	0	0	0	0	0	0	0	0	0
CHGB	7.66892	1.97484	9.25124	1.83911	2.92092	6.59255	1.8602	4.76566	5.59634	4.32185	4.9417	4.3295	6.26688	4.62882	4.09019	8.08662	3.3046	6.44231	8.72006	3.04837	4.99815	4.18339	9.43383	3.74559	3.63631	2.29755	4.55358	3.56101	7.38069	6.10696	5.31849	6.64078	5.86621	8.22927	4.86937	4.69801	2.74068	4.3359	2.81451	4.62657	5.81329	4.86282	2.55734	3.84511	7.72241	2.76204	4.76985	9.13049	5.84244
C11orf98	4.32206	5.64347	4.3481	4.84705	5.51342	5.15326	5.76246	4.91266	4.88091	5.38996	4.95842	4.94544	5.06647	4.83179	5.118	4.22479	5.01034	4.69228	4.31953	5.16173	5.13587	4.87504	4.2496	5.02233	4.89954	5.05963	4.94021	5.43832	4.33744	5.08596	4.79686	5.17331	4.69776	4.5366	5.31318	4.55031	5.18731	4.87923	5.28617	5.29391	4.84152	4.82288	5.37004	5.24314	4.57027	5.39269	5.12927	4.29421	4.91835
STX1A	6.30737	2.8804	6.2075	1.39524	2.41652	4.47078	2.13372	3.77592	4.38003	3.14279	4.26423	3.56256	6.79649	4.94894	5.9842	6.84593	3.5179	7.66892	6.0135	2.75611	3.54469	4.24484	6.29577	3.11383	2.78279	2.62411	6.30737	2.81316	6.06811	3.59883	6.27807	6.23528	6.67439	5.99192	5.98877	3.27481	1.94333	6.90624	4.98493	4.02062	6.64555	3.87236	2.76513	2.59783	6.45519	2.54953	6.58603	6.41106	7.24194
HLA-DQB1	1.52666	2.19112	0.198198	5.62717	2.41266	4.93154	0.693008	0.997629	1.12692	4.56697	1.33066	0.943217	1.94016	3.96394	4.19225	0.212668	2.18227	0.4531	1.34646	2.41105	0.770835	0.426222	1.92717	3.19624	0.469139	3.55476	1.80024	2.36406	0.220037	3.12903	3.77222	2.49244	2.31235	0.553415	0.434585	1.96853	2.87098	2.53725	3.86658	2.00734	0.274324	1.78179	2.55219	2.63905	0.986858	0.149292	2.14408	1.09802	0.718944
INSYN1	4.29296	4.27825	4.20862	4.14068	4.9519	5.36228	5.87999	5.81829	5.29093	5.4953	5.27587	5.45556	5.18523	5.28654	4.11214	4.91382	5.91872	5.84582	4.03964	5.9211	4.63415	5.90571	4.51421	5.41357	5.14816	5.54956	5.27252	5.3503	4.44176	4.94689	5.62671	6.05314	5.82934	5.61586	5.01317	5.32755	4.09887	5.58715	5.91812	4.8987	5.98288	5.96663	5.64493	5.28394	2.96364	3.94041	5.70977	4.0749	4.96254
CPVL	3.51192	3.05213	3.34966	3.69394	4.6598	3.3037	1.60257	1.78934	3.68824	3.6043	2.94561	2.14317	1.42626	3.01748	0.872785	2.81436	2.09109	0.980039	3.59056	0.943859	3.12043	2.91251	3.33566	2.86178	1.60792	3.1626	0.964514	2.46284	4.10576	2.11762	1.75985	2.2775	1.04006	1.45983	3.11427	2.53667	3.24254	0.694564	2.33423	3.04161	0.890797	2.2693	1.73984	3.41993	3.61052	1.32904	0.827438	3.57394	0.940233
STMN2	7.6741	3.25406	7.54307	3.422	4.24586	7.58206	3.84475	6.17009	6.56089	6.4797	6.65722	6.51859	8.42978	6.33087	7.4902	8.52613	4.50693	8.86508	8.53786	4.9161	6.69904	5.56475	8.46763	6.19704	5.44406	4.10693	6.7489	5.75874	7.72808	7.58206	7.82365	6.99766	8.36941	7.5529	7.04047	6.7853	4.27256	7.39845	6.37047	6.63708	7.52365	6.43517	4.0231	5.34215	7.89001	4.52334	7.66362	8.39976	8.83436
NIBAN1	0.457664	2.47239	0.542962	1.17225	2.37396	0.790887	0.771306	0.392604	0.471608	0.435402	0.407835	0.603964	0.329823	0.739216	0.280733	0.228136	0.377973	0.17057	0.265385	0.998342	0.530528	0.753846	0.229305	0.654776	1.36114	0.601913	0.552731	0.651442	0.473041	0.874766	0.528851	0.943452	0.366348	0.40449	0.782601	0.579333	0.89304	0.204509	0.739442	0.392799	0.322549	0.477966	0.762357	0.897537	0.295131	1.04987	0.547477	0.203548	0.34148
S100A9	3.11905	5.4054	2.91489	4.45093	6.49307	4.08336	5.19388	1.82365	2.72247	3.57776	2.72618	8.87525	4.02523	4.68432	7.87169	3.20347	3.33303	1.77707	2.79955	3.19305	2.99007	3.71615	1.8822	3.73969	5.65489	3.42964	3.65398	5.66944	2.62565	4.1625	3.31962	2.09948	3.12297	2.28653	3.7874	4.91411	7.00092	2.19156	6.49104	3.70143	1.47988	2.37574	5.06456	5.90571	2.98915	4.11273	1.71778	3.23117	3.10619
FAM228B	4.83179	3.69064	3.65987	4.75092	4.94689	4.21417	4.75453	4.24549	3.51906	4.61015	4.50295	4.33634	4.18277	4.64421	5.20404	3.71079	4.69825	3.77592	4.42031	4.48735	4.0867	3.92024	4.12876	4.43141	4.85506	4.91064	4.23194	4.67086	3.82635	4.0918	4.41656	4.70791	4.13234	3.44532	4.37014	3.88075	5.43416	4.60195	5.19288	4.45945	3.88805	4.14291	4.44018	4.41207	4.48461	5.00575	4.45008	4.13533	4.01602
ATP6V0C	7.80022	7.60175	8.49863	6.86708	7.02386	8.01201	6.86267	7.94004	8.22927	7.46233	7.87775	7.80638	8.73819	7.35873	8.17903	8.62572	7.42078	9.11645	7.89623	7.45766	7.53818	7.58206	8.22927	7.73939	6.35661	6.94316	8.46043	7.21389	8.14299	7.64266	8.33952	8.17903	8.65082	8.72909	7.86549	7.86549	5.84467	8.62572	7.52365	7.65302	8.46043	7.98535	7.08539	7.31628	7.70648	6.98781	8.03257	8.39212	8.20771
CDC20	0.286602	0.318167	0.248721	1.14243	1.18158	0.607692	1.12125	0.459181	0.181815	0.569602	0.665814	0.764985	0.374648	0.130995	0.803601	0.583359	0.821108	0.474928	0.401166	0.348776	0.584983	0.292196	0.725326	0.438547	0.555502	0.295577	0.853239	0.446032	0.404401	0.684744	0.282129	0.477034	0.168902	0.329682	0.50764	0.397411	0.58041	1.22168	0.200468	0.837964	0.225942	0.234433	0.250794	0.342153	0.345946	0.651498	0.507538	0.502605	0.611401
HERC1	5.07926	3.99134	5.30603	3.87911	3.76415	4.49265	3.79145	5.01928	4.85728	3.59655	4.88091	4.897	5.37935	4.11176	4.60869	5.43008	4.02025	5.63774	5.67735	3.8231	4.70818	4.85202	5.46183	4.46284	4.2915	4.10693	5.25654	4.24006	5.27911	4.13911	5.18452	4.1998	5.29683	5.09814	4.00498	5.16721	3.90328	5.32379	3.52051	4.53294	5.03043	5.27472	4.25876	3.88571	5.08152	3.48709	4.86227	5.39584	5.77447
DNM1	8.12871	3.59056	9.07609	2.71484	3.9561	6.3583	3.55264	6.51261	6.88657	5.39347	6.57131	6.1282	8.27352	6.31576	7.45304	8.71126	6.04385	8.91747	8.83436	5.25438	6.44976	6.51459	8.69369	5.67142	5.21034	5.00332	7.83515	5.37741	8.46763	7.03382	7.85324	7.15609	7.78878	8.18616	6.95607	6.51261	4.10107	8.01882	6.4797	5.9842	7.77194	6.56089	4.73335	5.39153	8.6098	3.40426	7.46717	8.5455	8.65082
GSTM2	5.79701	5.59086	5.17839	5.27624	5.30794	5.97653	6.90319	6.78821	6.98149	6.01098	6.73994	6.41106	5.26308	7.13945	5.45141	5.02233	7.28288	4.31466	4.90868	6.78821	7.06437	6.55474	5.25797	6.86708	6.81986	7.46717	6.06398	7.05075	5.64493	5.13784	5.91989	5.34055	5.8766	5.61492	5.18385	6.80242	7.4438	5.52322	6.17453	6.79649	6.17603	6.82255	6.72006	6.59466	5.09105	4.97448	6.06119	5.3064	4.8714
HAGH	5.53329	5.11704	6.03732	5.80355	5.52065	6.07501	5.46822	5.7808	6.00854	6.06674	6.39487	6.17301	6.55884	5.75513	5.25222	5.91753	5.4987	6.21053	5.33523	5.54249	5.55178	5.74153	6.14111	5.65394	4.77331	5.33484	5.9894	5.56751	5.7494	5.61405	5.95923	6.25081	6.25323	6.36184	5.62105	6.19263	4.67392	5.8916	5.40661	5.76566	5.97535	6.05183	5.73429	5.65114	5.63005	5.39035	6.11388	5.94673	5.45975
CALB1	2.0046	2.05426	5.27587	1.96309	3.17145	3.94115	3.02989	5.56077	6.87291	5.19982	6.20608	4.26939	2.11748	2.62699	2.79152	5.59086	3.95814	3.47183	4.65018	3.3307	6.54235	5.65977	3.57524	4.24257	2.92812	3.15627	2.45822	4.4024	5.68816	0.735441	3.28503	2.53789	3.93596	5.06709	2.67297	5.28207	5.34602	2.16622	0.609223	6.61274	3.67088	6.23999	2.70708	3.77346	1.29953	1.538	3.39607	4.47857	3.84246
SERF1B	4.63127	4.88819	4.87868	4.89898	4.88594	5.03105	5.44206	5.40069	5.6837	5.69565	5.60147	6.1455	5.30866	5.00513	4.68766	4.38617	5.3813	5.8019	4.37409	4.68712	4.47973	5.13952	5.00513	5.09974	4.7998	5.22581	4.70482	5.59312	4.89247	5.01527	5.10037	5.22966	5.54867	3.99704	5.69766	4.99507	4.27215	5.34055	5.3522	5.7708	5.14916	5.19561	5.54461	4.92064	4.07708	4.8728	5.42216	4.89729	5.44326
MCM6	2.59233	2.07695	2.70517	2.32262	2.19987	2.13126	2.13372	1.97827	2.27898	1.98141	1.64944	1.76412	2.37589	1.91604	1.87686	2.67221	1.98349	2.32888	2.64066	1.69361	2.39886	1.71012	2.74738	1.73999	2.34586	1.58462	2.12992	2.34228	2.96241	1.59026	1.80497	2.04334	2.37051	2.13663	2.28834	2.00446	2.33949	2.16342	1.607	1.84846	2.14928	1.85362	1.58829	2.08554	2.56278	1.48151	2.1132	2.952	2.16445
MAPK8IP3	7.27879	4.99875	8.58536	5.45975	5.16375	5.7938	4.57764	6.01675	5.81664	4.57214	5.56475	5.6578	6.21683	5.54911	6.22768	7.65854	5.75979	6.31908	7.78878	5.27911	5.18523	5.53064	7.54803	5.27698	4.8118	5.21568	6.3653	4.9519	7.78878	5.60705	5.9116	5.79591	6.18214	6.16421	5.42876	5.93941	4.54062	6.40023	5.84123	5.2961	6.0931	5.94739	5.03534	4.83859	7.27456	5.04306	5.77131	7.65302	6.1455
CHD5	3.78011	1.20398	4.62067	0.6216	1.41787	4.4767	0.914705	3.29767	3.21416	2.51963	3.4132	2.85929	5.4275	4.45249	4.5665	3.79005	3.49596	5.72454	3.94209	2.2858	2.00833	1.69754	4.29739	2.18662	2.3809	1.80079	5.18557	2.06382	4.07297	3.22405	5.36695	5.14582	5.72554	5.30718	4.63464	2.91045	1.35813	5.5289	4.97327	2.77153	5.74731	2.86388	2.0704	2.27957	3.64276	2.4459	5.45887	3.86984	5.98815
HECTD4	5.94611	3.70817	5.97416	4.13776	4.75194	4.75901	4.35354	4.8253	4.76141	4.04172	4.87671	4.71247	4.96461	4.24006	5.54205	6.48163	4.74214	5.21568	6.46834	4.53013	4.37232	5.03654	6.0931	4.89161	4.18641	4.53316	5.26743	4.4388	5.90928	4.92664	5.17566	4.86965	5.23354	4.63753	4.55218	4.90812	3.83036	5.19321	4.93098	4.38983	4.76298	5.01346	4.68686	4.39609	6.42771	4.35572	4.98109	6.07359	5.09814
PPP1R14BP3	0.981371	1.42014	1.47193	1.70705	1.46392	1.6751	1.82728	0.87441	0.298202	0.492244	0.324537	1.21813	0.836851	0.636928	1.31233	0.793624	0.452529	0.693008	0.344808	1.65736	1.32095	1.18359	1.14424	0.985346	0.957115	1.58462	1.20717	1.17663	1.18407	2.09136	0.271038	1.23043	0.723901	1.03177	1.56568	1.52074	1.32584	0.593807	0.93154	1.5783	0.767998	0.593126	1.23608	0	1.51792	1.09238	1.06139	1.25969	0.437816
LRRC37A2	3.41405	2.35995	2.91886	3.8106	2.60047	2.41105	3.46062	2.47325	3.69597	2.93669	2.9032	2.74689	4.50905	4.85118	4.11926	5.15862	4.4422	2.93361	3.6934	4.63634	2.60784	2.69703	3.1254	3.00437	3.73454	2.93919	3.97595	3.96994	3.89892	3.00802	2.74752	2.36053	4.36905	3.24394	2.15004	4.76008	2.64776	3.3076	3.66596	4.53968	2.03636	2.88764	3.53325	3.47389	5.04809	4.02825	2.71139	3.1865	3.68976
KIF4A	0.110264	0.537253	0.0591628	0.135685	0.262238	0.204194	0.158693	0.204259	0.181815	0.551012	0.0773317	0.0966889	0.305084	0.383357	0.193184	0.0897703	0.141561	0.298454	0.0398282	0.225102	0.230769	0.153669	0.0776571	0.29188	0.237436	0.686047	0.235635	0.259752	0.0354324	0.21746	0.17242	0.287184	0.168902	0.162442	0.304134	0.105122	1.30476	0.227813	0.182124	0.567092	0.198686	0.143797	0.397698	0.291938	0.087083	0.11158	0.26235	0.0393377	0.371565
GRM5-AS1	1.05843	0.744149	1.27976	0.588981	1.67498	1.60965	1.36055	3.5761	3.23643	3.26665	3.1014	2.99577	3.3383	1.84394	2.10936	0.941174	2.32829	3.39247	0.889558	2.15857	3.76328	3.16486	0.725326	2.04702	2.6347	1.73337	2.64141	2.45108	0.938356	2.20912	3.60599	3.4853	3.851	3.36723	2.75223	3.07345	1.51406	2.58505	3.06311	3.15763	3.25329	3.60599	1.81171	2.72943	0.721911	0.749734	3.5947	0.881748	3.85226
RPS23	9.27585	9.35554	9.26774	9.41377	9.41377	9.70698	9.33746	9.37351	9.35554	9.49595	9.5175	9.21938	8.95237	9.4549	9.5175	9.18925	9.3938	8.41509	9.67657	9.59183	9.73975	9.14478	9.21938	9.35554	9.47503	9.49595	9.33746	9.1744	9.47503	9.47503	9.18925	9.30083	9.0495	9.30083	9.30083	9.02478	9.6179	9.5175	9.43383	9.1744	8.89589	8.91747	9.64684	9.30083	9.21938	10.0851	9.20387	9.5175	8.96408
PTN	6.47789	5.47669	5.91872	4.92176	5.57986	5.72554	6.77401	6.55679	6.46834	6.2075	6.00978	6.39847	5.31622	6.97838	5.26743	5.55539	6.92733	5.01124	5.14251	7.65854	6.03997	6.79957	5.11931	6.28615	7.09593	6.72308	5.84065	6.66951	5.73791	6.05579	6.10559	6.03066	5.73791	6.00591	7.24982	5.83217	6.23999	6.1548	6.27089	6.23212	7.01707	5.9894	6.49889	6.94316	4.68256	5.70824	6.72609	5.15258	5.13226
CD58	1.19808	2.98204	0.91214	2.4871	2.66721	2.05611	2.06238	1.69015	1.49808	2.73179	1.77969	1.8082	1.15171	2.18571	0.922062	0.685453	1.99838	0.838664	0.473862	2.26274	2.3053	1.60492	0.625949	2.3194	1.98316	2.56378	1.67761	2.20987	0.847635	2.32588	1.75985	1.26493	1.39054	1.23723	2.5402	1.90114	2.14695	0.938629	2.01909	1.5906	1.44235	2.08341	2.78679	2.20037	0.669929	2.0418	1.22408	0.6629	1.13681
HSPA1A	5.59542	10.3416	4.57429	6.97681	8.36178	9.56603	8.38439	6.76837	7.35454	5.94306	6.33087	9.64684	5.29867	6.38192	9.1744	11.4235	9.28396	5.71436	5.71733	7.73369	6.39847	7.49475	5.1095	10.6899	5.16444	7.84745	6.52659	5.74839	5.97291	9.28396	7.02041	6.41471	6.25716	6.69904	11.0396	5.92468	5.02078	5.76298	7.76657	6.69343	6.40929	7.02041	8.97527	6.09858	6.11042	10.5359	5.61775	5.48418	5.01589
NDUFA13	6.64202	7.41635	6.8821	7.15423	7.27054	7.6741	7.97251	7.54307	7.56739	8.04578	7.75552	7.48111	7.66362	7.42078	7.40732	6.49987	7.47181	7.29963	6.42221	7.81783	7.4251	7.37632	6.64676	7.33756	6.9656	7.37185	7.39845	7.46233	6.85467	7.1837	7.17635	7.75012	7.42978	7.00739	7.34614	7.54307	6.87894	7.25775	7.4251	7.48111	7.42978	7.80638	7.52365	7.6275	6.49987	7.21796	7.5529	6.84593	6.72308
INO80B-WBP1	2.43762	3.05904	3.00905	3.38392	3.21934	3.17486	1.12125	2.61699	3.6331	3.15313	3.34424	2.534	2.99247	2.51932	0	2.75123	1.79327	3.59056	3.4182	0.515388	3.05525	3.55641	3.21476	2.89809	2.50891	1.95951	3.17102	2.24718	3.19437	0	2.35702	2.26657	3.55082	2.98022	2.71097	3.44085	2.97269	2.74513	0	3.20391	3.35138	3.44069	1.652	1.87717	2.2642	0	3.03272	3.211	3.34081
ADORA2A	2.75064	2.51504	2.24468	1.14243	3.30155	2.18544	4.85479	6.10972	5.7808	5.36347	5.74679	7.01874	1.84938	1.91103	2.55203	3.3923	4.25732	1.5337	2.71081	5.47912	5.16548	6.04515	2.17963	4.79686	2.58044	4.56721	2.34129	4.20576	2.47849	2.399	2.82049	2.38611	1.69313	2.14724	1.95682	6.16421	1.38572	1.87014	2.35139	6.10972	1.76256	6.66465	3.79023	5.45347	2.96616	3.21371	1.76526	2.55381	1.79782
KPNA2P3	3.28337	2.34946	3.64446	2.58162	2.70991	2.87306	0.517696	2.99397	2.36379	0.78018	2.73018	2.66708	2.60533	2.41813	2.13961	3.75873	2.6712	2.64614	4.53108	1.57015	2.90867	2.36892	3.77956	2.39001	2.91962	2.41893	3.45345	2.96985	3.76971	2.31699	2.4213	1.55943	2.70236	2.33844	1.65293	3.02014	3.25529	3.51744	2.10223	2.52261	2.5886	2.86866	1.51995	0.990567	3.09721	1.46842	2.36777	3.97031	3.26948
LRCH4	4.80727	4.04948	5.62246	4.37827	4.29591	4.27674	3.49435	4.45363	3.75839	3.23568	4.05372	4.35398	4.22927	4.56413	4.41809	4.91749	4.10496	3.74226	5.0264	3.81883	4.03753	3.50077	4.92234	4.04421	3.59553	4.2068	4.88623	3.99057	5.09525	3.96882	4.26507	3.90955	3.92884	3.88002	3.76727	4.37277	3.85009	4.22785	4.51278	3.64582	3.78723	4.21887	4.20022	3.58857	4.96582	3.14279	3.92829	4.80163	3.88186
PRR11	0.286602	0.405044	0.209697	1.57505	1.20903	0.390814	0.562995	0.331397	0.376572	0.868605	0.433451	0.429566	0.545921	0.696856	0.866727	0.0648845	0.339476	0.703018	0.129504	0.620237	0.354411	0.502406	0.317645	0.765281	0.690676	0.601913	0.612811	0.530762	0.275956	0.500985	0.350431	0.477034	0.55188	0.518574	0.520061	0.563486	0.592196	0.616989	0.239687	0.540208	0.681224	0.44378	0.547953	0.782701	0.245074	0.352289	0.440914	0.160701	0.417113
GPNMB	1.49987	5.29391	1.29729	5.35259	5.06991	1.37056	2.09441	1.17323	2.90926	3.4509	2.96468	2.34497	2.24821	3.07432	2.01682	1.80972	3.07277	2.76323	0.98925	3.39294	2.56527	3.80205	1.95265	2.89255	4.13714	3.49435	2.40896	3.80044	1.3344	2.87812	3.76815	1.43709	1.91998	1.49474	4.55575	1.60244	2.37114	1.05175	4.75665	2.65257	4.12498	2.27703	3.05509	4.4225	1.32599	1.52417	3.94041	1.2214	3.02598
TMEM37	0.0733569	0.445935	0.234849	1.64541	1.17577	0.242981	0.562995	0.247184	0.171019	0.519956	0.40056	0.208637	0.153274	0.301486	0.108045	0.129161	0.157052	0.199145	0.524594	0.283916	0.362811	0.244757	0.340343	0.267336	0.690676	0.534946	0.33027	0.56129	0.25334	0.585524	0.260193	0.373809	0.111784	0.0638561	0.337736	0.266748	0.503623	0.389931	0.414553	0.340741	0.250681	0.168592	0.236909	0.724025	0.138075	0.281396	0.251728	0.0393377	0.34148
C2CD2L	3.82761	3.40929	4.23194	3.18046	3.3967	3.96939	3.01162	5.14615	5.16341	4.44716	4.68921	4.89389	4.43745	3.83304	4.18782	4.76934	4.35639	4.95959	4.42941	4.08394	4.59465	4.85089	4.30514	3.97856	3.07598	3.47567	4.65732	3.70022	4.10867	3.95046	4.4274	4.63415	4.56104	4.83015	3.77167	4.79843	2.53133	4.50693	3.64176	4.67539	4.76141	5.25797	3.35382	4.18864	4.06151	2.93996	4.38335	4.1098	4.93732
DGKA	4.47694	3.00348	4.4724	3.02537	3.76586	3.69715	2.86193	4.01217	4.00307	3.02014	3.81242	3.33847	3.84776	4.23112	4.3912	3.79959	4.28285	3.79477	4.62386	3.62416	4.69152	5.12892	4.41365	3.78483	3.46015	4.07121	4.28413	4.02159	4.25482	3.23992	4.53458	3.61906	4.53412	3.94191	3.87347	3.82082	2.60187	3.97124	3.83179	3.6465	4.06012	4.17027	3.39434	3.36899	4.18257	1.86352	3.82099	4.6603	4.62582
CMTM6	1.85297	3.32777	2.05921	2.88478	3.32207	2.38926	2.63115	1.91858	1.66401	2.56066	1.68753	2.0463	1.45846	2.52779	1.57199	2.1658	2.31352	1.39147	2.04469	2.43082	1.85942	2.14262	2.00921	2.32205	2.70101	3.19423	1.69485	2.71587	1.74625	2.28748	2.06965	1.6633	1.75087	1.68842	3.31976	1.74093	3.33037	1.42652	2.51349	2.15539	1.99943	1.92593	2.84725	2.92843	2.33812	3.08868	1.96325	1.99028	1.83725
NPIPA5	7.74494	1.6581	7.18	3.38469	3.93707	4.43229	2.07025	4.99536	4.68972	3.76621	4.97029	5.51896	5.09009	4.94894	0.860583	6.9721	5.92649	4.96852	5.51167	3.44997	2.74543	3.82385	8.17176	2.42056	5.90037	5.10367	5.19842	3.53424	7.32899	6.62033	6.30902	5.03105	5.33976	4.67343	5.41929	4.29613	5.00271	3.63004	4.07708	4.35662	5.72454	4.44356	4.53481	3.90902	8.95237	4.96942	4.36618	7.5967	6.08889
RGS7	4.1523	2.00761	4.1102	1.78606	1.65541	2.8999	2.52024	4.41184	4.98404	4.23173	4.25546	3.98098	4.71676	2.93141	2.77819	4.19775	3.64751	5.08564	4.09475	3.35276	4.54274	4.32648	4.65757	3.70055	3.42723	2.90763	3.34564	3.64684	4.03172	2.84518	4.28413	4.52473	4.60869	4.55124	4.55054	4.21602	2.40778	3.91289	3.59275	4.53013	4.38961	4.16605	2.71353	3.56238	4.67343	1.76224	4.615	4.41896	4.9793
LGI4	4.97029	3.5856	4.42428	5.91104	5.2435	3.61069	5.88471	4.63152	4.56226	4.34404	4.5896	4.47648	5.32565	5.7302	5.62862	3.68248	5.83784	4.71625	3.88714	5.27511	4.12856	5.30794	3.65077	4.70689	4.32992	5.29353	5.65254	5.64156	5.0381	4.5646	5.29315	4.87253	5.53419	4.52706	5.24565	4.91975	4.33313	5.59038	5.46654	4.84536	5.08947	5.05685	5.96044	5.44082	3.17293	3.36095	5.2587	4.02636	4.53638
HRH3	4.16429	1.01637	4.29634	0.344766	0.991765	3.16754	3.86549	5.1949	4.91352	4.20862	5.0381	5.93823	3.48514	2.67943	3.36738	4.38312	4.25168	3.85082	3.9767	3.87712	5.25222	4.90496	3.91306	4.39912	2.64732	3.08048	3.26823	4.39519	4.25106	1.74148	4.1739	2.99682	4.74965	1.98399	2.70325	5.33215	1.68842	3.43251	3.81242	4.28372	4.27866	5.6578	4.4915	4.14951	4.29379	1.39901	4.14872	4.34299	3.20181
SDC1	0.218292	0.571946	1.43381	0.20642	0.306155	1.14131	0.448182	0.0847297	0.2296	0.519956	0.281985	0.317525	0.660621	0.427504	0.176496	1.67779	0.667599	0.871969	1.17139	0.300031	0.202043	0.2575	0.476315	0.458551	0.227176	0.436566	0.530528	0.474427	2.05368	1.74521	0.859876	0.39466	1.02259	0.319679	0.622099	0.311483	0.323573	0.530347	0.661492	0.296658	0.742497	0.276071	0.432978	0.301053	0.245074	0.415217	0.606341	0.873242	0.505294
SST	0.0918681	6.6622	0	2.56644	7.4902	8.35473	3.4853	7.63764	7.19507	6.71259	7.50431	7.83515	5.48165	6.28773	2.77538	0	6.10972	6.32745	0	5.87885	6.53249	5.22757	0.143765	7.39845	5.79538	5.34215	2.77701	6.73726	0.243247	0.554374	5.29461	6.7489	6.44976	6.21982	5.22757	7.81783	6.19401	5.29794	3.38578	6.80242	7.76115	6.75729	5.25071	7.43899	0.173822	4.38745	6.82561	0	5.74785
NCF4	0.609859	2.4874	0.564664	2.73608	3.92958	2.46654	1.23183	0.916521	0.753951	1.45709	1.80423	2.19216	0.82935	1.65492	1.73692	0.627864	0.625608	0.391967	0.56912	0.75117	0.765522	1.72586	0.700222	2.12153	0.999852	1.87257	1.25498	2.0214	0.528612	1.50162	1.0648	1.14611	1.08035	0.676223	1.83463	1.21937	1.63253	0.477383	2.21384	1.00362	0.904558	0.914705	1.4711	1.65985	0.4811	1.30537	0.580054	0.366348	0.911638
ADAM11	5.7546	0.750414	5.95923	1.25777	0.804913	2.68537	1.29796	2.65169	2.47387	1.7961	2.92672	2.5803	4.82555	2.57847	3.95497	6.1225	2.21628	5.17566	6.05183	1.77005	1.89302	1.44649	6.12536	1.65985	1.69723	1.56297	4.53921	1.82106	5.66167	3.66985	4.22419	4.86031	4.64224	4.93211	3.63989	2.54111	1.35132	4.74393	4.44243	2.49491	4.38638	2.91608	1.69221	1.45926	6.13105	0.974527	4.42362	5.9021	5.01589
SNRPB	5.42626	5.61358	5.41599	4.78998	4.75982	5.47078	3.94769	4.25377	3.75461	4.53388	4.52358	4.51134	4.99293	4.3542	4.75403	5.14387	4.11846	4.81418	4.74631	4.0381	4.00912	3.63158	5.28728	4.13735	4.4915	4.15751	4.65363	4.46716	5.17365	4.64274	4.26547	4.23855	4.58386	4.29421	5.50995	4.29507	4.89389	4.28831	4.09906	4.30018	4.41229	4.03229	4.24049	4.23483	5.46909	5.57068	4.60484	5.30565	4.47857
MUL1	2.73462	3.43329	2.58876	3.44628	3.2122	3.22465	3.31795	2.93302	3.21873	2.88956	2.72187	3.04837	3.31917	2.90596	3.21113	2.74584	2.9517	3.11067	2.82819	3.01043	2.86223	3.11475	2.8141	2.90658	3.17381	2.82448	3.06401	3.09693	2.81497	3.12903	3.02749	3.23236	2.88409	3.20333	3.1722	3.05674	2.77789	3.1964	2.97241	2.7173	2.9673	3.11919	3.00905	3.12465	2.68152	3.34238	2.81436	2.52508	2.86434
SPSB3	6.31743	3.91859	6.3124	4.5205	3.97819	3.98153	4.76218	4.72737	4.21987	4.35527	4.39977	4.67588	4.90206	4.47055	4.47559	6.11388	4.80458	4.42583	5.91459	4.61574	4.22297	3.97315	6.22913	4.199	4.19408	4.50481	5.06426	4.74757	6.48723	4.64471	4.4143	4.34299	4.54604	4.2915	4.46036	4.58677	4.55077	4.82988	4.68205	4.24941	4.48484	4.46329	4.80511	4.50995	6.33258	4.18803	4.43076	6.34784	4.07569
YPEL4	5.24314	1.76711	5.96788	2.91578	3.33349	4.31146	2.46938	3.49612	3.70663	3.30155	3.74764	3.39778	5.11832	3.72186	4.82288	5.20823	3.42311	4.57885	5.62105	3.10329	4.00346	3.85426	5.79163	3.13463	2.71834	2.28549	4.71651	3.28337	5.5302	4.1417	4.50527	4.13037	4.76721	4.27887	3.68893	4.03733	2.68452	4.64795	4.05411	3.15894	4.40022	3.69698	2.92024	3.21798	5.39114	4.8798	4.64471	5.39909	4.72295
IFI6	4.93499	6.57979	4.84208	5.06488	5.86907	7.10297	6.39401	6.16495	5.19982	5.89394	5.89394	6.06049	6.20465	5.39462	6.99766	4.50387	6.05712	5.47413	4.19408	6.57667	5.60286	4.98109	4.72063	5.13093	7.48572	5.91576	5.76408	6.27484	5.66944	5.52106	5.43997	6.42585	5.75303	7.04726	5.36889	5.55492	5.09974	6.16718	5.49785	6.29417	5.66261	5.38957	6.25957	6.93676	5.3027	6.59466	5.88815	4.75296	5.19153
MBP	10.23	8.42978	9.95562	15.3312	14.3358	14.2104	11.4235	11.4235	9.47503	12.0597	12.6366	11.7691	11.2093	11.4235	10.7881	8.27352	10.6899	10.4667	13.2094	11.4235	11.2093	10.6899	9.99726	10.9047	12.0597	10.6899	12.6366	10.9047	10.2845	13.2094	10.9047	13.2094	9.11645	10.7881	11.2093	11.4235	12.6366	12.6366	12.2644	12.6366	9.3938	10.3416	10.9047	10.9047	10.7881	13.6218	12.0597	8.47549	10.0406
FN1	3.71492	6.62271	3.55066	3.78705	5.49363	5.14716	5.37312	5.21211	4.53872	3.96191	4.53504	4.69399	3.53553	4.15935	5.00818	3.10274	5.2714	3.34393	3.15017	6.56495	4.75535	5.95984	3.02701	5.14916	4.94311	6.03332	4.44626	5.1767	3.56877	5.13654	3.82798	4.21417	3.69969	3.64413	4.82879	4.41809	4.38357	4.09356	5.1505	4.75612	3.97521	4.45137	6.15839	5.00972	3.87254	5.6837	3.64804	2.84377	3.89082
MYH7B	2.8804	1.14738	2.51395	2.95633	2.16506	3.21687	2.89722	2.95718	1.52355	2.75001	3.06174	2.96166	3.94359	2.55219	3.7589	2.15184	2.58845	3.3099	2.71587	2.62816	1.7472	1.20302	2.41606	2.25648	1.81788	2.39521	3.66072	2.42486	2.83507	4.23774	2.19508	2.62924	2.55976	1.6826	2.13578	2.89268	2.78738	3.69918	3.61956	2.24207	2.39165	2.59264	2.24384	1.91012	2.32678	3.77904	2.60709	2.87546	2.94396
RPL35P1	0.146602	0.239952	0	0	0.46196	0.404827	0.494964	0.412484	0.260431	0.422857	0	0	0.785318	0.25735	0	0	0	0.310846	0	0.379467	0	0.292196	0.7086	0	0.655753	0.139601	0.499925	0.332783	0.364854	0.490534	0.506419	0.477034	0	0.226884	0.601064	0.156274	0.323573	0.158003	0.825318	0.661921	0.136852	0.0956467	0.643402	0	0	0.608157	0.314575	0	0.505294
PTMAP4	0	0.296852	0.401345	0.391248	0	0	0	0	0	0	0	0	0.237208	0	0	0.212668	0	0	0	0	1.41198	0	0.615432	0	0	0	0	0	0	0	0	0	0	0	0	0	0	0	0	0	0	0	0	0.352786	0	0.384248	0	0.636229	0
DIABLO	4.54771	5.34992	4.49815	5.21103	4.85202	5.23954	5.35413	4.67086	4.59345	4.97146	4.66783	4.60797	4.77228	4.59997	4.46738	4.31931	5.02825	4.57382	4.37254	5.01066	4.90121	4.75067	4.49838	4.85118	5.65114	4.7585	4.50114	5.02979	4.40413	5.09749	4.51374	4.85061	4.76455	4.54749	4.8922	4.56979	5.43172	4.63127	4.47146	4.60917	4.6457	4.50693	5.00668	5.02947	4.25356	5.04717	4.66983	4.25712	4.56437
GBP1	1.43365	6.15555	1.33212	2.05657	2.52676	3.02492	1.89287	1.74894	0.938494	1.99302	1.55975	1.49896	1.07865	1.7497	2.37191	2.38823	1.83739	0.817857	1.01977	2.18615	1.76961	1.97181	0.904668	2.15493	2.01333	3.06625	1.55343	2.40186	0.991479	2.63932	1.18989	1.90602	0.87102	1.68842	3.14381	1.40223	2.21411	1.1438	1.7235	2.09232	2.23218	1.24698	3.1767	3.09231	2.02406	4.4767	1.50823	0.842209	1.22875
MAGED4B	5.01805	4.56056	2.52833	5.42009	5.96478	6.72308	5.40621	6.21517	6.54235	5.43705	6.07776	5.56976	5.69717	6.57131	5.59914	4.19086	6.93996	5.1144	4.63366	5.50388	6.27968	6.6622	4.52496	5.68615	6.47601	5.6612	5.741	5.64639	3.76761	5.92589	6.36357	6.18214	6.16933	6.10972	5.12994	5.49828	6.25081	5.3027	6.7288	5.77559	5.79163	5.97165	5.46614	5.86734	4.17894	5.38366	5.83894	3.9976	4.91749
GNG12	1.71528	3.44596	1.43863	2.43943	2.43486	2.64542	3.61199	2.399	2.54124	3.34377	2.44764	2.41652	1.62927	3.57896	1.84665	1.2745	3.31674	1.26915	0.98925	3.32207	2.82448	2.92601	1.11806	3.23505	3.61452	3.40234	2.22251	2.89976	1.34145	2.17138	2.48696	2.24942	1.91998	2.72365	3.48725	2.25407	3.58923	2.06855	2.75831	2.76842	2.66842	2.55559	3.17486	3.73488	1.15497	3.09618	2.6188	1.09802	1.57993
CKAP4	2.6011	4.18175	2.75652	2.09816	3.26665	3.34872	2.76157	2.15406	1.80466	2.37149	2.06054	2.09932	3.00453	2.67015	2.64732	2.6758	2.58342	3.13449	2.6011	2.70399	2.00489	2.488	2.71353	2.4272	2.59562	2.47223	2.48602	2.38028	2.76959	2.67297	2.58089	2.68522	2.79195	2.78918	3.29751	2.01792	2.72056	2.47489	2.39403	1.98141	3.01419	1.89147	2.85364	2.69513	2.52084	3.23612	2.85556	2.69543	2.96034
NPIPB5	7.56242	6.0239	7.44844	5.26159	5.25618	5.65684	4.73259	6.79649	5.28431	3.58593	5.88228	6.23451	5.76513	6.26286	6.50668	6.85787	6.11112	5.54644	8.03914	4.92866	6.01545	5.7118	7.41635	6.05183	6.26524	6.42585	6.78097	5.82219	6.57559	6.1548	6.14042	4.9144	6.1125	5.81885	4.32331	6.26205	6.69343	6.43517	5.76246	5.66944	5.56798	6.08476	6.06943	4.89106	7.32026	5.15593	6.00725	7.09593	6.45519
DOC2B	4.60773	2.47084	5.51382	0.891642	2.60961	3.25496	2.67001	3.63903	4.74655	3.5251	3.90624	3.67088	2.57804	3.02177	2.15704	5.04781	3.60252	3.50821	4.78389	2.49583	3.20816	4.01006	4.71222	2.74231	2.68934	2.31308	2.8187	3.3	4.96761	3.06971	4.24877	4.81961	4.06964	4.62067	3.68757	3.72689	1.51626	3.2739	3.99723	4.18236	4.32503	4.12005	2.46598	2.43694	4.48018	2.59755	3.91932	4.67612	3.78756
AHI1	4.74473	3.32069	5.56614	3.48773	3.17145	4.98197	3.17087	3.0911	4.00874	2.61022	3.63648	4.208	4.55148	3.81485	4.45071	4.877	3.76603	4.69152	5.7205	2.78293	3.93615	3.55459	6.07289	2.63755	4.444	3.60365	4.31229	3.16544	5.19221	4.19572	3.71421	2.89679	4.52451	3.94823	3.80652	4.12557	5.36501	4.48897	2.40009	3.61804	4.44604	3.42325	3.5147	2.78038	3.84528	3.18346	4.63055	4.92579	5.32304
PPP1R16B	3.60514	2.5288	4.18843	4.62139	4.29022	3.75839	4.207	5.57427	5.89394	4.87533	5.24423	5.21953	4.5104	4.46965	5.33901	4.28767	4.45945	5.10918	4.25586	5.18278	5.40903	5.76033	3.78414	4.65389	4.10107	4.62534	5.16963	4.65337	4.32099	3.60199	5.47119	4.13612	5.12722	4.33956	4.93098	5.47669	3.68436	5.39192	5.06086	5.91634	5.27177	5.8211	4.21945	4.77202	3.88038	3.67344	4.90976	3.70696	5.83556
CLK4	6.87291	3.216	7.16533	4.12537	3.24577	2.83329	3.2116	3.86567	3.32222	2.65987	3.31991	3.72813	3.63277	3.39763	3.58424	6.17301	3.18208	3.64058	7.27054	3.67327	4.1397	3.22328	7.0272	3.82908	3.9464	3.59322	3.89535	3.5528	6.40749	3.28817	3.53651	3.25977	3.32055	3.58244	3.4493	4.06071	4.05933	3.90587	3.55658	3.60084	3.38641	3.83286	3.55593	3.65789	6.11678	3.91509	3.59224	6.90624	4.38247
NAP1L1	6.47222	6.8821	6.20465	7.51882	7.6275	6.80819	7.21022	6.9656	6.95607	7.234	7.13575	7.03382	6.54436	6.81384	7.18	6.45154	6.66465	6.59677	6.74331	6.98469	7.46233	6.84314	6.58391	7.48111	7.34192	7.31218	6.65463	7.11383	6.54646	7.46717	6.69343	6.3592	6.63954	6.7853	6.60612	7.11572	7.50933	6.72609	7.65302	7.47181	6.50464	7.00092	7.11015	6.82561	6.45708	8.01882	6.79957	6.48535	7.00092
UBBP1	0	0.0661517	0	0	0	0	0	0	0	0	0	0	0	0	0	0	0	0	0	0	0.202043	0	0	0	0	0	0	0	0	0	0	0.125681	0	0	0	0	0	0	0	0	0.0829927	0	0	0	0	0	0	0	0
FSCN1	3.26052	4.73697	3.3552	5.56566	6.84036	5.62532	5.41682	5.83335	5.26308	5.51081	5.7703	5.89979	5.17032	5.09685	5.88757	2.83192	5.09201	5.80025	3.85483	5.6578	4.94839	5.60193	3.21949	5.22409	4.41721	5.21675	5.70977	5.15728	3.53667	5.71078	5.23354	5.6578	5.18073	5.22687	5.2435	5.72253	3.99382	5.71231	5.44693	5.46614	5.27328	5.80135	5.13784	5.70977	3.18208	5.92589	5.04306	2.97905	5.52406
TEN1	1.87884	3.06824	2.32649	3.50919	2.79302	3.33486	2.95766	2.28358	2.03071	2.79593	2.43795	2.28056	2.78322	2.96498	1.98316	2.01695	2.75682	2.81051	2.47112	2.21725	3.22435	1.52934	2.1433	2.40051	2.28056	2.55381	2.61461	2.76796	2.1362	2.77254	2.5789	3.456	2.92259	3.03985	2.61403	2.36008	2.59602	3.0987	3.06986	2.22059	2.73331	2.07488	2.84144	2.78978	1.64096	3.11712	2.85915	2.02529	2.50284
FGF17	5.85946	1.19953	5.10237	0.540136	1.54513	2.6734	1.86811	3.21206	2.18676	1.113	2.56392	2.69109	3.51712	2.37731	4.57027	5.45805	3.13163	2.80191	5.47286	2.08457	3.02358	2.49125	5.33674	2.81591	1.87839	2.12843	4.20882	2.17963	5.7693	2.98872	4.46079	2.16092	3.86984	2.45272	2.42981	2.67827	0.519504	3.23158	4.63102	2.00049	3.06296	3.03584	2.98007	2.02771	6.32249	2.23499	3.48401	5.65208	3.22281
BBIP1	3.90328	3.74108	3.76064	5.05243	4.2305	4.10536	4.07061	3.63004	3.64786	4.6219	4.02598	4.33808	3.83939	4.43722	3.66579	3.64446	3.79371	3.78602	4.04616	4.11214	4.46305	3.8581	4.0321	4.36144	4.78467	4.43388	3.82761	4.3157	3.8231	4.03715	3.66868	3.74922	3.87984	3.92386	3.80989	4.01891	4.89954	3.89777	4.28706	4.28456	4.05604	4.03464	3.9	4.56032	4.02196	3.91656	4.13312	3.83304	3.76918
CACNB3	4.90895	2.25329	5.31926	1.12482	3.21687	4.02825	4.41765	4.81206	4.54365	4.64942	4.89389	4.46101	4.83938	4.69902	5.65879	4.99324	4.47787	5.69311	5.01375	4.74291	4.02655	4.09649	4.88876	4.35684	3.26281	4.4724	4.97146	4.2671	4.96372	3.44532	5.1607	5.11768	5.10237	4.98522	4.88963	4.43996	2.03844	5.16307	4.81045	3.99911	5.06836	5.16548	3.95945	4.29698	5.35526	2.977	4.87418	4.67811	5.60987
LPAR5	0.772461	1.82481	0.343628	2.87204	3.99838	1.19534	0.791677	1.0889	1.02675	1.83525	1.44912	0.329525	0.517604	1.83525	0.890093	0.407021	0.65738	0.244324	0.807531	0.90659	0.886715	1.48345	0.615432	2.3053	1.09834	1.97457	0.876731	2.25825	0.558765	1.56115	0.942715	1.0963	0.723901	0.487426	1.45693	0.875145	0.706495	0.563486	1.7	0.751392	0.870638	1.09967	1.21544	1.92372	0.798989	0.638263	0.295653	0.472636	0.645854
NTN1	1.34864	2.6002	1.41379	1.19181	1.53385	1.81046	1.41852	1.40098	1.75394	1.41852	1.31131	1.42226	0.815009	1.6506	0.909773	1.37485	1.69254	0.768247	0.865777	1.31337	1.19877	1.55431	1.23948	0.992833	1.74224	1.96371	0.927448	1.24494	1.5956	2.11762	1.04823	1.56983	0.607384	1.31055	1.28888	1.0799	2.47281	1.15746	1.75952	0.946666	1.24855	0.965637	1.652	1.66714	0.819595	1.26205	1.355	1.18959	0.755634
MNDA	0.862666	1.17472	0.450001	2.02418	3.59767	1.23147	1.46632	1.18973	0.793624	1.75462	1.55975	2.79316	0.556315	1.48265	1.35314	0.451993	0.698528	0.721471	0.535407	1.96222	1.41198	1.29398	0.53199	2.17689	1.72514	2.01047	0.732447	2.0214	0.412703	1.3744	1.21872	1.17746	0.961905	0.299702	1.12678	1.11783	2.0698	0.58625	1.54574	1.041	0.718844	1.30623	1.48151	2.30469	0.510288	1.0178	1.03934	0.268908	1.28528
AQP1	4.36122	4.59803	5.72816	6.46451	5.75356	5.56209	7.07141	4.07981	4.53572	5.80792	4.02446	4.11707	4.67343	6.91679	5.99705	4.13351	8.31015	1.56539	3.20181	4.46284	5.44818	5.95177	4.6955	5.16444	6.07643	6.33608	4.11766	6.33087	4.9347	4.39431	3.09721	5.71128	4.93732	6.19704	3.62904	6.5882	6.1867	4.69327	5.49149	5.68121	2.46715	4.54251	6.90027	7.09947	3.94511	5.0267	4.27444	4.19408	1.88691
ANAPC15	3.80474	4.54794	3.85665	4.739	4.92119	5.08501	5.7205	5.44569	5.43131	5.803	5.47954	5.66843	5.43008	5.04369	4.78229	3.45681	5.3433	5.33523	3.80791	5.31583	5.47788	5.27328	3.75129	4.74604	4.56509	5.03534	4.86937	5.49066	3.75044	5.37158	4.54435	5.86058	5.1017	4.56697	5.1017	5.13489	5.09009	5.17738	5.80847	5.53329	5.30013	5.42505	5.12358	5.19878	3.51015	5.20195	5.31772	3.79352	5.01589
MKI67	0.0251383	0.0778418	0	0.107874	0.37964	0.123429	0.0863623	0.0463932	0.0140633	0.0535972	0.144559	0.0966889	0.0205379	0.0116593	0.338022	0	0.0376414	0.0265539	0	0.147248	0.127845	0.166833	0	0.111413	0	0.0806562	0.0200563	0.136056	0.0245178	0	0.0509971	0.0754761	0.0429338	0.0756774	0.0345316	0	0.0694285	0.0121107	0.200468	0.210878	0.0387632	0	0.0813561	0.102144	0.0700072	0.227838	0	0.0295872	0.0814199
CPNE6	5.49612	3.21371	5.71436	2.56997	2.84289	4.92494	5.61727	5.26853	5.7927	5.09429	5.86507	5.64156	4.65511	6.37213	4.54389	5.60751	5.84808	5.13752	5.3809	4.60652	5.00606	5.50736	5.90094	4.39717	4.67317	4.60554	4.95306	4.88314	5.56751	5.34133	5.33176	6.51661	5.57154	6.81384	4.17108	5.25071	4.28263	5.14251	5.222	5.26451	5.89746	5.62671	4.56955	5.11673	5.76513	3.32438	5.38558	6.08889	5.35375
CD276	2.90051	5.04992	3.0593	2.43306	3.8338	3.02043	3.20391	3.02766	2.91292	2.79062	3.06714	2.89281	3.12525	3.01433	3.27968	3.12731	3.36095	3.49514	2.84067	3.04536	3.10094	3.59767	2.90582	2.83463	3.21416	3.2525	3.38872	3.01882	2.63425	3.31379	3.39654	2.56773	3.41868	2.36449	3.6702	2.96379	2.3448	3.35983	3.02014	2.65016	3.14411	3.50596	3.24437	2.97889	3.13449	2.59322	3.33798	2.90244	3.38189
RPL12P4	1.31602	1.39524	1.59168	1.28588	2.62261	1.03735	1.98778	0.923155	1.12692	2.56066	1.01233	0.987164	1.25115	1.19808	1.62533	0.778605	0.89304	0.923892	1.80423	1.25984	1.71778	1.46392	1.3787	1.44621	1.45518	1.16615	0.746019	2.61954	1.80878	1.19808	0.838539	1.85477	1.24824	0.460097	1.79544	0.693463	2.28699	1.31221	0.49948	2.36306	1.11891	0.867017	1.1991	0.54204	0.711655	2.02305	1.13567	1.62642	1.29398
BBS1	4.51537	3.81078	4.11567	3.09156	3.32716	3.75079	3.72064	4.20205	4.53528	3.91254	4.02044	3.93841	4.27825	4.52334	4.58889	4.0427	4.6024	4.4183	4.68032	4.08177	4.12219	4.33702	4.59588	3.95591	4.27866	4.58677	4.16507	4.13814	4.6477	3.65315	4.3432	3.74399	4.51608	3.97689	3.73298	4.35549	4.49838	4.19795	3.80332	4.24049	4.48943	4.37849	4.01428	3.95852	4.08296	2.83224	4.27568	4.5705	4.35354
NOL12	4.15731	4.36426	3.92311	4.08999	4.17613	3.78028	4.02806	3.60718	3.42855	3.87911	3.53083	3.70817	3.51888	3.79852	3.47712	4.25482	3.61638	3.33551	4.27043	3.78902	2.92885	3.50739	4.20618	3.48822	3.19193	3.66868	3.59023	3.70421	3.67992	4.029	3.16035	3.95776	3.53729	3.42089	3.20196	3.63754	3.34099	3.4287	3.75839	3.49229	3.71682	3.6609	3.88932	3.62572	4.43544	4.36793	3.50207	4.37341	3.17639
MSR1	1.26506	4.79159	2.05716	3.44069	3.91822	1.93949	0.346842	0.280154	0.52758	1.63225	0.40056	0.317525	0.305084	1.37788	0.635985	0.635452	0.251647	0.184264	0.942715	0.165919	0.252642	0.943859	1.3787	1.22564	0.424118	1.72008	0.305664	1.44188	1.24171	1.18303	0.63219	0.384633	0.450984	0.460097	3.79284	0.330628	1.31259	0.121751	0.691972	0.505492	0.352922	0.214432	0.582342	2.19867	1.41999	0.546238	0.219506	1.92564	0.254284
LGI3	3.54668	3.00483	3.80773	5.98815	5.73688	5.44082	4.49037	5.79922	4.03964	4.90496	5.46183	5.51896	5.93823	4.23504	5.46736	3.67992	4.03115	5.79217	4.30318	5.19842	4.96133	4.51795	3.75908	4.93009	3.86118	4.16367	6.07643	4.70609	4.06964	5.98815	5.04117	4.90612	5.19187	3.85608	4.3267	6.05039	4.6278	5.92955	4.95486	4.87081	4.62115	5.9235	4.3732	5.10138	3.70071	5.03473	4.70507	3.93257	5.5359
HLA-DPA1	3.84228	5.03902	2.97329	6.86421	7.4251	5.77238	2.90942	2.26955	3.16124	5.81226	3.3344	2.80144	3.24988	5.56251	3.38672	2.67104	2.1205	1.50296	2.87394	3.30074	3.60936	4.00026	3.70749	5.1095	2.77597	6.76536	2.66814	5.35563	3.67495	3.42676	3.38316	3.6392	3.02358	1.52966	4.60869	3.55296	3.98021	1.87445	3.38578	2.83433	2.8688	2.99765	3.38239	5.13391	3.56021	3.99116	2.33024	2.90408	2.06398
GPX8	0.335793	0.93252	0.0850022	0.730874	0.231443	0.269511	0.753279	0.357723	0.0588685	0.832626	0.679936	0.19591	0.0321264	0.1521	0.300031	0.407021	0.3147	0.058407	0.129504	0.696967	0.116405	0.180423	0.229305	0.861899	0.756955	0.753625	0.123723	0.259752	0.28806	0.144559	0.194933	0.320235	0.0880033	0.137871	0.177217	0.257197	1.29796	0.216189	0.260339	0.518372	0.198686	0.343554	0.359868	0.673951	0.087083	1.08048	0.18268	0.121441	0.34148
SRPX2	0.146602	1.27607	0.330853	0.286487	0.76948	0.6321	0.753279	0.357723	0.319679	0.158304	0.324537	0.418984	0.167389	0.374565	0.722873	0.169818	0.22373	0.124352	0.0605173	0.464313	0.308146	0.33551	0.0515233	0.915604	0.196365	0.499557	0.382691	0.370302	0.0852566	0.93308	0.379722	0.297717	0.326634	0.450914	0.737439	0.587583	0.4531	0.133276	0.544629	0.31925	0.173652	0.44378	0.913827	0.585062	0.087083	1.15484	0.219506	0.121441	0.145073
CALR	5.93574	8.40742	5.48336	6.90027	7.98535	6.92136	7.09242	6.31576	6.41106	6.05314	6.02938	6.47222	5.96914	6.55679	7.47419	6.92733	6.31075	5.81611	5.8008	6.7489	6.15555	7.73939	5.94931	7.4438	6.07776	6.73462	5.57986	6.15123	5.68916	6.61547	6.30243	6.35124	6.1083	6.21213	6.29742	6.44231	5.8211	6.0135	6.40562	6.03264	6.16127	6.38888	6.84882	6.22294	6.03467	7.41183	5.92892	5.90037	5.34292
PTPRM	2.59516	4.04058	3.95925	3.3647	3.28768	4.79954	3.8316	5.20474	5.24782	5.00482	5.06614	5.653	4.66105	3.97124	3.22953	4.04501	4.78098	4.62314	3.19408	4.30297	5.23318	4.72552	3.0228	4.26731	4.50226	3.98417	3.65464	4.99507	3.92348	4.72141	4.03753	3.94565	4.93499	4.35527	4.13253	5.47328	4.23835	4.02234	4.20411	5.06086	4.77729	5.27472	4.49537	4.71424	1.70257	4.11766	4.81365	3.27191	4.77569
GET4	4.56697	4.79419	4.84923	4.7097	4.32206	4.42496	4.23835	4.45029	4.45317	4.17794	4.39006	4.40675	4.47604	4.13513	4.47193	4.81526	4.60676	4.35246	4.43522	4.37254	4.1421	4.39543	4.68998	4.02636	4.00701	4.06267	4.96133	4.10397	4.78337	4.46627	4.31017	4.48065	4.51773	4.43053	4.40962	4.48968	4.14532	4.82341	4.26752	4.44965	4.31336	4.4906	4.39097	4.294	4.87195	4.86855	4.47787	4.51562	4.13911
GUSBP11	5.32948	3.03171	5.09429	3.19483	3.60784	3.55247	3.5622	3.84653	3.07942	1.7731	3.68196	4.10068	3.96994	3.67327	3.61837	4.73697	4.33723	3.20578	5.06804	3.79093	3.67529	3.26174	5.2171	3.66781	3.53229	3.89629	4.12876	3.88858	4.76985	4.43904	3.6497	3.75995	3.58939	3.44069	3.01402	3.91914	3.76168	3.81327	4.58101	3.43188	3.47984	3.61003	3.76518	2.84245	5.49612	3.85844	3.70491	5.14116	3.65365
F13A1	1.04949	1.05016	0.459439	1.07009	1.82412	0.337736	0.812331	0.623827	0.624348	0.669513	1.52135	0.783266	0.955613	1.15602	1.0583	0.242981	0.716152	1.07272	0.142736	1.24238	0.987311	1.06362	0.254848	1.14821	0.506688	2.20526	0.969916	1.23593	0.509704	0.684744	0.909773	0.566969	1.38075	0.634039	0.520061	1.13494	1.20485	0.723646	0.755278	1.14752	0.611222	0.451619	0.980533	2.92364	0.561807	0.227838	0.855096	0.438707	1.10272
H4C9	0.0390721	0.264393	0	0.193448	0.46196	0.234022	0.184462	0.321405	0.581446	0.0535972	0.201672	1.43768	0.21568	0.0696486	0.128981	0	0.209938	0.617667	0	0.147248	0.345717	0.33551	0	0.355185	0.0352136	0.0327643	0.13448	0.211085	0.0603117	0.431109	0.149696	0.153035	0.212529	0.27964	0.110642	0.215508	0.0694285	0.043235	0.297845	0.242112	0.212103	0.334896	0.0813561	0.352786	0.087083	0.869605	0.18268	0	0.371565
GRM4	8.20047	0.93252	7.72808	0.271735	0.623827	1.66343	1.5561	3.92641	4.02503	2.97786	3.56068	3.4466	1.6841	0.754056	0.922062	8.37695	3.40536	1.95563	7.85936	2.53725	3.30416	4.13612	8.42222	2.76234	1.32456	2.48696	1.17609	2.59828	7.40274	1.97589	1.66216	0.922912	1.98007	0.866486	0.782601	3.32976	0.659085	1.3802	2.5803	3.15763	1.74625	4.24484	1.94192	2.45272	8.21465	0.281396	1.61492	7.47657	1.64435
TOP3B	3.17158	2.73386	3.39545	3.14325	2.68977	2.6427	1.93	2.88941	2.19262	1.66989	2.84518	2.95692	3.14006	3.03926	3.72796	3.43046	2.50997	2.36719	3.97577	2.26274	2.90719	2.44327	3.42613	2.82552	2.76931	2.29755	3.68603	2.18857	3.84653	2.43915	3.13327	2.43097	2.78512	2.28164	1.78559	3.56085	2.0355	2.48275	2.98931	2.29589	2.15303	2.95125	2.75123	2.29857	3.23072	2.98946	2.46953	3.95183	2.22873
FABP6	1.58785	2.13534	2.08828	1.19181	2.08844	4.46694	3.51534	4.55986	4.32756	4.68686	3.54848	4.26752	3.3347	3.02552	2.07459	2.05789	3.70595	3.68925	1.25284	2.90777	4.31082	3.94415	1.7579	3.59005	3.27144	4.47951	2.43915	4.35527	1.5924	4.50621	2.43824	4.32626	3.39294	3.60817	2.85556	3.76276	4.63127	3.44116	5.2817	4.57716	2.63708	4.30848	3.61252	3.72915	1.42389	3.97559	3.89853	1.51933	2.61998
AGAP2	6.7461	2.67043	7.76657	1.3802	3.09079	4.24027	4.22702	6.84036	7.20825	5.61775	6.70991	6.36184	5.9308	6.14254	6.00725	6.26849	6.2493	6.96879	7.03046	5.7787	6.14254	6.74331	7.10122	5.44326	4.77491	5.47286	6.12391	5.7872	6.78821	3.8251	6.62393	7.30385	6.6771	7.39388	6.12678	6.4323	3.2056	6.75182	5.94427	6.58391	7.06788	6.90027	4.88819	5.24314	6.25875	2.18785	6.51661	6.69198	6.73726
TSKU	1.14356	1.37616	0.691625	0.685936	1.17577	0.930026	1.63663	1.06127	0.84824	0.788705	0.964963	0.867146	0.660621	1.13139	0.616634	0.407021	1.94301	0.82878	0.285519	1.9894	1.09538	1.25855	0.158489	1.32107	3.11804	1.27797	0.953149	1.47584	0.481617	1.16771	0.932656	0.976222	0.708313	0.746376	2.33484	0.832626	1.74908	1.24344	1.27131	1.38262	0.759517	0.739216	1.72838	1.25855	0.68165	1.19229	0.798649	0.924162	0.665392
SPP1	3.71165	13.2094	3.54982	10.6899	10.6899	9.01252	5.65394	6.41286	5.7062	7.23795	6.59896	5.78776	5.53064	7.5529	6.84882	2.9581	4.38724	2.92975	5.34406	7.01376	7.19507	7.91502	2.45394	7.23795	6.16858	7.75552	6.58192	7.61721	3.85844	7.5967	5.48676	6.91831	4.45049	5.51767	9.21938	7.12108	7.76657	5.85832	5.55854	6.46635	3.39181	5.69616	6.55474	7.49475	2.94411	7.02386	4.23401	3.75701	4.60725
RDH10	1.07313	3.79617	0.682553	0.988158	3.8912	3.24775	2.07025	1.88339	2.17891	2.01867	1.62284	2.01762	0.884524	2.33859	0.866727	0.827192	2.21628	0.980039	0.807531	1.99512	2.34376	2.19701	0.942464	2.05892	1.95548	1.88411	1.23462	1.84087	0.703663	1.23147	1.41422	1.01412	1.13695	1.51582	2.27243	1.80618	2.37559	0.944884	1.14257	1.90233	1.63433	1.81585	2.21384	1.99926	0.907052	3.46592	1.16819	0.681503	1.47093
TUBB3	6.08889	7.37632	6.55055	4.44378	5.16548	7.55761	4.73672	6.20903	6.28459	5.5844	5.86172	6.48723	7.32899	5.87544	5.66794	6.40023	5.88586	7.77753	5.64543	5.37896	5.51167	5.55987	6.57775	5.20299	5.2714	4.40585	5.93142	4.85309	6.26039	7.52365	6.40206	6.59466	6.8973	6.61547	6.42771	5.73378	4.07081	6.69053	6.02802	5.45062	6.84036	5.83784	4.52519	5.67633	5.85269	5.32379	6.52858	6.1455	6.73994
CPLX1	6.9122	3.5914	6.5691	2.73074	3.2955	4.83503	5.50736	7.47657	6.22604	6.86421	7.0272	7.31218	7.35873	4.67885	6.14402	6.21213	5.82219	7.4996	5.49785	6.51459	5.7787	5.44326	6.41106	6.32165	4.40653	5.84244	6.09451	6.26367	6.65463	7.25775	5.68816	5.44246	6.53841	5.63102	6.50668	7.13575	2.82216	6.92438	7.72241	6.6493	6.67962	7.23795	6.04642	6.05248	6.38804	3.32269	6.51459	6.05111	6.53055
RALYL	4.86471	1.78515	4.32206	0.920649	2.29382	4.05933	2.56278	3.92256	4.494	4.29379	4.28725	3.76467	4.85701	2.95525	3.7946	4.34921	3.88333	4.87446	4.36469	3.26204	4.67292	3.96731	4.93414	3.49772	3.64989	3.03658	3.61117	3.87092	4.36488	3.00363	4.87671	4.49792	5.02548	3.2163	4.37232	4.04021	2.44099	3.79512	4.27805	3.96301	4.52121	4.18437	2.4759	3.84369	5.20474	2.62878	4.81827	4.76323	4.61673
ANKRD13D	5.66549	4.36728	5.12892	4.22109	4.97357	4.79264	4.65462	5.2729	4.67465	4.85363	5.19153	5.23066	5.00699	4.93933	4.48874	5.57895	5.13654	4.96017	5.17942	4.96104	4.73516	4.76881	5.45639	5.03935	4.23236	5.07214	5.14453	4.73567	5.15525	5.39584	5.32911	5.7163	5.26084	4.94571	4.92694	5.02388	4.23588	4.83669	6.01226	4.83042	4.9793	5.19354	4.85227	4.77465	5.85889	4.6278	5.13391	5.3337	4.75875
HERC3	4.47353	4.60893	4.67137	4.82632	4.61405	4.93674	3.56534	4.62806	5.30565	5.14353	4.43411	3.56256	3.88149	4.24298	3.07849	4.90895	3.72849	4.53108	3.65617	3.75079	4.58702	4.84705	4.52635	4.43273	3.57896	4.5189	4.13474	3.48659	4.49748	3.70767	4.46535	2.71684	3.29077	4.09725	4.13432	4.87671	4.85916	4.48299	2.78588	4.63201	5.00208	4.18339	4.64093	5.13522	4.29739	3.97838	4.38335	4.4906	4.37341
MACF1	6.31075	6.83131	6.07359	6.14835	6.24301	6.07776	6.61547	6.46834	5.82661	5.0652	5.88112	6.29254	5.84467	6.71259	6.27008	6.29335	6.8821	5.44569	6.60612	6.71516	6.67836	6.90624	6.1591	6.56289	6.98469	6.82853	6.56703	6.36357	6.21683	6.28135	6.34957	5.6047	5.9063	5.86851	6.07501	6.41379	6.65974	6.45708	6.29911	5.97535	6.02802	6.26524	7.15059	6.26367	6.2493	6.12321	6.02938	6.06398	5.8963
CHI3L1	1.39099	9.6179	2.2246	4.65684	6.83131	7.0272	5.94805	5.02046	3.10109	4.895	4.59684	4.90349	5.4309	6.28135	6.11112	1.39886	7.12463	3.14865	1.22256	5.3064	5.4987	7.99888	1.2547	6.0135	5.03043	5.52106	4.40043	7.99189	1.51007	6.33344	5.73583	4.09475	5.43582	3.67123	7.66892	5.99063	4.23483	3.43605	5.07957	4.36144	4.09746	4.6668	8.81448	7.51882	1.36965	4.57788	3.8251	1.56022	3.25096
ATP6V1G2	8.37695	4.32228	8.09354	5.5289	5.41846	6.49694	5.54644	6.29911	6.48917	6.52659	6.437	6.13535	7.73939	6.84036	5.914	8.33194	5.653	8.21465	8.10782	5.46354	6.49502	5.84467	8.84437	5.665	6.37567	5.46014	6.61274	6.05712	8.08001	7.38069	7.60175	7.27879	7.73654	8.01882	7.10297	6.15123	5.30492	6.84036	6.53539	6.38972	7.53818	6.30243	5.32565	5.87433	8.58536	5.28541	7.72808	8.77576	8.03257
CYTL1	0.862666	0.437816	0.0591628	3.39687	3.50968	1.25529	1.19049	0.88217	1.05461	2.56437	1.5956	0.834462	0.416249	1.92012	0.322161	0.199145	0.452529	0.391967	0.576949	1.48456	1.1735	0.726688	0.0776571	2.3053	0.914558	2.56983	0.712897	2.13517	0.300313	1.69112	1.29398	1.48676	0.716515	0.642993	0.520061	1.25115	1.38291	0.304594	1.50485	0.567092	0.806732	0.932656	1.83557	2.17936	0.550146	0.207957	0.48805	0	0.531898
PMP2	4.52004	6.24458	4.16429	7.47657	7.75552	6.10418	7.23795	5.87544	5.46992	6.83436	5.85151	6.40023	4.70231	6.66708	5.58989	3.58955	6.60828	3.93521	3.97164	6.9494	6.22768	6.22447	3.76832	6.50084	6.59466	6.84882	4.84293	6.41854	3.18092	7.00739	5.54732	5.503	4.41409	5.7703	6.9721	5.60424	6.49502	5.58624	5.96419	6.24301	5.76879	5.65019	6.76837	7.44844	3.94415	6.40023	5.76408	3.39134	4.90756
HJURP	0	0.223393	0	0.0518702	0.394204	0.174009	0	0	0.112547	0.144415	0.0256303	0.26235	0.0475273	0.1521	0.238986	0.116053	0.082791	0.228649	0	0.184499	0.104795	0.180423	0.0412123	0.0658674	0.0587722	0.110642	0	0.340561	0	0.0967103	0	0.166238	0.0534281	0	0.0965953	0.135635	0.215439	0.0558479	0.182124	0.258852	0.0829927	0.0693247	0.147702	0.0486344	0.0700072	0	0	0	0.0678946
SFRP4	0.841625	1.40542	0.425465	1.08317	0.96147	1.94301	2.00566	1.12708	0.859714	1.24808	1.28439	1.2035	0.237208	0.799243	0.181853	0.169818	0.958034	0.184264	0.836161	1.48456	1.04769	0.982912	0.864486	1.27865	0.968182	1.7832	0.570658	1.10815	0.558765	1.23964	0.656836	1.45395	0.356153	0.954515	0.445734	0.425743	2.80514	0.677608	0.769349	1.62519	0.704181	0.90777	0.934052	1.15247	0.561807	1.3595	0.571397	0.533765	0.732764
FGF13	0.495601	1.84408	0.260883	0.35641	2.20317	4.3894	2.31562	4.7336	5.49025	4.92751	5.03473	4.73335	4.77383	4.58579	2.91857	0.871135	3.79529	5.20334	0.493573	2.55113	5.22129	4.70919	1.16134	3.84154	4.01968	2.56659	3.42613	4.52706	0.26442	2.28056	4.56104	5.68916	5.2314	6.19116	4.63102	4.63273	2.43472	4.05778	4.5355	5.31888	5.20544	5.04461	2.84363	3.74314	0.156874	2.15141	5.27034	0.904558	4.92147
LRP10	2.09487	5.07407	2.38568	3.75026	3.91584	3.15496	4.28582	3.37371	3.0975	3.422	2.77819	3.65332	2.38028	3.94115	3.93521	1.86826	4.68586	1.75903	1.98644	4.46284	3.20167	4.27215	1.3895	4.34362	4.00384	3.99076	3.59386	4.30062	2.83046	2.88125	3.32548	2.54086	2.421	2.89917	4.3432	3.70297	3.49467	3.08781	3.26174	3.28723	3.06639	3.43699	4.62957	4.29911	1.35905	3.81701	2.44576	1.62642	1.73938
MYBL2	0.0390721	0.0225188	0.0463303	0.0655043	0.19859	0.0806411	0.0863623	0.0975027	0.112547	0	0.0366623	0.0802987	0	0.0696486	0.226361	0.0897703	0.0376414	0.0421435	0	0.0945669	0.138934	0.089326	0.0648381	0.038496	0.120975	0.0188459	0.0373936	0.231319	0.0603117	0	0.0509971	0.0924336	0.0429338	0.0638561	0.0436867	0.0227124	0.0856366	0.043235	0.162718	0.347338	0.00944035	0.0160407	0.0477234	0.102144	0.104499	0.187099	0.0355282	0.121441	0.0814199
CAMKV	2.15348	2.20483	1.87797	0.412928	2.70309	4.43229	4.23008	6.91831	8.03257	5.87544	6.90927	6.69053	5.8916	5.2828	5.80682	1.63766	6.82561	6.70735	1.9098	5.37236	7.20628	7.38069	2.24581	5.18313	5.92529	4.93961	6.34027	5.90571	1.56086	1.63941	6.33258	6.52258	6.45519	7.16916	5.49998	7.04726	4.0076	6.23999	5.16653	7.00092	6.4387	7.33756	4.76513	5.93265	1.44262	2.08457	6.05314	2.06458	6.92438
EZR	2.28311	5.80737	2.26629	3.54469	3.58159	3.91545	6.36009	5.44124	5.23318	5.79051	4.92951	5.34016	4.12537	6.17603	4.20882	1.67455	6.33258	3.38347	1.47559	6.25716	5.1949	5.12164	1.7579	6.56089	5.61775	6.95607	4.82422	5.79591	2.41266	4.328	5.64639	4.83042	4.3866	5.05337	5.44902	5.03624	6.12678	4.59661	4.40873	5.32679	5.38957	5.35681	6.26367	6.29417	1.75462	4.16329	4.98612	1.62331	3.26606
LINC02802	1.42129	3.46094	2.64674	2.10045	2.80206	4.66454	4.17432	4.39652	5.31544	5.42832	4.66631	4.85089	4.6412	4.62707	5.653	2.43321	4.71272	5.32116	1.95071	5.13654	5.61035	4.92034	2.41235	5.02388	4.92635	4.11808	5.05211	5.15224	2.17531	2.52779	4.66883	5.69515	5.52406	5.13554	4.90293	5.15292	4.08999	4.53802	5.83556	5.435	4.86088	5.00849	4.21128	3.76798	2.46226	4.03926	5.30195	2.38508	5.26451
ATP5MJ	6.61547	6.6275	6.19401	6.32081	6.77683	7.04726	7.32026	7.38511	7.4902	7.97251	7.74494	7.58688	7.78878	7.23795	7.42078	6.35661	7.34614	7.37632	6.13248	7.15059	7.89001	7.35034	6.47222	7.36332	7.4438	6.95284	7.40274	7.6275	6.57131	7.11383	7.50431	7.76657	7.70648	7.11383	7.38511	7.4996	7.12108	7.19132	7.58688	7.6954	7.45766	7.4438	7.11762	7.15795	6.83726	6.86708	7.69025	6.49104	7.92724
SMN2	4.09828	5.34682	3.92791	3.89138	3.90736	2.65955	3.9722	2.19612	4.61842	3.52674	4.22192	5.12824	3.57627	3.57007	4.07961	4.01564	2.99856	4.39977	3.47325	2.73893	4.39543	3.71768	4.50574	1.06421	4.39912	4.43164	2.34661	4.294	4.38134	3.59023	4.45115	2.59457	4.36507	1.01944	3.6438	3.20017	3.81992	0.890916	4.08138	4.65931	3.23963	0.951889	4.3963	2.89044	0.53671	4.64968	4.29189	4.37341	4.31399
MEOX2	0.0733569	0.0150102	0.0463303	0.0408977	0.306155	0.0451909	0.397536	0.247184	0.260431	0.144415	0.190749	0.249432	0.517604	0.239143	0.199058	0.269511	0.264182	0.228649	0.0605173	0.204714	0.464607	0.303397	0.131073	0.111413	0.649137	0.139601	0.145646	0.184164	0.137374	0.257075	0.441944	0.252934	0.366348	0.21588	0.253916	0.105122	0.115441	0.121751	0.377491	0.407835	0.198686	0.276071	0.178683	0.291938	0.173822	0.31917	0.459035	0.0527694	0.393632
TEAD2	1.53214	2.84752	1.27976	1.25777	1.57505	1.5501	1.62582	1.31206	1.19165	0.975644	1.21431	1.13124	1.12893	1.74577	0.972926	1.26945	2.11574	0.790639	0.829765	1.94333	1.40264	1.39253	0.685346	2.11828	0.836851	2.33264	1.48281	1.19685	1.06188	1.573	1.86414	1.47454	1.58568	1.1157	1.97945	1.31444	1.54761	0.677608	1.62657	1.35886	0.847076	1.13838	2.04782	1.93568	0.839801	2.96181	1.19673	0.745509	0.963899
UBL5P2	0	0	0	0	0.660733	0.640884	0	0	0	0	0.539826	0	0	0	2.17273	0	0	1.05858	0	1.45861	0	0	0	0	0	0	0	0	0	0	0	0	0	0.763183	0	0	0	0	0	0.984518	0.425013	0	0.827438	0	0	0	0	0	0.834594
SPTBN4	6.932	2.59797	6.93045	1.96919	2.95976	4.8418	4.08061	5.53151	5.34992	4.26568	5.13457	5.27103	5.60751	4.44422	5.83335	7.09242	5.49025	5.67041	7.4251	4.68896	4.96075	5.46225	7.08539	4.56391	4.27568	4.45878	5.57895	4.21147	6.55055	5.55	5.90508	5.37974	5.80355	5.21387	4.77096	5.2777	3.0739	5.62437	5.56475	4.74446	5.51981	5.64543	4.40325	4.31208	7.06788	3.01116	5.26525	7.24194	5.63726
MS4A4A	0.763846	3.0505	0.272081	2.64007	3.79233	1.36528	1.23183	0.816492	0.811327	2.0232	1.34069	1.59181	0.260106	1.63663	0.780076	0.269511	1.00149	0.213595	0.56912	0.841057	0.97588	1.17256	0.267275	1.44621	0.589108	2.02846	0.761025	1.5497	0.344357	1.36819	0.712517	0.959882	0.906127	0.668913	2.6347	0.786196	1.66273	0.34444	2.11681	0.757832	0.414636	0.749047	1.50914	3.03806	0.311052	0.882599	0.284871	0.461257	0.405509
SRCIN1	5.62105	2.64689	5.77668	6.3531	6.06674	5.18835	4.36384	4.45433	3.56763	3.45361	4.47399	4.69876	4.19408	4.40985	4.90067	5.86172	3.39778	4.56883	5.82879	4.17128	3.53991	4.17027	5.72766	4.83263	2.74365	4.10516	5.53684	3.25346	5.16341	5.33712	4.5149	4.83719	3.95647	4.28033	3.97447	4.63031	3.65906	5.70121	4.72141	4.36144	4.36188	3.89316	3.04941	4.02996	5.55178	5.7189	4.11527	5.29794	3.82635
DOLK	1.88555	2.5572	2.29635	1.81831	2.06165	2.15718	2.5761	2.07832	2.202	2.24926	1.834	2.40037	2.30319	1.94934	1.65555	1.64021	2.15004	2.29167	1.88102	2.17634	1.49728	2.0232	1.82137	1.30825	2.14408	2.14424	1.90129	2.0886	1.99141	2.02608	1.88007	2.48651	1.91604	2.19372	2.09529	2.1006	2.08509	2.14378	1.51498	2.06726	2.12543	2.3197	2.35978	2.33423	1.54179	1.4753	1.99838	1.81046	1.98287
MIR124-1HG	9.56603	2.534	9.13049	1.54665	3.63903	3.78831	3.50836	5.6559	4.79238	3.11355	4.98612	4.91181	5.92589	4.7403	5.78887	9.73975	5.16998	5.64735	10.1311	4.70204	5.58347	5.054	10.1795	5.16687	4.28518	4.4516	5.82438	3.74108	9.3938	5.4539	6.36705	5.29904	5.8916	5.38836	4.29528	4.86031	2.19372	5.91634	6.38636	4.46605	5.54911	5.36615	4.31399	4.1449	10.9047	2.81591	5.81885	9.67657	6.65207
FTH1P11	1.36819	1.48627	1.17007	1.91224	2.4801	1.70215	2.6424	0.896253	0.787902	2.11809	1.52626	1.38635	2.38028	1.44172	1.20144	0.785429	1.75462	1.5337	1.44043	0	2.71412	1.18359	0.625949	1.7488	2.48275	1.05472	1.79131	3.54354	0.600629	2.90733	1.4524	2.43382	1.30028	0.92457	2.18369	1.4832	3.42294	1.55267	2.00489	3.10588	1.61651	1.17978	2.05833	1.18723	0.574655	2.75123	0.659692	0.553828	2.85334
PTGFRN	1.93677	2.36877	1.19774	1.85885	3.46768	2.51317	3.79408	2.45421	2.6129	3.13223	2.9581	2.63455	3.87073	2.69851	3.64615	1.12909	3.89702	3.0505	0.936429	2.33922	2.57297	3.0911	1.58917	2.02287	3.48433	3.23932	2.78991	2.88735	1.43753	3.26933	3.35243	2.87028	3.33486	1.65105	3.54189	2.29755	2.85751	2.94935	3.8428	2.17404	2.95781	2.33812	3.05917	2.70015	1.39978	2.29683	3.53522	1.27811	3.64363
LOXL2	1.91573	2.04168	1.80209	1.20219	1.93829	2.22711	1.05872	1.00444	0.964006	0.551012	0.858392	1.02939	0.815009	0.904977	1.10741	1.6319	1.27314	0.672429	1.63602	0.696967	1.16831	1.81638	1.71896	1.2208	1.25346	0.890513	1.09851	0.61862	1.89811	1.41394	0.814866	0.700222	1.01598	0.676223	0.97917	1.11783	1.04301	1.25233	0.849051	0.901725	1.07865	1.19863	1.33066	0.920891	1.95249	1.16283	0.336952	1.91284	0.812962
CDC42P6	0.335793	0.643287	0.367704	1.10099	0.832755	0.870754	0.291742	0.269016	0.471608	0.763718	0.392515	0.548279	0.437326	0.0696486	0.593126	0.72182	0.645481	0.807259	0.71662	0	0.643996	0.388401	0.416762	0.343917	0.506688	0.556572	0.64165	0.175368	0.611741	0.624564	0.162061	0.340975	0.307268	0.495379	0.457142	0.435342	1.40251	0.314996	0.260339	0.966223	0.847076	0.424723	0.236909	0.585062	1.05789	0.168195	0.651959	0.472636	1.22382
RPL17-C18orf32	3.17309	3.97595	3.14411	2.53312	4.77149	2.43515	3.94622	1.16756	3.3028	3.14037	2.19156	1.12367	1.96675	2.40067	0.611627	2.70427	3.62739	3.78602	4.19492	3.21012	2.9746	4.98286	3.09946	4.14573	3.46416	2.71184	1.80909	3.38125	2.4054	1.10087	2.5491	2.41606	4.00232	1.4429	2.79258	1.31753	1.92624	1.81936	1.56646	2.11083	3.42533	2.99562	3.00197	1.62973	2.89722	3.64804	1.61082	3.84493	3.11383
SERGEF	5.59451	4.71476	5.00699	3.65008	4.7889	5.60009	5.40305	5.36111	5.15761	5.81329	5.95804	5.64347	6.12391	5.57712	6.14254	5.73171	5.54378	5.97416	5.41357	5.653	5.39422	5.20474	5.57848	6.03196	5.48761	5.40863	5.69207	5.87544	5.34055	6.17157	6.15555	6.28459	6.11388	5.92829	6.2493	5.1949	5.21745	5.71436	6.87894	5.60751	5.97291	5.29757	5.27911	5.51298	5.86851	4.98909	6.22913	5.65539	5.9842
NEIL1	6.27008	3.78501	6.02131	3.36345	3.76691	3.78396	4.51679	5.28985	5.03654	3.41421	4.80914	4.92837	4.95664	4.7522	5.37542	5.97653	5.55673	4.65857	6.17009	4.84509	4.895	5.10367	6.06469	4.82096	4.43611	5.32679	5.26379	4.62091	6.00462	4.89785	5.20893	4.13432	5.0381	4.45227	4.14592	4.88963	5.00029	4.71124	5.28617	4.77175	4.68793	5.14182	5.04338	4.32606	6.47601	3.82944	4.97991	6.0931	4.87587
TPT1-AS1	5.2817	3.56353	4.51018	4.25252	3.75616	3.82385	4.01255	4.77622	3.99551	3.3427	4.34556	4.32165	3.92274	3.7946	4.7271	4.54724	4.26547	3.09156	4.79739	4.18925	4.19938	3.92474	5.12524	3.66781	4.18864	4.14449	4.09848	3.8793	4.58409	4.38201	3.73573	3.97632	3.97371	4.38113	3.32777	4.37081	3.70906	4.97509	4.80108	4.17954	3.516	3.86932	3.68028	4.13037	5.30718	3.83921	4.24941	4.39717	3.82151
MIR647	0	0	0	0	0	0	0	0	0	0	0	0	0	0	0	0	0	0	0	0	0	0	0	0	0	0	0	0	0	0	0	0	0	0	0	0	0	0	0	0	0	0	0	0	0	0	0	0	0
CKS2	1.83797	2.67811	2.09964	1.62504	2.59307	2.13126	2.17634	2.08146	2.85062	3.47309	2.97134	2.99961	2.83269	1.78163	2.85214	3.64124	1.8422	2.50021	1.82032	1.31337	2.65615	2.42691	1.16771	3.2283	2.33796	1.36423	2.45466	2.1088	1.95784	3.76535	2.61082	3.06554	2.76439	2.2642	3.62723	2.21248	1.5286	1.77157	2.6506	2.26243	1.7956	2.656	2.26761	2.09356	2.88524	4.14089	2.94576	2.05976	2.62396
SERPINA1	1.14356	5.06991	0.799963	4.46396	6.86708	3.84063	3.1581	0.76613	0.980039	3.33132	1.55481	3.72011	1.70229	3.39308	3.45552	1.61739	0.902014	0.337016	1.08665	0.736975	1.18359	3.4905	0.767588	2.74929	1.31023	3.08602	1.39934	3.77956	1.05528	2.99158	1.57328	1.43165	2.00643	0.27964	3.54899	1.82167	2.59602	0.694564	3.4958	1.19298	0.673746	1.55417	2.15038	3.94472	1.53768	2.05907	0.195569	1.07453	0.979511
RN7SL1	9.23446	8.14299	8.12871	5.98162	7.47657	6.73462	7.84102	6.6622	8.17176	6.68803	6.93045	6.80819	7.5529	7.5967	10.6093	7.37185	7.97251	6.1028	5.71231	7.38069	5.44902	10.9047	6.29742	9.56603	5.42258	9.37351	7.4251	7.57477	6.81668	9.31964	6.44231	7.01707	9.10292	5.98032	5.9842	8.91747	3.94453	6.86421	8.33952	6.45154	9.20387	9.37351	7.92724	6.90027	6.42221	9.06284	8.98775	7.78878	7.6275
CHCHD2	6.89124	7.72808	7.12463	7.27054	6.91984	7.74494	7.7172	7.56739	7.42078	8.17903	7.70077	7.56242	7.36747	7.39845	7.40274	6.82561	7.6121	7.54307	6.48917	7.59197	7.38969	7.19132	7.13945	7.11015	7.46233	7.38069	7.31423	7.73939	7.15795	7.0272	7.42078	7.47884	7.40274	7.39845	7.4902	7.53818	7.63248	7.33324	7.00739	7.6741	7.66892	7.43432	7.70077	7.80638	7.00739	7.09947	7.61721	7.07141	7.22587
VIM	5.22722	9.54228	4.04616	7.01068	7.6224	6.16276	8.16434	7.26622	6.40385	7.35034	6.81098	7.07489	5.47587	8.00538	8.03257	3.80652	8.05941	3.92772	3.41885	8.56946	7.48111	7.78878	3.55692	8.45291	7.97856	8.32443	7.08539	8.30308	4.32165	6.26849	6.97993	6.35398	6.04774	6.21683	6.92438	7.03382	9.18925	6.69904	6.94626	7.67954	6.65974	7.55047	8.77576	8.28828	4.36596	6.84882	6.59677	2.99765	5.47828
KIF2C	0.52914	0.16636	0.514774	0.521192	0.421351	0.404827	0.540364	0.63219	0.19431	0.252608	0.144559	0.221733	0.507028	0.293032	0.314319	0.751919	0.301259	0.273371	0.323633	0.546512	0.2118	0.2575	0.804665	0.33055	0.318682	0.534946	0.305664	0.538575	0.790639	0.747174	0.370185	0.205452	0.346383	0.185056	0.601064	0.156274	0.34997	0.239597	0.43286	0.572861	0.414636	0.286946	0.30844	0.301053	0.930441	0.384248	0.26235	0.598523	0.34148
GNG5	3.3608	6.16421	3.00905	5.2806	5.81718	4.69302	5.83894	4.59465	4.82796	5.62199	4.96852	5.1607	3.94209	5.00332	5.35918	2.67766	5.35413	2.97061	2.40449	5.30718	4.81472	5.10529	2.41606	5.32755	5.45264	5.42832	4.60022	5.58302	3.09721	5.11999	4.34195	4.31843	3.97986	3.83214	5.66167	4.80297	5.35142	4.29783	4.79766	5.10237	4.32056	4.60821	5.84008	5.36268	2.96364	6.01162	4.32778	2.679	2.95663
PPP2R2C	4.74783	4.54579	4.79289	5.8986	6.15982	5.01898	6.10136	6.0445	6.35486	5.91634	5.98483	5.94067	5.7693	5.8019	5.40863	5.01375	5.82384	6.6827	4.88174	6.16568	5.78449	6.20608	5.08442	5.80903	5.18941	6.02195	5.70319	5.70726	4.87051	4.99355	5.83217	5.47912	5.78285	6.03332	5.60751	6.08051	4.18359	6.26367	5.55	6.06674	6.34277	6.50464	5.72766	5.99321	4.43388	4.69327	5.82879	5.14582	6.71744
CDK2	1.57314	2.95538	1.83911	2.1362	2.35403	2.36174	1.50344	1.23448	0.663004	1.113	1.17534	2.0463	1.34405	1.60575	1.45146	1.65321	1.89613	0.474928	1.33784	1.38483	1.7225	2.10757	1.51205	1.52355	1.66017	1.35719	1.59094	1.79873	2.06739	1.59026	1.8188	0.700222	1.6589	1.16897	2.93226	1.66698	1.87686	0.974276	1.78134	1.14752	1.0039	1.032	2.19671	1.91255	1.71271	2.4222	0.939634	1.66355	0.968716
PHF24	2.51349	1.34532	3.03702	0.995091	1.5135	3.05705	2.08637	3.46736	4.49219	3.16289	3.84475	3.65332	5.01095	3.05229	4.20287	2.92154	3.0956	5.9075	2.93845	2.6715	3.02522	3.56185	3.02701	2.25256	2.66208	1.90438	4.34921	2.81542	2.71774	3.4816	4.52427	4.33505	4.9161	4.2738	4.2854	3.45584	1.53476	5.0578	3.46896	3.68266	5.01898	3.66697	1.54649	2.47762	2.45663	1.00798	4.75017	2.89325	5.67331
CD93	0.484174	3.97012	0.691625	1.84438	3.20257	3.07222	0.607603	0.280154	0.411022	0.704181	0.571093	0.966437	0.496481	1.49024	1.72193	0.499643	0.634683	0.0928263	0.230589	0.653357	0.408747	1.79361	0.143765	0.880194	0.356951	1.29641	0.448835	1.20129	0.26442	0.735441	0.730677	0.508646	0.738405	0.299702	2.62684	0.721581	1.13537	0.282342	0.917261	0.512173	0.414636	0.406713	1.07725	1.71445	0.63291	3.86984	0.26235	0.38975	0.265385
MT-ND2	14.3358	14.481	14.3358	14.481	14.6304	14.481	14.481	14.6304	14.6304	14.7804	14.6304	14.6304	14.481	14.2104	14.2104	14.2104	14.2104	14.2104	14.9189	14.6304	14.7804	14.6304	14.3358	14.481	14.3358	14.6304	14.3358	14.481	14.481	14.2104	14.2104	14.0814	14.0814	14.2104	14.2104	14.7804	14.7804	14.3358	14.0814	14.6304	14.2104	14.7804	14.3358	14.481	14.0814	14.6304	14.2104	14.3358	14.3358
ZNF177	3.13721	2.08698	2.43369	2.55068	2.0576	1.73926	2.56968	2.55792	1.90129	1.30108	2.0897	2.2451	2.29574	2.48261	1.49775	2.94741	2.74988	1.63527	3.21113	2.05441	2.54822	2.0232	2.50829	2.32516	2.84144	2.65123	2.26258	1.91736	2.43869	2.17138	1.32045	2.28441	2.27479	2.38956	1.71765	2.30573	3.15002	2.62669	2.30334	2.54523	2.38401	2.1978	2.26761	2.01626	3.27998	2.23973	2.18857	2.94426	2.4652
PYURF	4.13273	4.95131	4.01524	5.33215	5.24636	5.10625	5.46736	4.40564	4.50833	5.31583	4.90496	5.10204	4.8296	4.8345	4.68766	4.03386	5.10918	4.12064	4.5524	5.24132	5.17704	4.30318	4.29128	5.04931	6.05514	4.95544	4.67983	5.66696	4.19451	5.16755	4.95664	5.10367	5.15932	4.85033	5.49363	4.39365	5.58761	4.24484	5.08472	5.20195	4.00288	4.88963	4.9067	5.11931	4.26296	5.70172	5.04147	3.87489	4.9766
RNASEK	7.25387	7.49475	7.11383	7.18	7.32026	8.18616	7.66362	8.00538	7.77194	7.64266	7.65854	7.6224	8.04578	7.40732	8.14299	6.89432	7.6741	7.94663	6.56089	7.70648	7.73369	7.47181	6.94626	7.5334	7.28709	7.4438	7.99189	7.51882	7.30385	7.51404	7.82936	7.92104	8.00538	7.92104	7.70077	7.6954	6.90624	7.76657	7.6121	7.64784	7.82936	7.60175	7.66892	7.72808	7.04726	7.51404	7.90266	6.86708	7.58688
HK2	0.632721	1.84846	0.553305	2.65242	3.79975	2.3722	1.05872	0.459181	0.487695	1.23237	0.878996	1.11597	0.637432	1.87764	0.97964	0.169818	0.327603	0.17057	0.323633	0.681224	0.59272	1.43381	0.242057	1.12631	0.803822	1.79419	0.726073	1.40377	0.364854	0.840083	0.656836	0.868489	0.43164	0.961223	1.18397	1.13947	1.40574	0.512753	0.593562	0.680387	0.352922	0.72022	1.04711	1.35538	0.295131	0.593222	0.251728	0.697789	0.30013
RPL31	9.3938	9.64684	9.11645	9.6179	9.77322	9.80749	9.67657	9.73975	10.4667	10.2845	10.1311	9.56603	9.99726	10.3416	9.67657	9.14478	9.64684	9.59183	9.49595	9.73975	10.6899	10.0406	9.20387	9.80749	9.95562	9.77322	10.0851	10.23	9.1744	9.5175	10.3416	9.99726	10.3416	9.54228	10.1311	9.70698	9.64684	9.87695	10.4016	10.23	9.84151	9.77322	9.95562	9.67657	9.30083	9.84151	10.2845	9.37351	9.91549
NBL1	4.05738	5.51681	4.14773	3.25696	4.07239	5.435	6.29417	5.75303	5.62341	5.68816	5.53196	5.85946	6.03532	5.67684	5.7348	4.2921	6.07776	6.3531	3.68893	6.44054	4.75535	5.83158	3.86967	5.86333	5.29022	5.44286	5.75147	6.01098	4.23112	5.10105	5.96044	6.32582	5.9063	6.50859	5.93941	5.74679	4.66783	6.23374	6.22913	5.44166	6.42678	5.75095	5.99321	5.40742	3.83794	5.13391	5.86172	4.14592	6.1125
FCHO1	3.72725	2.17674	3.56534	4.45029	4.29252	4.34217	3.77887	4.27866	3.16124	3.03315	4.31781	4.16707	3.80564	3.76345	4.80727	3.95551	3.06669	3.67579	3.85647	3.89461	3.59503	3.33925	3.46704	4.49265	2.32277	3.43314	5.00544	2.92797	3.64701	4.20185	3.49531	3.62365	3.0569	3.13131	2.74898	4.30765	2.37896	4.58339	4.2334	3.85045	2.89134	4.20371	3.32453	3.3413	3.58026	4.50021	3.13811	4.03386	3.66596
DEGS2	3.93219	1.24141	3.55331	0.995091	1.46392	0.669929	2.22325	3.00289	3.17381	2.73179	3.01536	2.62468	1.95874	1.36776	1.98316	3.81008	2.9272	1.63941	4.13173	2.72278	2.12905	2.99531	3.8939	1.9326	1.58815	2.56378	1.71476	2.6768	4.45295	2.99367	1.11436	1.93782	1.60589	0.937929	0.826642	2.80458	1.04301	2.15432	2.02683	2.82659	1.86521	3.21703	1.7579	1.55975	3.74817	1.38335	1.76042	4.33505	1.99715
HILPDA	2.27986	3.78849	2.82034	3.73488	4.10924	4.77279	3.4853	2.11383	1.96954	3.45251	2.13974	2.45302	2.76931	3.02388	3.78813	2.08088	4.70406	2.25407	1.78224	2.48587	2.34571	4.82368	1.68753	2.61865	2.55234	3.07015	3.27682	2.8741	2.20229	2.39212	2.45938	2.25736	2.99738	3.08452	4.62882	2.75138	4.0076	1.88102	2.3642	1.98141	2.022	2.12662	4.79078	3.48725	2.51057	1.95563	2.27494	2.51187	1.94592
RPL41P5	0	0	0	0	0	0	0	0	0	0	0	0	0	0	0	0	0	0	0	0	0	0	0	0	0	0	0	0	0	0	0	0	0	0	0	0	0	0	0	0	0	0	0	0	0	0	0	0	0
DMKN	2.07248	3.00663	2.25284	1.55678	2.14595	3.62887	4.23008	4.74577	3.95422	4.77518	4.40896	5.26959	3.64615	2.61187	4.04115	2.0331	4.35136	2.78441	2.13126	3.96041	4.99536	4.5531	2.14549	4.19184	3.96882	4.77491	3.67579	4.30954	2.12394	5.24058	2.53283	2.54701	3.00197	2.49169	2.67795	4.73437	4.6412	3.64769	2.23679	4.471	2.71514	5.31318	4.03444	4.3359	1.8282	2.85108	3.42902	2.93016	3.34902
SPOCD1	0.181416	4.50204	0.12653	1.24374	2.90956	2.4301	0.626991	0.369804	0.2296	0.606677	0.547563	0.622272	0.36409	0.494212	0.293467	0.116053	0.439481	0.35018	0.253235	0.165919	0.354411	0.747064	0.280376	0.239092	0.572861	0.545809	0.463534	1.20774	0.25334	1.39554	0.389239	0.546777	0.288168	0.538095	2.11469	0.655854	0.710995	0.633764	0.43286	0.468906	0.173652	0.624164	2.03608	1.05222	0.263511	2.79275	0.314575	0.146717	0.181953
SCAPER	3.68487	2.35171	3.67378	4.10029	3.66188	3.42995	4.02368	3.04987	3.55859	3.3992	3.67462	3.22328	3.80704	3.37463	3.66748	3.5831	3.79181	3.74834	3.86189	3.72966	3.6	3.36501	3.63445	3.43426	4.30492	3.51486	3.62555	4.17108	3.67751	3.62739	3.58209	3.69526	3.93053	3.87582	3.40961	3.26665	3.70595	3.72305	3.51403	3.41601	3.74886	3.04808	3.47405	3.46032	3.64751	3.42311	4.11527	3.52281	4.1523
SLC17A7	7.15059	0.391083	8.43754	0.258371	0.37964	0.772261	0.693008	0.144759	0.384633	1.91164	2.90926	1.23593	8.16085	6.69633	7.19132	7.5967	0.402732	9.01252	7.87775	0.736975	0.577212	0.324405	7.92724	1.46812	0.514592	0.82878	7.32449	0.575142	7.03046	5.95177	8.36941	8.49072	8.43366	9.31964	7.04381	0.194985	1.01207	7.75012	6.77401	3.56321	7.97856	0.132223	0.470111	0.151837	7.4006	0.92524	7.82365	7.40732	8.89589
BRICD5	5.68121	2.94157	6.24149	3.54783	3.23144	4.33163	2.2652	4.42854	3.68995	2.04451	4.00968	3.97164	4.24877	3.50983	3.34656	5.83335	4.35136	3.40961	6.1028	3.02612	4.48345	4.01602	6.25483	3.66579	2.72308	3.02568	4.51657	3.94898	5.69515	4.11727	3.78483	3.5137	4.08923	3.10468	2.53237	4.43273	3.34949	3.88333	4.13852	3.91431	3.55793	3.98791	3.48096	2.6758	6.33608	3.30059	3.62921	5.9894	3.80205
AARSD1	5.27806	4.71776	5.22236	4.16527	4.2795	4.8476	4.3064	5.18039	4.97268	4.71958	4.90612	5.2023	5.10037	4.55844	4.2921	4.91835	4.91382	4.90868	5.14084	4.5453	4.97175	4.85806	5.36615	4.66706	4.66958	4.84265	4.74341	4.80805	5.13919	5.94673	4.65732	4.95901	4.99293	4.7416	4.51562	5.01837	4.54939	4.72657	4.84045	4.83206	4.82713	5.05086	4.79523	4.69927	5.17032	4.16074	4.88258	5.11113	4.77892
TCEAL6	5.29057	4.10339	6.10972	3.41868	3.52787	5.9081	4.79315	4.40564	5.23883	4.86227	4.57144	4.07749	5.85269	4.83503	5.51938	5.44366	4.9769	5.69412	5.11342	4.40043	4.4878	4.50856	5.81772	3.90955	4.10029	4.63319	5.21068	4.66656	5.71436	4.29443	5.13327	4.63488	5.68816	4.97268	4.79025	4.06229	4.11176	5.1607	3.55658	4.45182	5.83671	4.62882	3.72116	4.82581	5.12556	4.2156	5.36464	5.94182	5.32116
CPXM1	0.2371	0.479282	0.318841	0.1496	0.231443	0.404827	0.607603	0.369804	0.384633	0.300381	0.510662	0.576949	0.34184	0.374565	0	0.129161	0.415095	0.258953	0	0.264856	0.172187	0.314079	0.0906044	0.0960942	0.669513	0.447645	0.165086	0.553724	0.232287	0.305251	0.226642	0.39466	0.276769	0.70695	0.265763	0.311483	0.2659	0.304594	0.358677	0.13123	0.404136	0.224932	0.359868	0.607384	0	0.11158	0.695882	0.0527694	0.170129
UBAP1L	4.13017	1.66989	4.11567	2.86359	2.6585	2.80915	1.91164	2.88141	2.43039	1.24808	2.61374	2.6836	2.90231	2.25119	3.0311	4.26109	2.59233	2.72688	4.5231	2.47098	2.43973	2.5907	4.24464	2.14681	2.39802	2.05522	3.35445	1.96147	4.30891	2.89809	2.7994	2.68949	2.86661	2.39771	1.92703	2.84289	2.29951	3.42676	2.92686	2.05441	2.67506	2.56702	2.24686	2.08984	4.42583	2.9682	2.6768	4.11214	2.86434
PSMC1P5	4.61206	4.25231	4.63006	4.56249	2.80885	4.48669	5.06959	3.8837	4.44875	4.04616	4.58173	4.88037	4.57502	2.49052	2.39314	4.29761	5.37004	5.00818	4.40805	4.28746	3.77451	5.06118	4.12458	4.28392	4.49929	4.56152	4.40456	0	4.46852	4.81232	4.23918	4.24629	3.92566	4.36772	5.26234	4.71625	4.92895	5.21211	4.89361	5.4461	4.85089	4.26318	4.05992	3.66307	4.67636	3.70159	5.32155	3.638	3.76832
NRAS	2.29921	3.45665	2.31652	3.5657	3.17486	2.86193	2.68044	2.09631	2.28221	2.4475	2.26318	2.10921	2.25601	2.38493	1.97349	2.14262	2.17851	2.61475	2.28084	2.31049	2.47607	2.48513	2.10563	2.03725	3.34627	2.16123	1.98534	2.58769	1.88528	2.59307	2.35417	1.95025	2.30052	2.23424	3.12191	2.03112	3.1719	2.24019	2.0704	2.55326	2.5572	1.98431	2.35978	2.51978	2.31518	3.21371	2.54982	2.17737	2.58796
CA9	4.01582	0.531504	4.31716	0.121796	0.0566942	0.261404	0.371338	0.0587626	0.033439	0.422857	0.374936	0.340741	0.153274	0.239143	0.123262	2.80174	0.614587	0.391967	3.59454	0.165919	0	0.153669	3.15088	0.172151	0.110483	0.19711	0.265495	0.413738	3.71079	0.624564	0.116361	0.308638	0.458311	0.42515	0.214304	0.16608	0.0928998	0.314996	0.121978	0.113103	0.425013	0.132223	0.346592	0.645622	4.20185	0.130307	0.208235	4.57764	0.34148
TNFAIP6	0.0390721	1.64862	0.401345	0.6216	0.647333	1.42608	1.23183	0.935969	0.463461	1.37955	0.443678	1.61903	0.575824	0.527361	0.516732	0.0648845	0.439481	0.404067	0.16597	0.916273	1.39099	0.572052	0.143765	0.267336	1.2235	0.477479	0.819267	0.705872	0.311533	1.16063	0.997384	0.700222	0.412703	0.912343	1.39978	0.90251	1.25919	0.642774	0.377491	0.251092	0.863163	0.460354	0.883873	1.24409	0.120728	2.14039	0.651959	0.121441	0.417113
DPYD	0.598811	2.38538	0.425465	3.06218	2.67695	1.66805	1.07424	0.909306	1.31145	1.06655	1.15821	1.23593	1.05802	1.31305	0.836745	0.282539	1.10317	0.966835	0.503708	1.35342	1.0639	1.01693	0.352289	1.23147	1.34782	1.44896	1.13481	1.00954	0.651959	1.53045	1.30784	1.01412	1.08035	1.19685	0.915722	1.30309	1.68842	1.13183	0.998663	1.09046	1.09954	0.783133	1.07725	1.44431	0.4811	2.34407	1.03934	0.2299	0.940233
MAPK10	4.00384	4.20758	4.21966	4.7424	4.555	4.81071	5.39269	5.01805	5.44569	5.40903	4.98404	4.70103	6.0239	5.42298	5.77291	4.40218	5.21316	6.39315	4.20638	5.10303	5.31318	5.41316	4.23133	5.50603	5.53419	5.39866	5.41108	5.41478	4.28602	5.21745	5.8986	5.36539	6.01226	5.69717	5.51854	4.98761	5.66549	5.70319	4.91006	5.34445	6.08889	5.31429	5.28207	5.39785	3.74332	4.07316	5.93698	4.2671	6.53841
FXYD1	6.80242	6.87291	6.17756	6.04906	6.3583	6.11388	8.67637	7.11383	6.69904	7.59197	7.03706	7.12835	6.11823	7.52365	7.32449	5.91989	8.16434	5.24494	5.26599	8.34692	7.24579	7.6224	5.54822	7.65302	7.05075	7.96605	6.93045	7.89001	6.3583	7.07489	6.65207	6.70991	6.28135	6.31576	6.93676	6.93676	6.92733	6.63473	7.31218	6.58603	6.84314	7.17635	8.17176	8.21465	5.85889	6.95284	6.71744	5.68022	4.64593
ARMCX7P	3.0228	1.92624	2.34571	2.32783	3.60252	2.28805	3.65281	2.36379	2.16079	2.39104	2.13974	1.66343	2.46967	1.36191	2.88125	1.98808	2.99367	1.05119	1.92432	3.23431	2.00489	2.31774	1.79873	2.41668	2.61305	3.03002	2.8187	0.2014	1.89811	3.56683	2.90258	3.58277	2.32649	2.15362	2.15796	1.6751	3.61804	1.8416	3.75839	2.06313	1.86521	1.42667	3.2511	1.83975	3.06218	3.565	1.98287	1.91284	0.834594
GALT	4.54297	3.51403	4.94255	4.02561	4.0475	4.63658	4.06772	4.93617	4.95218	4.06752	4.81745	4.64495	4.7145	4.87868	4.2436	4.23299	4.89333	4.34901	5.25149	4.30297	4.77149	4.34084	5.13126	4.09495	4.30125	4.46987	4.73411	4.15874	4.8798	4.68306	4.57121	4.42605	4.94544	4.33484	3.79547	4.94425	3.38547	4.78467	4.62582	4.63995	4.6017	5.14052	4.58339	4.06713	4.28602	3.60199	4.71149	4.92635	4.51398
HPCAL1	7.84745	4.83991	7.89945	3.8179	5.35526	6.4704	4.42428	3.98285	4.52519	4.70456	4.39496	4.32546	5.50995	6.05712	5.85042	8.30308	4.92664	6.22294	7.53818	4.58845	3.97352	4.199	8.21465	4.59613	4.77491	4.32165	6.31908	4.44062	8.15736	4.9241	7.33974	5.25035	7.37632	6.56703	6.28459	4.11827	4.14912	5.98746	5.09041	3.86896	7.52844	3.88424	4.32606	4.70406	8.27352	5.39192	6.97524	8.25188	6.50668
SNORD62B	0	0	0	0	0	0	0	0	0	0	0	0	0	0	0	0	0	0	0	0	0	0	0	0	0	0	0	0	0	0	0	0	0	0	0	0	0	0	0	0	0	0	0	0	0	0	0	0	0
RPS6KL1	4.4818	3.20739	4.8296	4.11626	3.85773	4.37409	3.69767	4.42228	4.15894	3.25635	4.17934	4.3827	4.73179	3.9031	3.23117	4.43634	4.04847	4.95014	5.25654	3.90495	3.61182	3.62433	5.10105	3.11728	3.73348	3.69169	4.26897	3.51046	3.99838	4.17894	4.28202	4.71323	4.4413	4.3721	3.96229	4.35246	3.10229	4.94689	4.43229	3.98417	4.5632	4.37716	4.08923	3.60817	4.93991	2.84305	4.48507	4.58029	4.86059
NECAB2	1.83797	4.14912	1.19354	2.27335	2.73074	5.77668	4.97961	6.70991	6.7853	6.76263	6.69633	6.23677	4.74861	5.37351	5.22933	1.1814	6.37047	4.86363	1.03024	6.46451	6.5344	6.50276	1.36099	5.82661	5.1296	5.9623	5.07024	6.0135	1.24171	2.94262	5.97843	4.69099	6.29335	4.08767	4.77331	6.22139	4.11451	4.85916	4.50182	6.62515	6.44231	6.70735	5.48936	5.93882	1.72872	4.74705	5.99321	1.16298	5.33138
SNORD14A	0	0	0	0	0	0	0	0	0	0	0	0	0	0	0	0	0	0	0	0	0	0	0	0	0	0	0	0	0	0	0	0	0	0	0	0	0	0	0	0	0	0	0	0	0	0	0	0	0
CCNA2	1.6659	1.5142	1.08097	1.11994	1.58142	0.857679	1.04264	0.867581	0.581446	0.35945	0.510662	0.453278	0.875673	0.732179	1.81543	3.05917	0.625608	0.672429	2.08427	1.18919	1.25652	0.904448	1.94768	1.79251	0.898421	1.12692	1.28424	0.836611	1.68025	1.10741	1.2491	0.664923	0.996854	0.746376	0.693567	0.875145	1.02997	0.870638	1.64481	0.97226	0.640263	0.756279	1.09954	0.73138	2.46614	2.00242	0.993111	2.16682	0.919922
PCNA	4.24732	4.28117	4.20431	4.74552	4.29252	3.38332	4.06345	3.62505	3.39104	4.38312	3.74852	3.47681	3.75649	3.82545	3.26591	4.08845	3.65077	3.37574	4.01582	4.10397	3.87328	3.24792	4.09668	3.84812	4.2436	3.92902	3.55364	4.11787	4.06463	3.66038	3.95293	3.82944	3.55182	3.56037	3.73969	3.63428	3.94004	3.37905	3.2841	3.78723	3.52916	3.65516	4.12398	4.38617	4.5524	3.27819	3.73538	4.27718	3.64905
UHRF1	0.564959	0.682135	0.820531	1.74503	0.699097	0.35914	0.847193	0.575753	0.319679	0.678919	0.521475	0.622272	0.756386	1.18846	0.829615	0.477574	0.775517	0.273371	0.344808	0.42984	0.942337	0.129586	0.21534	0.72899	0.77587	0.843232	1.29032	0.545701	0.517789	0.797596	0.789253	0.683756	0.471759	0.668913	1.01582	0.908721	1.61222	0.409937	1.7	0.416058	0.198686	0.379859	1.30988	0.902655	0.104499	0.869605	0.432741	0.38975	0.109172
FLNC	1.08975	2.88436	1.07617	3.39858	2.88109	2.3722	1.2467	0.796145	0.319679	1.28802	1.37803	1.23593	0.764199	1.27976	1.72678	0.73054	0.877962	0.598245	1.48545	1.05044	0.509867	0.848002	0.928846	1.90423	0.76948	1.21392	1.72648	1.02835	1.20247	1.63433	0.879703	1.63497	0.655162	1.00642	0.90025	1.19877	2.17031	1.98188	1.1186	1.18846	0.863163	0.889817	1.18303	1.22816	0.90025	2.88764	0.87427	0.821235	0.889961
ROGDI	6.6827	4.41875	6.7853	7.22587	6.71125	6.34446	5.67381	6.4704	5.95056	5.87314	6.5691	6.53841	6.49307	6.18819	5.96788	7.33324	5.68517	6.54436	7.25775	5.84467	6.11823	5.97778	6.87894	5.59588	5.18661	5.50646	6.68526	5.7927	6.49889	6.3411	6.18819	7.01068	6.45708	6.54436	5.42708	6.66465	5.33751	6.92136	6.14764	6.44409	6.0135	6.77683	5.70467	6.11112	7.09242	5.85269	6.09451	6.93355	6.23677
PRR4	2.94337	2.31534	2.58609	3.43778	2.98022	3.13615	2.8306	2.86476	2.6803	3.05617	2.98051	2.90051	3.34765	2.99901	3.51712	2.73331	2.59233	3.30296	2.38987	2.93727	2.58385	2.4344	2.77804	2.62847	2.62924	2.92108	3.13751	2.33293	3.27144	3.37685	2.60623	3.33956	3.11202	3.31317	3.26948	2.76617	3.19959	3.01371	3.21703	2.20453	3.05436	2.87204	2.15038	2.58935	2.25585	2.86966	3.22162	2.8609	2.85108
ATXN2	4.76907	4.45455	4.69952	4.49106	4.66656	4.55334	4.25921	4.59272	4.34641	3.82292	4.31781	4.56249	4.51842	4.59875	5.09942	5.13654	4.59924	4.68256	4.82014	4.43031	4.14691	4.49334	4.76455	4.81098	4.48897	4.77012	4.78229	4.36574	4.69376	5.11931	4.49676	4.51513	4.49083	4.50717	3.91031	4.5944	4.42184	4.91975	4.36122	4.42538	4.61181	4.66229	4.40653	3.98492	4.67514	4.71625	4.34598	4.61429	4.33098
PRSS3	4.83179	1.20398	5.25582	0.588981	1.28915	3.92455	2.37603	2.14595	1.93228	3.3419	4.09495	2.44928	5.08472	3.11411	4.40653	5.28134	2.65512	5.00668	5.11473	2.74821	3.66461	3.1854	5.02295	2.56066	1.27618	2.27449	4.58556	3.51176	4.84787	4.48111	4.64819	4.30062	4.63995	4.09435	4.61108	2.21797	3.0086	4.42341	4.31167	3.3472	4.61354	3.61086	2.55948	3.41469	5.39824	3.08425	4.59149	5.01124	4.70001
ID4	3.86424	5.13359	3.75789	2.95897	2.67695	3.94547	5.69017	4.74888	5.17566	5.74627	4.95014	4.5081	3.44226	6.00725	4.01853	2.85513	6.07913	2.61727	2.61713	5.73583	5.11146	4.52358	3.19987	4.8756	6.39666	6.2733	4.23299	5.19948	3.76081	4.3732	4.26939	3.92548	3.71994	5.32155	3.71524	4.26067	5.56614	3.82653	4.199	4.84125	4.35093	5.03654	5.78184	6.09029	2.46614	3.5884	4.46716	2.65898	2.47747
ENOSF1	2.66313	3.77679	2.37367	5.00332	4.23462	4.10029	3.86549	4.13693	3.4845	2.72573	4.2613	4.37521	3.05658	4.68008	3.68909	2.21121	4.24131	1.9162	4.30598	4.39762	4.59392	3.60252	2.51157	3.68078	5.60845	4.51278	3.61003	4.52402	3.10856	4.64547	2.522	3.5116	3.13871	4.15894	2.29443	4.76323	5.46053	5.01222	2.99278	4.99784	2.9908	3.9647	4.1224	3.80439	1.80497	4.07199	2.93566	2.49389	2.76309
ZFP36L2	2.31192	4.97058	2.46109	4.83938	4.40675	4.1531	3.81044	3.38657	3.82908	3.21129	3.24866	2.86584	2.02608	4.03286	3.2283	1.5337	4.37849	1.59255	1.79964	4.20064	3.17473	3.33117	1.49909	3.48385	4.88009	4.92091	3.36899	3.74108	2.1978	3.27128	2.91221	2.6325	2.20912	3.26451	3.97352	2.84885	4.22317	3.10244	3.5657	3.25464	3.02105	2.85556	3.66054	3.62023	1.6735	4.25044	2.71834	1.58403	2.28101
ABCC5	5.93204	3.97276	5.42505	3.71131	4.04172	4.13814	3.69152	4.7416	4.43611	3.3647	4.61429	4.6138	4.60314	3.78236	4.80484	5.92955	4.23236	4.47468	6.09721	3.92716	4.8274	4.54794	5.86387	4.05852	4.45008	4.00177	4.70103	4.27908	5.48207	4.68819	4.58726	3.9136	4.70919	4.33786	3.34409	4.88314	3.54733	4.59321	4.69177	4.21333	4.39565	4.78202	4.59173	3.85354	6.11388	4.11273	4.63319	5.91634	5.03256
B3GNT9	0.88739	1.59532	0.985892	2.17906	1.64435	1.39509	1.44235	1.37256	0.887725	1.7873	1.58329	1.24507	1.76332	2.21354	2.28638	1.0039	1.7321	1.34971	0.684955	1.31337	1.30476	0.943859	0.43864	1.46194	1.69375	2.10606	2.37954	1.36791	0.968545	1.72036	1.86109	2.16092	1.39492	1.92432	1.82466	1.33756	2.41565	2.03341	2.10223	1.42055	1.55039	0.951889	1.67498	1.98431	0.863303	1.79935	1.66607	0.654363	1.10755
LRRFIP2	5.63867	5.11013	5.27034	5.30904	4.96611	5.21989	4.5224	4.84349	4.35749	3.8782	4.40325	4.5034	4.72141	4.73697	4.72474	5.09911	4.42473	4.4559	5.803	4.73977	4.91749	4.61524	5.66073	4.42007	5.36809	4.52519	4.66479	4.4878	4.88594	4.67785	4.85253	4.08119	4.64993	4.20001	4.41184	4.95842	5.55943	4.98581	4.32503	4.79419	4.63464	4.64917	4.66656	4.12619	5.19561	5.61492	4.76854	5.40069	4.9766
MTND6P4	0.349884	0	0.14185	0	0.159751	0.123429	1.29796	0.157669	0.0733745	0	0	0.182744	0	0.218224	0.360556	0	0.141561	0.184264	0	1.02884	0	0.166833	0.317645	0.127446	0.829915	0.354345	0.208011	0.332783	0.208592	0	0	0.205452	0	0	0.177217	0.0802987	0	0.170596	0.279218	0	0	0.0402505	0.778839	0	0.394754	0.336888	0.169632	0	0
SMIM11B	4.11846	3.18891	3.39165	2.77467	4.26527	4.24484	4.4404	4.19593	4.51086	4.62908	4.38681	4.14592	4.48438	4.10244	4.29805	3.99875	3.87911	3.89225	3.84597	3.62416	3.58441	4.28706	4.03791	4.14573	3.33365	3.96452	4.10576	4.69278	3.94992	4.15109	4.46805	4.59272	4.15368	3.71029	4.35375	3.8017	4.05082	4.18843	3.96301	4.04076	3.78602	4.43031	3.03315	4.47123	3.96301	3.96301	4.40828	4.05814	4.4026
GPS2	5.7494	5.50995	5.64156	5.04781	5.33523	5.10237	5.21813	5.39269	4.73823	4.57382	5.11704	5.27034	5.23989	5.31622	5.82438	5.653	5.03256	4.77892	5.54551	5.12791	5.20544	4.86088	5.56339	5.52322	4.87167	5.32379	5.65732	5.10367	5.37351	5.57243	5.52799	5.13855	5.15189	4.69074	4.76513	5.12857	5.01158	5.46443	5.77503	4.85309	4.84732	5.08662	5.28134	4.82422	5.52714	5.9842	5.25726	5.43008	4.99815
RPL27A	9.02478	8.98775	8.66804	8.77576	8.96408	8.78526	8.89589	8.91747	8.62572	8.98775	8.94075	8.70249	8.32443	8.96408	8.84437	8.84437	9.01252	7.46717	8.74726	8.90621	9.28396	8.68478	9.11645	8.56946	9.28396	9.03709	8.66804	9.37351	9.07609	8.56155	8.52232	8.69369	8.06639	7.96605	8.85483	8.83436	9.15962	8.52232	9.08963	9.20387	8.28828	8.60171	9.02478	9.14478	9.31964	8.99983	8.95237	8.86508	8.17903
HPCAL4	5.83335	2.08427	5.2924	2.09816	2.99426	4.62386	3.52982	5.07797	6.6275	4.59007	5.47954	3.56256	5.33751	5.63054	5.83044	5.63679	4.99658	6.06049	5.79701	4.02542	6.07643	6.06943	5.96294	4.1236	5.0217	3.4576	5.81558	4.96104	5.3333	2.12517	6.0598	5.7062	6.44231	6.7288	5.53329	4.74835	4.11176	5.7703	4.44243	6.12391	6.65722	5.29976	3.87037	4.45657	5.62717	2.69642	6.07289	5.82384	6.6275
CCDC78	3.83017	3.19793	3.63206	3.3037	2.46018	3.50581	3.54949	5.36928	3.69987	3.95497	4.00741	5.12654	2.53268	4.32289	1.98868	4.26174	4.17954	2.17891	3.71302	4.78283	3.33008	3.1234	3.99856	3.29168	2.52291	5.93142	2.50457	3.70749	3.74332	2.70413	2.44991	3.82653	2.72187	1.80972	1.94349	4.72526	5.39909	3.00905	2.99278	5.07957	1.93782	5.00849	3.98904	3.67088	3.95385	3.2955	2.84456	3.8201	2.4871
NDST2	3.78289	3.37228	4.30168	3.17234	3.37323	3.66325	2.66516	3.11235	3.39639	2.45287	3.40393	3.34966	3.3458	3.38963	2.68375	3.71285	2.99856	3.51888	4.17452	2.94382	3.53991	3.08214	3.77766	3.0782	2.76931	2.70652	3.66072	2.9032	4.31208	2.47281	3.3647	2.85556	3.31222	3.10649	3.21058	3.22939	3.01448	3.62348	3.32898	2.96288	2.99901	3.17087	3.19437	2.88066	3.73573	2.80825	2.96324	4.05314	3.47183
RGS16	1.34864	5.02388	1.87181	2.33828	4.68331	4.07866	1.47925	1.62315	1.78425	1.96179	1.69375	2.03799	0.941436	1.28453	1.65555	1.8989	4.21396	1.66316	1.43271	0.975532	0.842707	1.56598	1.70574	1.81124	2.09891	2.84711	1.44172	1.00954	1.65185	3.38032	1.55545	1.11351	1.66273	1.82412	3.91378	1.03506	1.3341	1.19096	0.998663	1.26673	2.17434	1.54101	1.19196	1.18723	0.850948	2.7895	1.54115	1.60285	1.74937
FRA10AC1	3.88167	2.94277	2.94396	3.87911	4.38443	3.1342	4.52706	3.75409	3.61736	3.97258	3.9561	4.092	3.79249	3.34486	4.75017	3.44165	4.01602	4.40962	4.18236	3.71079	4.03017	3.57276	3.33162	3.95422	4.224	3.90532	3.26159	4.83775	3.67123	3.74507	3.74593	3.65315	3.8467	3.56274	4.26277	3.7867	3.46513	3.82329	4.5896	4.17954	3.46384	3.75198	4.33034	3.49531	3.70939	4.768	3.94209	3.33086	3.56633
KIF11	0.146602	0.21521	0.156045	0.6216	0.498721	0.204194	0.291742	0.469488	0.678185	0.435402	0.344524	0.317525	0.352922	0.25735	0.367099	0.185968	0.352207	0.377973	0.118201	0.283916	0.664923	0.572052	0.117736	0.365393	0.829915	0.283644	0.29496	0.467547	0.174547	0.305251	0.350431	0.180026	0.307268	0.309506	0.265763	0.418438	0.602628	0.389931	0.102312	0.583757	0.262526	0.485438	0.264814	0.501795	0.295131	0.207957	0.347965	0.160701	0.54765
FSTL1	1.94802	4.63971	1.86381	2.31412	2.56644	3.20724	3.56534	2.77581	2.49816	3.1485	2.17154	2.80394	1.95203	3.57007	1.88428	1.58964	3.75061	1.77707	1.5059	3.7421	2.34173	2.8035	1.3041	3.69698	3.53682	3.87894	2.50313	2.95084	2.05368	2.30792	2.43824	2.58876	2.3469	2.54231	3.76012	2.62625	4.44378	2.18842	3.21703	2.93595	2.43529	2.84958	3.6075	3.34858	1.39978	4.01294	2.32177	1.31572	2.73074
OSMR	0.927305	4.27507	1.37663	2.25913	2.46715	2.8609	1.94802	1.22936	0.938494	1.26465	0.858392	1.40901	1.43768	2.34904	1.89302	0.818329	2.53622	0.337016	0.660282	1.70671	1.69455	2.78768	0.329002	2.08905	2.46774	2.02381	1.67761	2.33605	1.04362	1.92192	1.61666	0.837521	1.49597	1.19685	3.9902	1.85611	2.62164	0.723646	1.78889	1.20746	0.945249	1.05069	2.9235	2.63905	0.850948	3.08616	0.644366	0.842209	0.873492
TMEM60	2.73226	2.70517	2.10637	3.25265	3.23358	2.90511	3.05184	2.93302	2.78724	3.41259	3.04311	3.06218	3.3546	2.50785	2.68495	2.26943	2.69642	2.8999	2.20453	2.90777	3.05766	2.73401	2.20942	3.14612	2.85765	2.56659	2.80458	3.17833	2.15811	3.51633	3.0812	3.45696	2.90777	2.61007	3.12672	2.93461	2.44708	2.83208	2.94217	2.59488	2.75417	2.86076	2.94668	3.12962	2.65407	2.72454	3.1363	2.22059	3.1626
RNA5-8SN3	11.4235	9.0495	8.07316	8.05941	9.84151	6.86997	9.91549	7.78878	9.41377	6.97524	7.80022	8.94075	8.88564	8.82443	8.72006	6.22604	10.4016	6.34027	5.69311	9.03709	5.92829	12.2644	5.86963	11.2093	7.41635	11.4235	8.15016	8.63408	8.39976	11.2093	6.49104	6.5344	10.23	7.18759	8.33952	10.0851	7.23795	8.46043	10.5359	7.31628	10.6899	9.87695	9.41377	8.25894	8.41509	10.7881	11.0396	8.22217	8.48311
NDUFA6-DT	4.19044	2.15419	3.34596	2.5928	2.08844	2.66269	2.63723	2.95497	3.22435	2.51157	3.26189	2.44055	3.41182	3.38563	2.90807	4.21457	2.83224	3.79833	4.11707	2.66605	2.62102	2.70442	4.43229	2.45647	2.48933	2.84711	3.00845	2.39726	4.56226	2.35564	2.94533	3.29474	3.31721	3.39247	2.40745	3.12825	1.89703	3.45985	2.67221	2.42632	3.37307	3.22495	2.60384	2.56203	3.5574	1.53075	3.19305	4.24567	3.68078
MAPK8IP2	5.88056	3.42964	6.22604	2.73239	3.61383	5.48248	4.56532	5.38051	5.77769	4.87446	5.65684	5.30492	6.44231	6.33258	5.97653	6.20903	5.35259	6.45154	6.05314	4.55334	5.21068	5.38716	6.06674	4.73153	4.58198	4.32353	6.16568	4.93559	6.23293	6.31825	6.17453	6.3124	6.33773	6.43321	6.01288	5.23527	3.36943	6.52858	6.63708	5.48336	6.28135	5.50128	4.41964	4.74316	5.90446	3.96041	6.45708	5.95565	5.96419
FBLIM1	0.691718	2.01626	1.07125	0.457066	0.751282	2.33935	0.693008	0.662179	0.518963	0.510761	0.886715	0.876608	0.619741	1.2083	1.04023	0.393307	1.03296	0.693008	0.56912	1.17893	0.658306	0.831968	0.661492	1.03123	1.29488	0.457422	1.28424	0.734876	0.583271	0.948827	0.838539	1.01412	1.41063	0.808434	2.15004	0.929277	0.58041	0.487275	1.85421	0.31925	1.18889	0.828204	1.5142	0.81619	0.721911	2.44943	0.980151	0.438707	0.58041
COL5A2	0.415217	0.943859	0.401345	0.588981	0.635248	1.18246	0.995729	0.916521	0.824495	0.763718	0.693359	0.842209	2.73226	0.714582	1.01874	0.330991	0.871135	2.90911	0.285519	1.12049	0.777988	0.768119	0.254848	1.17746	1.05031	1.15938	3.15734	0.673568	0.430795	0.565127	2.87875	3.80527	3.32578	1.45044	2.19493	0.850948	1.11722	2.09529	1.31572	0.956011	2.25045	0.951889	1.14738	0.69676	0.173822	0.974527	2.41924	0.339756	3.36645
RPL23P8	0	0	0	0	0	0.0806411	0.397536	0.216047	0.100215	0.199145	0	0	0	0.108811	0	0	0	0	0	0	0	0	0	0.172151	0.206387	0.110642	0.285136	0	0	0	0	0.153035	0	0	0	0	0	0.121751	0	0	0.304647	0	0	0	0	0	0.241145	0.190532	0
COL3A1	0.670321	1.27607	0.656065	0.549307	0.737796	0.419684	1.17824	0.347965	0.78135	0.390891	0.491489	0.632721	0.226642	0.275613	0.244666	0.573641	0.747064	0.184264	0.294512	1.08317	0.293312	0.444533	0.305367	0.928846	0.564461	0.601913	0.648133	0.698286	0.454553	0.574442	0.712517	0.518574	0.366348	0.368548	0.357533	0.285694	1.00722	0.563486	0.677388	0.897948	0.332516	0.424723	0.770835	0.659787	0.60486	0.719973	0.532262	0.190532	0.58041
TGIF2	0.793394	1.45502	0.71662	1.34849	1.7792	1.0623	1.43063	1.18286	1.21392	1.10087	0.872124	0.987164	0.610195	1.09481	1.01874	0.552984	1.45737	0.404067	0.842707	1.50045	1.23549	1.18973	0.685346	1.38247	2.26302	1.61222	1.08079	1.63332	0.839704	0.91078	0.972393	0.797493	0.586642	0.739442	1.67408	0.792566	1.51902	0.949963	0.825318	1.08554	1.01078	1.08468	1.53583	1.69858	0.643607	1.49678	0.949584	0.400169	0.726295
TTN-AS1	2.03593	2.23973	1.95359	2.57746	2.57833	1.86169	2.7144	2.35946	2.49038	1.63698	2.7239	2.62801	2.62178	2.3229	2.45007	1.74471	2.85305	2.32413	2.05441	1.91704	2.73401	3.15328	1.91103	2.22651	2.60652	2.39521	2.49683	2.87963	2.03474	2.6821	2.46536	2.17531	2.87219	2.1009	1.85767	2.5786	3.27359	3.04837	2.95766	2.83433	2.50342	2.46938	2.41235	2.15038	1.90187	1.87868	2.96324	2.10652	3.32777
ZWINT	1.07313	0.877334	0.401345	1.76724	1.43477	0.797493	1.38365	1.42711	1.75061	1.0774	1.6014	1.22695	1.46375	0.868241	0.616634	0.451993	1.22598	1.50296	0.773529	1.15303	1.18804	1.30208	0.78978	0.691972	1.45969	0.820285	1.1095	1.11935	0.651959	1.41394	0.972393	2.25343	1.34497	1.95056	0.520061	1.52355	0.56042	1.28196	0.722307	1.81919	1.1827	1.5456	0.827438	1.36164	0.809994	0.467547	1.46842	0.571745	1.42226
ISG15	2.3722	6.17756	1.74424	3.22465	4.67958	5.05211	5.17839	4.19959	3.48838	4.39276	5.03412	4.5545	3.64734	4.58579	4.2367	1.6288	4.35639	3.56585	1.49535	5.09717	4.05005	3.43714	2.10563	3.67446	5.52364	4.27548	4.31865	4.8586	2.02831	5.72554	3.63277	5.33408	4.16191	4.60022	4.83015	3.29734	3.01911	4.1232	4.90094	4.49311	4.13273	4.33355	4.91352	5.68517	3.69733	6.53841	4.45455	1.48845	3.87001
RPL13AP7	0.303568	0.499315	0.450001	0	0.142281	0.277479	0	0.144759	0.171019	0.263727	0	0.383953	0	0.141309	0	0.330991	0.125789	0.244324	0.198117	0	0	0.205087	0.21534	0.239092	0	0.247727	0.0931199	0.286865	0.186658	0	0.149696	0.205452	0.156311	0	0.189452	0.105122	0	0.25118	0	0.121978	0.0679247	0.156348	0.115285	0	0.327751	0.149292	0	0.352289	0.109172
[truncated: 1,121 more rows]
[truncated: 287 more columns]

## Sheet: S3
SwissTargetPrediction (STP)	SuperPred (SP)	PharmaMapper (PM)
TBXAS1	BLM	ESR1
MAOA	ESR1	CA2
EGFR	ESRRA	ESR2
ESR1	ESRRB	PIM1
MGAM	DPP4	KDR
HTR2A	MAPT	MAPK10
HTR2C	ERAP1	MAPK14
ADORA1	PRCP	CES1
ESR2	NR3C2	BCHE
ADORA2A	NTSR2	AR
HSD17B1	GLS	ALB
ESRRA	CHRNB4	STS
ESRRB	CSNK2B	APOA2
ABCG2	SLC6A5	CDK2
CA7	THRA	FGFR1
CA12	KDM4A	MAOB
CA4	GBA2	CYP19A1
ALDH2	CTSD	PGR
CYP19A1	SLC1A2	MMP13
[truncated: 277 more rows]

## Sheet: S4
genistein-glioblastoma intersection gene
[truncated: 67 more rows]

[truncated: 6 more sheets: S5, S6, S7, S8, S9, S10]
